# Supplementary material for: Crystal structure of bis­[trans-(ethane-1,2-di­amine-κ2 N,N′)bis­(thio­cyanato-κN)chromium(III)] tetra­chlorido­zincate from synchrotron data
Source: Acta Crystallogr E Crystallogr Commun. 2015 Jan 1;71(Pt 1):100–3. doi: 10.1107/S2056989014027479 (PMC4331884; doi:10.1107/S2056989014027479)
Supplement: Supplementary file 1 [file e-71-00100-sup1.cif]

##############################################################################
#                                                                            #
# This CIF contains the data in a paper accepted for publication in          #
# Acta Crystallographica Section E. It conforms to the requirements of       #
# Notes for Authors for Acta Crystallographica Section E, and has been       #
# peer reviewed under the auspices of the IUCr Commission on Journals.       #
#                                                                            #
# Full details of the Crystallographic Information File format               #
# are given in the paper "The Crystallographic Information File (CIF):       #
# a New Standard Archive File for Crystallography" by S. R. Hall, F. H.      #
# Allen and I. D. Brown [Acta Cryst. (1991), A47, 655-685].                  #
#                                                                            #
# The current version of the core CIF dictionary is obtainable from          #
# ftp://ftp.iucr.org/pub/cif_core.dic.                                       #
#                                                                            #
# Software is freely available for graphical display of the structure(s)     #
# in this CIF. For information consult the CIF software page                 #
# http://www.iucr.org/resources/cif/software.                                #
#                                                                            #
# This file may be used for bona fide research purposes within the           #
# scientific community so long as proper attribution is given to the journal # 
# article from which it was obtained.                                        #
#                                                                            #
##############################################################################
data_I
_database_code_depnum_ccdc_archive 'CCDC 1039747'
_audit_creation_method     'SHELXL-2014/7'
_journal_date_recd_electronic     2014-12-12
_journal_date_accepted     2014-12-16
_journal_name_full     'Acta Crystallographica, Section E'
_journal_year     2015
_journal_volume     71
_journal_issue      1
_journal_page_first     100
_journal_page_last     103
_journal_paper_category     GM
_journal_paper_doi     10.1107/S2056989014027479
_journal_coeditor_code     SJ5433
_publ_contact_author_name     'Jong-Ha Choi'
_publ_contact_author_address
;
Department of Chemistry, Andong National University,
Andong 760-749, Republic of Korea
;
_publ_contact_author_email     jhchoi@anu.ac.kr
_publ_contact_author_fax     '82 54 820 5452'
_publ_contact_author_phone     '+82-54-820-5458'
_publ_section_title
;\
Crystal structure of
bis[<i>trans</i>-(ethane-1,2-diamine-\k^2^<i>N</i>,<i>N</i>')bis(thiocyanato-\
\k<i>N</i>)chromium(III)] tetrachloridozincate from synchrotron data
;
_publ_section_title_footnote     .
loop_
    _publ_author_name
    _publ_author_footnote
    _publ_author_address
    'Moon, Dohyun' .
;
Pohang Accelerator Laboratory, POSTECH, Pohang 790-784, Republic of Korea
;
    'Choi, Jong-Ha' .
;
Department of Chemistry, Andong National University, Andong 760-749,
Republic of Korea
;
_publ_section_synopsis
;
The Cr^III^ atoms in the title compound show a distorted octahedral
coordination with four N atoms of two ethane-1,2-diamine ligands (en) in the
equatorial plane and two N-coordinated NCS^-^ groups in axial positions. The
[ZnCl~4~]^2-^ anion has a slightly distorted tetrahedral geometry.
;
_chemical_name_systematic
;\
Bis[<i>trans</i>-(ethane-1,2-diamine-\k^2^<i>N</i>,<i>N</i>')bis(thiocyanato-\
\k<i>N</i>)chromium(III)] tetrachloridozincate
;
_chemical_name_common     ?
_chemical_formula_moiety     '2(C6 H16 Cr N6 S2), Cl4 Zn'
_chemical_formula_sum     'C12 H32 Cl4 Cr2 N12 S4 Zn'
_chemical_formula_iupac     '[Cr (N C S)2 (C2 H8 N2)2]2 [Zn Cl4]'
_chemical_formula_weight     783.90
_chemical_melting_point     ?
_shelx_space_group_comment
;
The symmetry employed for this shelxl refinement is uniquely defined
by the following loop, which should always be used as a source of
symmetry information in preference to the above space-group names.
They are only intended as comments.
;
_space_group_crystal_system     triclinic
_space_group_name_H-M_alt     'P -1'
_space_group_name_Hall     '-P 1'
loop_
    _space_group_symop_operation_xyz
    'x, y, z'
    '-x, -y, -z'
_cell_length_a     7.6870(15)
_cell_length_b     13.853(3)
_cell_length_c     14.560(3)
_cell_angle_alpha     92.74(3)
_cell_angle_beta     92.76(3)
_cell_angle_gamma     90.21(3)
_cell_volume     1546.9(5)
_cell_formula_units_Z     2
_cell_measurement_reflns_used     94806
_cell_measurement_theta_min     0.361
_cell_measurement_theta_max     33.547
_cell_measurement_temperature     100(2)
_exptl_crystal_description     'needle'
_exptl_crystal_colour     'red'
_exptl_crystal_size_max     0.100
_exptl_crystal_size_mid     0.030
_exptl_crystal_size_min     0.030
_exptl_crystal_density_diffrn     1.683
_exptl_crystal_density_meas     ?
_exptl_crystal_density_method     ?
_exptl_crystal_F_000     796
_exptl_absorpt_coefficient_mu     1.497
_exptl_absorpt_correction_type     empirical
_exptl_absorpt_process_details
;
(<i>HKL3000sm SCALEPACK</i>; Otwinowski & Minor, 1997)
;
_shelx_estimated_absorpt_T_min     0.865
_shelx_estimated_absorpt_T_max     0.956
_exptl_absorpt_correction_T_min     0.865
_exptl_absorpt_correction_T_max     0.956
_diffrn_ambient_temperature     100(2)
_diffrn_radiation_type     synchrotron
_diffrn_radiation_wavelength     0.62998
_diffrn_measurement_device_type     'ADSC Q210 CCD area-detector'
_diffrn_measurement_method     'omega scans'
_diffrn_detector_area_resol_mean     ?
_diffrn_reflns_number     17036
_diffrn_reflns_av_R_equivalents     0.0140
_diffrn_reflns_theta_min     2.351
_diffrn_reflns_theta_max     26.000
_diffrn_reflns_theta_full     22.209
_diffrn_measured_fraction_theta_max     0.979
_diffrn_measured_fraction_theta_full     0.969
_diffrn_reflns_limit_h_min     -10
_diffrn_reflns_limit_h_max     10
_diffrn_reflns_limit_k_min     -19
_diffrn_reflns_limit_k_max     19
_diffrn_reflns_limit_l_min     -20
_diffrn_reflns_limit_l_max     20
_refine_special_details     ?
_reflns_number_total     8546
_reflns_number_gt     8434
_reflns_threshold_expression     I>2\s(I)
_refine_ls_structure_factor_coef     Fsqd
_refine_ls_matrix_type     full
_refine_ls_R_factor_all     0.0182
_refine_ls_R_factor_gt     0.0175
_refine_ls_wR_factor_gt     0.0485
_refine_ls_wR_factor_ref     0.0486
_refine_ls_goodness_of_fit_ref     1.032
_refine_ls_restrained_S_all     1.032
_refine_ls_number_reflns     8546
_refine_ls_number_parameters     322
_refine_ls_number_restraints     0
_refine_ls_hydrogen_treatment     constr
_refine_ls_weighting_scheme     calc
_refine_ls_weighting_details
              'w=1/[\s^2^(Fo^2^)+(0.0270P)^2^+0.6367P] where P=(Fo^2^+2Fc^2^)/3'
_atom_sites_solution_hydrogens     geom
_atom_sites_solution_primary     ?
_atom_sites_solution_secondary     ?
_refine_ls_shift/su_max     0.001
_refine_ls_shift/su_mean     0.000
_refine_diff_density_max     0.478
_refine_diff_density_min     -0.603
_refine_ls_extinction_method     none
_refine_ls_extinction_coef     .
loop_
    _atom_type_symbol
    _atom_type_description
    _atom_type_scat_dispersion_real
    _atom_type_scat_dispersion_imag
    _atom_type_scat_source
    'C' 'C' 0.0020 0.0010
                         'International Tables Vol C Tables 4.2.6.8 and 6.1.1.4'
    'H' 'H' 0.0000 0.0000
                         'International Tables Vol C Tables 4.2.6.8 and 6.1.1.4'
    'N' 'N' 0.0050 0.0020
                         'International Tables Vol C Tables 4.2.6.8 and 6.1.1.4'
    'S' 'S' 0.1020 0.0980
                         'International Tables Vol C Tables 4.2.6.8 and 6.1.1.4'
    'Cl' 'Cl' 0.1230 0.1260
                         'International Tables Vol C Tables 4.2.6.8 and 6.1.1.4'
    'Cr' 'Cr' 0.2900 0.4910
                         'International Tables Vol C Tables 4.2.6.8 and 6.1.1.4'
    'Zn' 'Zn' 0.3480 1.1820
                         'International Tables Vol C Tables 4.2.6.8 and 6.1.1.4'
_computing_data_collection
;
<i>PAL ADSC Quantum-210 ADX</i> (Arvai & Nielsen, 1983)
;
_computing_cell_refinement
;
<i>HKL3000sm</i> (Otwinowski & Minor, 1997)
;
_computing_data_reduction
;
<i>HKL3000sm</i> (Otwinowski & Minor, 1997)
;
_computing_structure_solution
;
<i>SHELXT2014</i> (Sheldrick, 2008)
;
_computing_structure_refinement
;
<i>SHELXL2014</i> (Sheldrick, 2008)
;
_computing_molecular_graphics
;
DIAMOND (Brandenburg, 2007)
;
_computing_publication_material
;
WinGX (Farrugia, 2012) and publCIF (Westrip, 2010)
;
loop_
    _atom_site_type_symbol
    _atom_site_label
    _atom_site_fract_x
    _atom_site_fract_y
    _atom_site_fract_z
    _atom_site_U_iso_or_equiv
    _atom_site_adp_type
    _atom_site_calc_flag
    _atom_site_occupancy
    _atom_site_disorder_assembly
    _atom_site_disorder_group
    Cr Cr1A 1.0000 0.0000 0.5000 0.00585(4) Uani d 1 . .
    S S1A 1.34965(3) 0.21259(2) 0.69613(2) 0.01282(5) Uani d 1 . .
    N N1A 0.83989(11) 0.00710(6) 0.61105(6) 0.01133(14) Uani d 1 . .
    H H1A1 0.7841 -0.0505 0.6151 0.014 Uiso calc 1 . .
    H H1A2 0.9052 0.0192 0.6642 0.014 Uiso calc 1 . .
    N N2A 0.86680(11) 0.12458(6) 0.46494(6) 0.01130(14) Uani d 1 . .
    H H2A1 0.9409 0.1676 0.4417 0.014 Uiso calc 1 . .
    H H2A2 0.7803 0.1099 0.4216 0.014 Uiso calc 1 . .
    N N3A 1.17486(11) 0.08052(6) 0.57360(6) 0.01110(14) Uani d 1 . .
    C C1A 0.70956(13) 0.08539(8) 0.59868(7) 0.01647(18) Uani d 1 . .
    H H1A3 0.6706 0.1094 0.6594 0.020 Uiso calc 1 . .
    H H1A4 0.6066 0.0600 0.5616 0.020 Uiso calc 1 . .
    C C2A 0.79203(13) 0.16675(7) 0.55045(7) 0.01477(18) Uani d 1 . .
    H H2A3 0.7036 0.2159 0.5349 0.018 Uiso calc 1 . .
    H H2A4 0.8849 0.1982 0.5909 0.018 Uiso calc 1 . .
    C C3A 1.24862(12) 0.13654(6) 0.62427(6) 0.00895(15) Uani d 1 . .
    Cr Cr2B 0.5000 0.5000 0.5000 0.00494(4) Uani d 1 . .
    S S1B 0.15226(4) 0.64435(2) 0.26918(2) 0.01492(5) Uani d 1 . .
    N N1B 0.33365(10) 0.38801(6) 0.52696(5) 0.00894(13) Uani d 1 . .
    H H1B1 0.2819 0.3630 0.4735 0.011 Uiso calc 1 . .
    H H1B2 0.3944 0.3402 0.5545 0.011 Uiso calc 1 . .
    N N2B 0.38490(10) 0.56908(6) 0.61174(5) 0.00906(13) Uani d 1 . .
    H H2B1 0.4679 0.5980 0.6505 0.011 Uiso calc 1 . .
    H H2B2 0.3100 0.6152 0.5919 0.011 Uiso calc 1 . .
    N N3B 0.32168(11) 0.55205(6) 0.41316(6) 0.01046(14) Uani d 1 . .
    C C1B 0.19944(12) 0.42703(7) 0.58878(7) 0.01159(16) Uani d 1 . .
    H H1B3 0.1421 0.3736 0.6188 0.014 Uiso calc 1 . .
    H H1B4 0.1094 0.4622 0.5529 0.014 Uiso calc 1 . .
    C C2B 0.28916(13) 0.49470(7) 0.66051(6) 0.01178(16) Uani d 1 . .
    H H2B3 0.2022 0.5261 0.6999 0.014 Uiso calc 1 . .
    H H2B4 0.3714 0.4584 0.7001 0.014 Uiso calc 1 . .
    C C3B 0.24999(11) 0.58858(6) 0.35161(6) 0.00807(15) Uani d 1 . .
    Cr Cr3C 0.0000 0.5000 0.0000 0.00436(4) Uani d 1 . .
    S S1C 0.47203(3) 0.29853(2) -0.07639(2) 0.01296(5) Uani d 1 . .
    N N1C 0.00397(10) 0.44890(5) 0.13158(5) 0.00792(13) Uani d 1 . .
    H H1C1 0.1118 0.4263 0.1474 0.010 Uiso calc 1 . .
    H H1C2 -0.0225 0.4973 0.1729 0.010 Uiso calc 1 . .
    N N2C -0.12263(11) 0.36953(6) -0.03474(5) 0.00961(14) Uani d 1 . .
    H H2C1 -0.2372 0.3795 -0.0499 0.012 Uiso calc 1 . .
    H H2C2 -0.0729 0.3404 -0.0842 0.012 Uiso calc 1 . .
    N N3C 0.22291(11) 0.43406(6) -0.02527(6) 0.01166(14) Uani d 1 . .
    C C1C -0.12726(13) 0.36960(7) 0.13185(6) 0.01083(16) Uani d 1 . .
    H H1C3 -0.2464 0.3965 0.1322 0.013 Uiso calc 1 . .
    H H1C4 -0.1076 0.3314 0.1871 0.013 Uiso calc 1 . .
    C C2C -0.10560(14) 0.30666(7) 0.04542(6) 0.01285(17) Uani d 1 . .
    H H2C3 0.0102 0.2756 0.0476 0.015 Uiso calc 1 . .
    H H2C4 -0.1961 0.2554 0.0399 0.015 Uiso calc 1 . .
    C C3C 0.32768(12) 0.37725(7) -0.04576(6) 0.00935(15) Uani d 1 . .
    Cr Cr4D 0.5000 0.0000 0.0000 0.00523(4) Uani d 1 . .
    S S1D 0.95604(3) 0.14416(2) -0.15730(2) 0.01195(5) Uani d 1 . .
    N N1D 0.46882(10) 0.12154(5) 0.08662(5) 0.00860(13) Uani d 1 . .
    H H1D1 0.4761 0.1760 0.0545 0.010 Uiso calc 1 . .
    H H1D2 0.3627 0.1200 0.1116 0.010 Uiso calc 1 . .
    N N2D 0.65239(10) -0.04648(6) 0.11111(6) 0.01038(14) Uani d 1 . .
    H H2D1 0.6223 -0.1080 0.1232 0.012 Uiso calc 1 . .
    H H2D2 0.7668 -0.0458 0.0976 0.012 Uiso calc 1 . .
    N N3D 0.70324(10) 0.06281(6) -0.05272(6) 0.01025(14) Uani d 1 . .
    C C1D 0.60962(13) 0.12127(7) 0.16052(6) 0.01106(16) Uani d 1 . .
    H H1D3 0.5810 0.1665 0.2123 0.013 Uiso calc 1 . .
    H H1D4 0.7213 0.1420 0.1364 0.013 Uiso calc 1 . .
    C C2D 0.62447(13) 0.01935(7) 0.19298(6) 0.01289(17) Uani d 1 . .
    H H2D3 0.7235 0.0150 0.2386 0.015 Uiso calc 1 . .
    H H2D4 0.5166 0.0009 0.2225 0.015 Uiso calc 1 . .
    C C3D 0.80965(12) 0.09622(6) -0.09656(6) 0.00862(15) Uani d 1 . .
    Zn Zn1E 0.22955(2) 0.24635(2) 0.28844(2) 0.00695(3) Uani d 1 . .
    Cl Cl1E 0.02321(3) 0.32263(2) 0.37380(2) 0.01053(4) Uani d 1 . .
    Cl Cl2E 0.09386(3) 0.12821(2) 0.20032(2) 0.01134(4) Uani d 1 . .
    Cl Cl3E 0.43186(3) 0.18443(2) 0.38989(2) 0.01078(4) Uani d 1 . .
    Cl Cl4E 0.37370(3) 0.34934(2) 0.20252(2) 0.01048(4) Uani d 1 . .
loop_
    _atom_site_aniso_label
    _atom_site_aniso_U_11
    _atom_site_aniso_U_22
    _atom_site_aniso_U_33
    _atom_site_aniso_U_12
    _atom_site_aniso_U_13
    _atom_site_aniso_U_23
    Cr1A 0.00661(9) 0.00475(8) 0.00601(8) -0.00088(6) -0.00137(6) 0.00022(6)
    S1A 0.01664(11) 0.00822(9) 0.01275(10) -0.00177(8) -0.00551(8) -0.00184(7)
    N1A 0.0113(3) 0.0130(4) 0.0098(3) -0.0010(3) 0.0011(3) 0.0008(3)
    N2A 0.0132(4) 0.0082(3) 0.0123(3) 0.0008(3) -0.0029(3) 0.0013(3)
    N3A 0.0104(3) 0.0111(3) 0.0116(3) -0.0023(3) -0.0021(3) 0.0001(3)
    C1A 0.0114(4) 0.0213(5) 0.0167(4) 0.0046(4) 0.0025(3) -0.0014(4)
    C2A 0.0159(4) 0.0108(4) 0.0168(4) 0.0051(3) -0.0028(3) -0.0038(3)
    C3A 0.0089(4) 0.0083(4) 0.0098(4) 0.0012(3) 0.0002(3) 0.0031(3)
    Cr2B 0.00588(8) 0.00513(8) 0.00366(8) 0.00158(6) -0.00107(6) -0.00018(6)
    S1B 0.02450(12) 0.01331(10) 0.00660(9) 0.00362(9) -0.00526(8) 0.00280(8)
    N1B 0.0101(3) 0.0080(3) 0.0085(3) 0.0000(3) 0.0000(3) -0.0010(3)
    N2B 0.0108(3) 0.0089(3) 0.0073(3) 0.0019(3) 0.0004(3) -0.0017(2)
    N3B 0.0097(3) 0.0120(3) 0.0096(3) 0.0020(3) -0.0020(3) 0.0010(3)
    C1B 0.0096(4) 0.0123(4) 0.0131(4) 0.0000(3) 0.0029(3) 0.0006(3)
    C2B 0.0149(4) 0.0130(4) 0.0078(4) 0.0015(3) 0.0036(3) 0.0005(3)
    C3B 0.0088(4) 0.0081(3) 0.0072(3) -0.0002(3) 0.0009(3) -0.0011(3)
    Cr3C 0.00541(8) 0.00389(8) 0.00375(8) 0.00058(6) -0.00073(6) 0.00083(6)
    S1C 0.01002(10) 0.01022(10) 0.01841(11) 0.00200(7) 0.00200(8) -0.00320(8)
    N1C 0.0104(3) 0.0082(3) 0.0051(3) -0.0003(3) -0.0013(2) 0.0009(2)
    N2C 0.0148(4) 0.0081(3) 0.0059(3) -0.0035(3) -0.0017(3) 0.0012(2)
    N3C 0.0102(3) 0.0136(4) 0.0116(3) 0.0033(3) 0.0015(3) 0.0032(3)
    C1C 0.0145(4) 0.0110(4) 0.0071(4) -0.0040(3) 0.0001(3) 0.0028(3)
    C2C 0.0226(5) 0.0071(4) 0.0088(4) -0.0038(3) -0.0014(3) 0.0024(3)
    C3C 0.0092(4) 0.0105(4) 0.0085(4) -0.0013(3) -0.0004(3) 0.0023(3)
    Cr4D 0.00413(8) 0.00421(8) 0.00761(8) 0.00135(6) 0.00197(6) 0.00099(6)
    S1D 0.01028(10) 0.00953(10) 0.01695(11) 0.00014(7) 0.00598(8) 0.00466(8)
    N1D 0.0086(3) 0.0064(3) 0.0109(3) 0.0017(2) 0.0022(3) 0.0002(3)
    N2D 0.0099(3) 0.0084(3) 0.0129(3) 0.0023(3) -0.0004(3) 0.0025(3)
    N3D 0.0084(3) 0.0091(3) 0.0134(3) -0.0004(3) 0.0031(3) -0.0002(3)
    C1D 0.0138(4) 0.0092(4) 0.0101(4) -0.0006(3) -0.0003(3) 0.0002(3)
    C2D 0.0175(4) 0.0120(4) 0.0094(4) 0.0001(3) 0.0001(3) 0.0029(3)
    C3D 0.0081(4) 0.0063(3) 0.0114(4) 0.0018(3) -0.0001(3) -0.0002(3)
    Zn1E 0.00724(5) 0.00672(5) 0.00674(5) 0.00094(3) -0.00074(3) -0.00012(3)
    Cl1E 0.00871(9) 0.01205(9) 0.01064(9) 0.00290(7) 0.00053(7) -0.00174(7)
    Cl2E 0.01069(9) 0.00975(9) 0.01296(9) -0.00072(7) -0.00204(7) -0.00320(7)
    Cl3E 0.00939(9) 0.01256(9) 0.01027(9) 0.00166(7) -0.00291(7) 0.00272(7)
    Cl4E 0.01084(9) 0.01095(9) 0.00978(9) -0.00068(7) -0.00084(7) 0.00329(7)
_geom_special_details
;
All e.s.d.'s (except the e.s.d. in the dihedral angle between two l.s. planes)
are estimated using the full covariance matrix. The cell e.s.d.'s are taken
into account individually in the estimation of e.s.d.'s in distances, angles
and torsion angles; correlations between e.s.d.'s in cell parameters are only
used when they are defined by crystal symmetry. An approximate (isotropic)
treatment of cell e.s.d.'s is used for estimating e.s.d.'s involving l.s.
planes.
;
loop_
    _geom_bond_atom_site_label_1
    _geom_bond_atom_site_label_2
    _geom_bond_site_symmetry_2
    _geom_bond_distance
    _geom_bond_publ_flag
    Cr1A N3A 2_756 1.9838(11) ?
    Cr1A N3A . 1.9838(11) ?
    Cr1A N1A 2_756 2.0775(10) ?
    Cr1A N1A . 2.0776(10) ?
    Cr1A N2A . 2.0818(10) ?
    Cr1A N2A 2_756 2.0818(10) ?
    S1A C3A . 1.6181(11) ?
    N1A C1A . 1.4905(14) ?
    N1A H1A1 . 0.9100 ?
    N1A H1A2 . 0.9100 ?
    N2A C2A . 1.4912(13) ?
    N2A H2A1 . 0.9100 ?
    N2A H2A2 . 0.9100 ?
    N3A C3A . 1.1704(13) ?
    C1A C2A . 1.5094(16) ?
    C1A H1A3 . 0.9900 ?
    C1A H1A4 . 0.9900 ?
    C2A H2A3 . 0.9900 ?
    C2A H2A4 . 0.9900 ?
    Cr2B N3B . 1.9811(10) ?
    Cr2B N3B 2_666 1.9811(10) ?
    Cr2B N1B 2_666 2.0707(10) ?
    Cr2B N1B . 2.0708(10) ?
    Cr2B N2B . 2.0837(10) ?
    Cr2B N2B 2_666 2.0837(10) ?
    S1B C3B . 1.6148(10) ?
    N1B C1B . 1.4879(13) ?
    N1B H1B1 . 0.9100 ?
    N1B H1B2 . 0.9100 ?
    N2B C2B . 1.4907(13) ?
    N2B H2B1 . 0.9100 ?
    N2B H2B2 . 0.9100 ?
    N3B C3B . 1.1665(13) ?
    C1B C2B . 1.5092(14) ?
    C1B H1B3 . 0.9900 ?
    C1B H1B4 . 0.9900 ?
    C2B H2B3 . 0.9900 ?
    C2B H2B4 . 0.9900 ?
    Cr3C N3C . 1.9864(10) ?
    Cr3C N3C 2_565 1.9864(10) ?
    Cr3C N2C . 2.0653(10) ?
    Cr3C N2C 2_565 2.0653(10) ?
    Cr3C N1C 2_565 2.0727(9) ?
    Cr3C N1C . 2.0727(9) ?
    S1C C3C . 1.6215(11) ?
    N1C C1C . 1.4891(12) ?
    N1C H1C1 . 0.9100 ?
    N1C H1C2 . 0.9100 ?
    N2C C2C . 1.4903(12) ?
    N2C H2C1 . 0.9100 ?
    N2C H2C2 . 0.9100 ?
    N3C C3C . 1.1672(13) ?
    C1C C2C . 1.5125(14) ?
    C1C H1C3 . 0.9900 ?
    C1C H1C4 . 0.9900 ?
    C2C H2C3 . 0.9900 ?
    C2C H2C4 . 0.9900 ?
    Cr4D N3D 2_655 1.9890(10) ?
    Cr4D N3D . 1.9890(10) ?
    Cr4D N1D 2_655 2.0765(10) ?
    Cr4D N1D . 2.0766(10) ?
    Cr4D N2D . 2.0799(10) ?
    Cr4D N2D 2_655 2.0799(10) ?
    S1D C3D . 1.6237(11) ?
    N1D C1D . 1.4891(13) ?
    N1D H1D1 . 0.9100 ?
    N1D H1D2 . 0.9100 ?
    N2D C2D . 1.4903(13) ?
    N2D H2D1 . 0.9100 ?
    N2D H2D2 . 0.9100 ?
    N3D C3D . 1.1690(13) ?
    C1D C2D . 1.5131(13) ?
    C1D H1D3 . 0.9900 ?
    C1D H1D4 . 0.9900 ?
    C2D H2D3 . 0.9900 ?
    C2D H2D4 . 0.9900 ?
    Zn1E Cl2E . 2.2518(8) ?
    Zn1E Cl4E . 2.2630(7) ?
    Zn1E Cl3E . 2.2903(8) ?
    Zn1E Cl1E . 2.2923(8) ?
loop_
    _geom_angle_atom_site_label_1
    _geom_angle_atom_site_label_2
    _geom_angle_atom_site_label_3
    _geom_angle_site_symmetry_1
    _geom_angle_site_symmetry_3
    _geom_angle
    _geom_angle_publ_flag
    N3A Cr1A N3A 2_756 . 180.0 ?
    N3A Cr1A N1A 2_756 2_756 89.16(4) ?
    N3A Cr1A N1A . 2_756 90.84(4) ?
    N3A Cr1A N1A 2_756 . 90.84(4) ?
    N3A Cr1A N1A . . 89.16(4) ?
    N1A Cr1A N1A 2_756 . 180.0 ?
    N3A Cr1A N2A 2_756 . 90.31(4) ?
    N3A Cr1A N2A . . 89.69(4) ?
    N1A Cr1A N2A 2_756 . 97.06(4) ?
    N1A Cr1A N2A . . 82.94(4) ?
    N3A Cr1A N2A 2_756 2_756 89.69(4) ?
    N3A Cr1A N2A . 2_756 90.31(4) ?
    N1A Cr1A N2A 2_756 2_756 82.94(4) ?
    N1A Cr1A N2A . 2_756 97.06(4) ?
    N2A Cr1A N2A . 2_756 180.0 ?
    C1A N1A Cr1A . . 109.59(6) ?
    C1A N1A H1A1 . . 109.8 ?
    Cr1A N1A H1A1 . . 109.8 ?
    C1A N1A H1A2 . . 109.8 ?
    Cr1A N1A H1A2 . . 109.8 ?
    H1A1 N1A H1A2 . . 108.2 ?
    C2A N2A Cr1A . . 107.35(6) ?
    C2A N2A H2A1 . . 110.2 ?
    Cr1A N2A H2A1 . . 110.2 ?
    C2A N2A H2A2 . . 110.2 ?
    Cr1A N2A H2A2 . . 110.2 ?
    H2A1 N2A H2A2 . . 108.5 ?
    C3A N3A Cr1A . . 166.35(8) ?
    N1A C1A C2A . . 109.01(8) ?
    N1A C1A H1A3 . . 109.9 ?
    C2A C1A H1A3 . . 109.9 ?
    N1A C1A H1A4 . . 109.9 ?
    C2A C1A H1A4 . . 109.9 ?
    H1A3 C1A H1A4 . . 108.3 ?
    N2A C2A C1A . . 107.69(8) ?
    N2A C2A H2A3 . . 110.2 ?
    C1A C2A H2A3 . . 110.2 ?
    N2A C2A H2A4 . . 110.2 ?
    C1A C2A H2A4 . . 110.2 ?
    H2A3 C2A H2A4 . . 108.5 ?
    N3A C3A S1A . . 178.78(9) ?
    N3B Cr2B N3B . 2_666 180.0 ?
    N3B Cr2B N1B . 2_666 89.64(4) ?
    N3B Cr2B N1B 2_666 2_666 90.36(4) ?
    N3B Cr2B N1B . . 90.36(4) ?
    N3B Cr2B N1B 2_666 . 89.64(4) ?
    N1B Cr2B N1B 2_666 . 180.0 ?
    N3B Cr2B N2B . . 91.27(4) ?
    N3B Cr2B N2B 2_666 . 88.73(4) ?
    N1B Cr2B N2B 2_666 . 96.72(4) ?
    N1B Cr2B N2B . . 83.28(4) ?
    N3B Cr2B N2B . 2_666 88.73(4) ?
    N3B Cr2B N2B 2_666 2_666 91.27(4) ?
    N1B Cr2B N2B 2_666 2_666 83.28(4) ?
    N1B Cr2B N2B . 2_666 96.72(4) ?
    N2B Cr2B N2B . 2_666 180.0 ?
    C1B N1B Cr2B . . 108.20(6) ?
    C1B N1B H1B1 . . 110.1 ?
    Cr2B N1B H1B1 . . 110.1 ?
    C1B N1B H1B2 . . 110.1 ?
    Cr2B N1B H1B2 . . 110.1 ?
    H1B1 N1B H1B2 . . 108.4 ?
    C2B N2B Cr2B . . 107.91(6) ?
    C2B N2B H2B1 . . 110.1 ?
    Cr2B N2B H2B1 . . 110.1 ?
    C2B N2B H2B2 . . 110.1 ?
    Cr2B N2B H2B2 . . 110.1 ?
    H2B1 N2B H2B2 . . 108.4 ?
    C3B N3B Cr2B . . 164.42(8) ?
    N1B C1B C2B . . 107.95(8) ?
    N1B C1B H1B3 . . 110.1 ?
    C2B C1B H1B3 . . 110.1 ?
    N1B C1B H1B4 . . 110.1 ?
    C2B C1B H1B4 . . 110.1 ?
    H1B3 C1B H1B4 . . 108.4 ?
    N2B C2B C1B . . 107.96(7) ?
    N2B C2B H2B3 . . 110.1 ?
    C1B C2B H2B3 . . 110.1 ?
    N2B C2B H2B4 . . 110.1 ?
    C1B C2B H2B4 . . 110.1 ?
    H2B3 C2B H2B4 . . 108.4 ?
    N3B C3B S1B . . 177.11(8) ?
    N3C Cr3C N3C . 2_565 180.0 ?
    N3C Cr3C N2C . . 87.19(4) ?
    N3C Cr3C N2C 2_565 . 92.81(4) ?
    N3C Cr3C N2C . 2_565 92.81(4) ?
    N3C Cr3C N2C 2_565 2_565 87.19(4) ?
    N2C Cr3C N2C . 2_565 180.0 ?
    N3C Cr3C N1C . 2_565 88.78(4) ?
    N3C Cr3C N1C 2_565 2_565 91.22(4) ?
    N2C Cr3C N1C . 2_565 96.91(4) ?
    N2C Cr3C N1C 2_565 2_565 83.09(4) ?
    N3C Cr3C N1C . . 91.22(4) ?
    N3C Cr3C N1C 2_565 . 88.78(4) ?
    N2C Cr3C N1C . . 83.09(4) ?
    N2C Cr3C N1C 2_565 . 96.91(4) ?
    N1C Cr3C N1C 2_565 . 180.0 ?
    C1C N1C Cr3C . . 107.84(6) ?
    C1C N1C H1C1 . . 110.1 ?
    Cr3C N1C H1C1 . . 110.1 ?
    C1C N1C H1C2 . . 110.1 ?
    Cr3C N1C H1C2 . . 110.1 ?
    H1C1 N1C H1C2 . . 108.5 ?
    C2C N2C Cr3C . . 108.84(6) ?
    C2C N2C H2C1 . . 109.9 ?
    Cr3C N2C H2C1 . . 109.9 ?
    C2C N2C H2C2 . . 109.9 ?
    Cr3C N2C H2C2 . . 109.9 ?
    H2C1 N2C H2C2 . . 108.3 ?
    C3C N3C Cr3C . . 163.96(8) ?
    N1C C1C C2C . . 106.92(8) ?
    N1C C1C H1C3 . . 110.3 ?
    C2C C1C H1C3 . . 110.3 ?
    N1C C1C H1C4 . . 110.3 ?
    C2C C1C H1C4 . . 110.3 ?
    H1C3 C1C H1C4 . . 108.6 ?
    N2C C2C C1C . . 107.87(7) ?
    N2C C2C H2C3 . . 110.1 ?
    C1C C2C H2C3 . . 110.1 ?
    N2C C2C H2C4 . . 110.1 ?
    C1C C2C H2C4 . . 110.1 ?
    H2C3 C2C H2C4 . . 108.4 ?
    N3C C3C S1C . . 178.85(9) ?
    N3D Cr4D N3D 2_655 . 180.0 ?
    N3D Cr4D N1D 2_655 2_655 89.74(4) ?
    N3D Cr4D N1D . 2_655 90.26(4) ?
    N3D Cr4D N1D 2_655 . 90.26(4) ?
    N3D Cr4D N1D . . 89.74(4) ?
    N1D Cr4D N1D 2_655 . 180.00(3) ?
    N3D Cr4D N2D 2_655 . 88.05(4) ?
    N3D Cr4D N2D . . 91.95(4) ?
    N1D Cr4D N2D 2_655 . 96.97(4) ?
    N1D Cr4D N2D . . 83.03(4) ?
    N3D Cr4D N2D 2_655 2_655 91.95(4) ?
    N3D Cr4D N2D . 2_655 88.05(4) ?
    N1D Cr4D N2D 2_655 2_655 83.03(4) ?
    N1D Cr4D N2D . 2_655 96.97(4) ?
    N2D Cr4D N2D . 2_655 180.0 ?
    C1D N1D Cr4D . . 107.80(6) ?
    C1D N1D H1D1 . . 110.1 ?
    Cr4D N1D H1D1 . . 110.1 ?
    C1D N1D H1D2 . . 110.1 ?
    Cr4D N1D H1D2 . . 110.1 ?
    H1D1 N1D H1D2 . . 108.5 ?
    C2D N2D Cr4D . . 108.84(6) ?
    C2D N2D H2D1 . . 109.9 ?
    Cr4D N2D H2D1 . . 109.9 ?
    C2D N2D H2D2 . . 109.9 ?
    Cr4D N2D H2D2 . . 109.9 ?
    H2D1 N2D H2D2 . . 108.3 ?
    C3D N3D Cr4D . . 169.62(8) ?
    N1D C1D C2D . . 107.70(8) ?
    N1D C1D H1D3 . . 110.2 ?
    C2D C1D H1D3 . . 110.2 ?
    N1D C1D H1D4 . . 110.2 ?
    C2D C1D H1D4 . . 110.2 ?
    H1D3 C1D H1D4 . . 108.5 ?
    N2D C2D C1D . . 107.87(8) ?
    N2D C2D H2D3 . . 110.1 ?
    C1D C2D H2D3 . . 110.1 ?
    N2D C2D H2D4 . . 110.1 ?
    C1D C2D H2D4 . . 110.1 ?
    H2D3 C2D H2D4 . . 108.4 ?
    N3D C3D S1D . . 179.15(9) ?
    Cl2E Zn1E Cl4E . . 111.63(2) ?
    Cl2E Zn1E Cl3E . . 111.31(2) ?
    Cl4E Zn1E Cl3E . . 106.71(2) ?
    Cl2E Zn1E Cl1E . . 107.46(2) ?
    Cl4E Zn1E Cl1E . . 112.49(2) ?
    Cl3E Zn1E Cl1E . . 107.20(2) ?
loop_
    _geom_torsion_atom_site_label_1
    _geom_torsion_atom_site_label_2
    _geom_torsion_atom_site_label_3
    _geom_torsion_atom_site_label_4
    _geom_torsion_site_symmetry_1
    _geom_torsion_site_symmetry_2
    _geom_torsion_site_symmetry_3
    _geom_torsion_site_symmetry_4
    _geom_torsion
    _geom_torsion_publ_flag
    Cr1A N1A C1A C2A . . . . -33.94(9) ?
    Cr1A N2A C2A C1A . . . . -45.42(9) ?
    N1A C1A C2A N2A . . . . 52.98(10) ?
    Cr2B N1B C1B C2B . . . . -41.73(8) ?
    Cr2B N2B C2B C1B . . . . -40.80(8) ?
    N1B C1B C2B N2B . . . . 55.28(10) ?
    Cr3C N1C C1C C2C . . . . 44.29(8) ?
    Cr3C N2C C2C C1C . . . . 39.21(9) ?
    N1C C1C C2C N2C . . . . -55.56(10) ?
    Cr4D N1D C1D C2D . . . . -43.80(8) ?
    Cr4D N2D C2D C1D . . . . -38.66(9) ?
    N1D C1D C2D N2D . . . . 55.05(10) ?
loop_
    _geom_hbond_atom_site_label_D
    _geom_hbond_atom_site_label_H
    _geom_hbond_atom_site_label_A
    _geom_hbond_site_symmetry_A
    _geom_hbond_distance_DH
    _geom_hbond_distance_HA
    _geom_hbond_distance_DA
    _geom_hbond_angle_DHA
    N1A H1A1 Cl3E 2_656 0.91 2.48 3.3700(13) 165.4
    N2A H2A1 Cl1E 1_655 0.91 2.50 3.3483(13) 155.4
    N2A H2A2 Cl3E . 0.91 2.90 3.5797(12) 132.8
    C1A H1A3 S1A 1_455 0.99 2.91 3.5983(15) 127.0
    C2A H2A3 Cl3E . 0.99 2.91 3.5533(15) 123.2
    C2A H2A4 S1B 2_666 0.99 2.94 3.6270(15) 127.7
    N1B H1B1 Cl1E . 0.91 2.45 3.2813(13) 151.7
    N1B H1B2 S1A 1_455 0.91 2.81 3.5401(13) 137.9
    N2B H2B1 Cl4E 2_666 0.91 2.49 3.3532(13) 159.0
    N2B H2B2 Cl1E 2_566 0.91 2.77 3.4934(12) 137.8
    C1B H1B3 S1A 1_455 0.99 2.98 3.5910(14) 121.0
    C1B H1B3 S1B 2_566 0.99 2.87 3.6440(14) 135.6
    C2B H2B3 Cl1E 2_566 0.99 2.93 3.5309(14) 119.7
    N1C H1C1 Cl4E . 0.91 2.40 3.3058(12) 171.3
    N1C H1C2 S1B . 0.91 2.73 3.4473(14) 136.7
    N2C H2C1 S1C 1_455 0.91 2.50 3.2836(12) 144.2
    N2C H2C2 S1B 2_565 0.91 2.75 3.4063(11) 129.9
    N2C H2C2 S1D 1_455 0.91 2.88 3.5893(13) 135.3
    C1C H1C4 Cl1E . 0.99 2.86 3.7421(13) 148.7
    N1D H1D1 S1C . 0.91 2.61 3.4937(13) 163.9
    N1D H1D2 Cl2E . 0.91 2.49 3.3919(12) 171.6
    N2D H2D1 S1C 2_655 0.91 2.78 3.6225(12) 154.7
    N2D H2D2 S1D 2_755 0.91 2.67 3.3564(12) 133.4
    C1D H1D3 Cl3E . 0.99 2.88 3.7357(14) 145.3
    C1D H1D4 Cl2E 1_655 0.99 2.98 3.7397(12) 134.6
_shelx_hkl_file
;
   0   0   3   95.88    1.80
   0   0  -3   94.12    1.55
   0   0   4    1.12    0.04
   0   0  -4    1.08    0.04
   0   0   5   46.81    0.84
   0   0  -5   45.57    0.77
   0   0   6   56.97    1.01
   0   0  -6   56.12    0.93
   0   0   7   22.84    0.45
   0   0  -7   22.77    0.44
   0   0   8   51.84    0.92
   0   0  -8   51.55    0.92
   0   0   9  542.32    8.51
   0   0  -9  527.82   11.81
   0   0  10  819.97   18.34
   0   0  11   47.34    0.86
   0   0 -11   47.37    0.83
   0   0  12   74.57    1.33
   0   0 -12   73.17    1.28
   0   0  13    6.04    0.16
   0   0 -13    6.08    0.16
   0   0  14  240.02    3.97
   0   0 -14  238.58    3.86
   0   0  15   13.04    0.28
   0   0 -15   12.88    0.28
   0   0  16   11.54    0.27
   0   0 -16   11.47    0.31
   0   0  17   36.31    0.68
   0   0 -17   35.56    0.67
   0   0  18   36.23    0.71
   0   0 -18   35.89    0.98
   0   0  19    1.50    0.11
   0   0 -19    1.38    0.09
   0   0  20   96.74    1.95
   0   0 -20   96.90    1.62
   0   0  21   16.35    0.41
   0   0 -21   17.31    0.37
   0   0  22    0.24    0.14
   0   0 -22    0.17    0.11
   0   0  23    1.35    0.35
   0   0 -23    0.85    0.26
   0   0  24   98.28    2.26
   0   0 -24  102.93    2.36
   0   1 -23   43.27    0.80
   0  -1  23   41.42    0.78
   0   1 -22   13.81    0.31
   0  -1  22   13.00    0.32
   0   1 -21   33.32    0.61
   0  -1  21   33.34    0.70
   0   1 -20   14.84    0.32
   0  -1  20   14.74    0.35
   0   1 -19    2.34    0.12
   0  -1  19    2.17    0.12
   0   1 -18   27.34    0.50
   0  -1  18   27.34    0.52
   0   1 -17    4.10    0.15
   0  -1  17    4.03    0.15
   0   1 -16    8.41    0.22
   0  -1  16    8.48    0.21
   0   1 -15   23.55    0.46
   0  -1  15   23.04    0.47
   0   1 -14   31.46    0.57
   0  -1  14   31.57    0.58
   0   1 -13   31.48    0.69
   0  -1  13   32.04    0.59
   0   1 -12   14.95    0.32
   0  -1  12   14.44    0.32
   0   1 -11  537.91    8.42
   0  -1  11  531.42    8.48
   0   1 -10    1.21    0.06
   0  -1  10    1.27    0.07
   0   1  -9   20.63    0.39
   0  -1   9   20.98    0.40
   0   1  -8   25.84    0.48
   0  -1   8   25.88    0.48
   0   1  -7   27.05    0.52
   0  -1   7   24.95    0.48
   0   1  -6   61.69    1.04
   0  -1   6   62.41    1.04
   0   1  -5   63.24    1.08
   0  -1   5   61.93    1.05
   0   1  -2   76.03    1.23
   0  -1   2   76.60    2.47
   0   1   2   14.02    0.34
   0  -1  -2   14.41    0.26
   0   1   3   11.28    0.23
   0  -1  -3   10.69    0.21
   0   1   4   14.94    0.33
   0  -1  -4   14.18    0.27
   0   1   5  117.90    1.96
   0  -1  -5  116.73    2.17
   0   1   6  156.00    2.56
   0  -1  -6  159.55    2.56
   0   1   7   23.87    0.44
   0  -1  -7   26.24    0.55
   0   1   8   66.61    1.17
   0  -1  -8   70.18    1.43
   0   1   9   26.26    0.48
   0  -1  -9   26.41    0.47
   0   1  10  147.98    2.43
   0  -1 -10  148.18    2.37
   0   1  11  391.65    6.22
   0  -1 -11  386.25    6.17
   0   1  12    1.38    0.07
   0  -1 -12    1.49    0.07
   0   1  13  375.65    5.98
   0  -1 -13  372.16    5.89
   0   1  14    1.12    0.08
   0  -1 -14    1.21    0.07
   0   1  15    9.83    0.24
   0  -1 -15   10.09    0.23
   0   1  16    2.37    0.12
   0  -1 -16    2.25    0.10
   0   1  17    4.13    0.14
   0  -1 -17    4.44    0.14
   0   1  18    0.62    0.10
   0  -1 -18    0.58    0.08
   0   1  19    0.30    0.13
   0  -1 -19    0.25    0.10
   0   1  20  175.11    2.83
   0  -1 -20  177.45    3.30
   0   1  21    6.49    0.21
   0  -1 -21    6.77    0.20
   0   1  22  116.77    1.97
   0  -1 -22  123.59    2.01
   0   1  23   12.68    0.52
   0  -1 -23   14.59    0.52
   0   1  24    0.19    0.30
   0  -1 -24    0.11    0.24
   0   2 -23    4.04    0.17
   0  -2  23    3.75    0.21
   0   2 -22   33.30    0.62
   0  -2  22   32.83    0.60
   0   2 -21   25.66    0.51
   0  -2  21   25.34    0.52
   0   2 -20   27.93    0.55
   0  -2  20   28.32    0.58
   0   2 -19    7.39    0.20
   0  -2  19    6.82    0.23
   0   2 -18  106.17    1.78
   0  -2  18  104.48    2.05
   0   2 -17   11.30    0.26
   0  -2  17   11.25    0.27
   0   2 -16  226.67    4.29
   0  -2  16  236.31    3.96
   0   2 -15   85.96    1.49
   0  -2  15   84.90    1.46
   0   2 -14   46.55    1.02
   0  -2  14   45.05    0.78
   0   2 -13    5.56    0.15
   0  -2  13    5.45    0.14
   0   2 -12  783.07   17.19
   0  -2  12  792.83   12.42
   0   2 -11   67.91    1.20
   0  -2  11   66.95    1.16
   0   2 -10    2.19    0.08
   0  -2  10    2.16    0.09
   0   2  -9  218.08    3.60
   0  -2   9  214.02    3.51
   0   2  -8  475.44    8.61
   0  -2   8  508.68    8.06
   0   2  -7   10.66    0.22
   0  -2   7   11.06    0.24
   0   2  -6  450.94    9.99
   0  -2   6  438.35    9.77
   0   2  -4  191.34    3.53
   0  -2   4  193.51    3.62
   0   2  -1    0.28    0.02
   0  -2   1    0.34    0.02
   0   2   0   41.16    0.81
   0  -2   0   41.99    0.98
   0   2   1   15.15    0.29
   0  -2  -1   15.10    0.39
   0   2   3   84.82    1.98
   0  -2  -3   83.32    1.38
   0   2   4    0.16    0.03
   0  -2  -4    0.13    0.02
   0   2   5   22.02    0.47
   0  -2  -5   21.15    0.39
   0   2   6  240.69    3.85
   0  -2  -6  244.07    3.89
   0   2   7   85.73    1.47
   0  -2  -7   86.07    1.44
   0   2   8  550.20   10.06
   0  -2  -8  513.47   11.34
   0   2   9  274.80    4.45
   0  -2  -9  280.03    4.51
   0   2  10  102.37    1.74
   0  -2 -10  106.37    1.80
   0   2  11   63.49    1.09
   0  -2 -11   63.81    1.09
   0   2  12  361.77    5.84
   0  -2 -12  358.92    5.82
   0   2  13  272.13    4.40
   0  -2 -13  277.10    4.41
   0   2  14   90.25    1.62
   0  -2 -14   88.87    1.50
   0   2  15    0.29    0.08
   0  -2 -15    0.25    0.06
   0   2  16   14.21    0.34
   0  -2 -16   14.96    0.31
   0   2  17    6.42    0.19
   0  -2 -17    6.49    0.18
   0   2  18   14.11    0.32
   0  -2 -18   14.47    0.32
   0   2  19   14.97    0.35
   0  -2 -19   14.51    0.36
   0   2  20   56.30    1.01
   0  -2 -20   55.27    1.12
   0   2  21    0.60    0.13
   0  -2 -21    0.68    0.12
   0   2  22  146.86    2.45
   0  -2 -22  142.44    2.35
   0   2  23    0.29    0.24
   0  -2 -23    0.23    0.19
   0   2  24    2.90    0.37
   0  -2 -24    2.88    0.36
   0   3 -23    0.29    0.16
   0  -3  23    0.77    0.22
   0   3 -22    0.99    0.12
   0  -3  22    0.75    0.15
   0   3 -21    0.59    0.11
   0  -3  21    0.60    0.18
   0   3 -20    9.01    0.23
   0  -3  20    9.59    0.34
   0   3 -19    0.50    0.08
   0  -3  19    0.48    0.11
   0   3 -18   15.83    0.35
   0  -3  18   15.48    0.34
   0   3 -17   50.18    0.90
   0  -3  17   50.60    1.05
   0   3 -16  193.95    3.21
   0  -3  16  194.98    3.22
   0   3 -15    4.83    0.14
   0  -3  15    4.69    0.16
   0   3 -14   12.44    0.27
   0  -3  14   11.88    0.30
   0   3 -13   68.31    1.21
   0  -3  13   69.07    1.34
   0   3 -12  115.85    1.91
   0  -3  12  119.23    2.33
   0   3 -11    4.04    0.11
   0  -3  11    3.96    0.14
   0   3 -10    1.47    0.07
   0  -3  10    1.30    0.08
   0   3  -9   53.01    1.04
   0  -3   9   53.54    0.92
   0   3  -8  305.41    4.85
   0  -3   8  305.62    4.89
   0   3  -7  122.08    2.06
   0  -3   7  125.02    2.18
   0   3  -6   33.13    0.71
   0  -3   6   36.61    0.69
   0   3  -5  173.24    2.78
   0  -3   5  176.79    3.99
   0   3  -4    9.71    0.20
   0  -3   4    9.64    0.27
   0   3  -3    4.09    0.13
   0  -3   3    3.69    0.09
   0   3  -1    1.64    0.05
   0  -3   1    1.70    0.06
   0   3   0    1.52    0.04
   0  -3   0    1.38    0.04
   0  -3  -3  200.80    6.78
   0   3   4    7.47    0.81
   0   3   5  136.08    2.54
   0  -3  -5  134.13    2.51
   0   3   6  207.91    3.42
   0  -3  -6  201.48    3.22
   0   3   7  268.36    4.36
   0  -3  -7  281.78    4.44
   0   3   8  556.69   10.13
   0  -3  -8  520.54   16.34
   0   3   9    5.69    0.14
   0  -3  -9    5.54    0.13
   0   3  10   48.70    0.86
   0  -3 -10   49.88    0.90
   0   3  11   93.07    1.58
   0  -3 -11   90.77    1.54
   0   3  12    0.87    0.08
   0  -3 -12    0.88    0.08
   0   3  13  121.47    2.04
   0  -3 -13  125.89    2.09
   0   3  14    2.87    0.10
   0  -3 -14    2.95    0.09
   0   3  15   89.79    1.60
   0  -3 -15   89.28    1.50
   0   3  16   34.00    0.67
   0  -3 -16   34.38    0.67
   0   3  17  165.30    2.67
   0  -3 -17  165.62    2.69
   0   3  18    0.37    0.10
   0  -3 -18    0.38    0.07
   0   3  19   46.01    0.81
   0  -3 -19   46.40    0.83
   0   3  20   80.16    1.41
   0  -3 -20   79.87    1.59
   0   3  21    0.11    0.15
   0  -3 -21    0.06    0.10
   0   3  22   64.52    1.10
   0  -3 -22   63.94    1.31
   0   3  23    1.30    0.31
   0  -3 -23    1.28    0.22
   0   3  24    0.96    0.38
   0  -3 -24    1.21    0.31
   0   4 -23    4.98    0.26
   0  -4  23    4.69    0.27
   0   4 -22   49.54    0.88
   0  -4  22   50.00    1.03
   0   4 -21    7.07    0.20
   0  -4  21    6.77    0.20
   0   4 -20  124.45    2.05
   0  -4  20  124.36    2.37
   0   4 -19  317.40    5.03
   0  -4  19  320.52    5.10
   0   4 -18   49.81    0.88
   0  -4  18   49.73    0.89
   0   4 -17  284.15    4.52
   0  -4  17  286.12    4.58
   0   4 -16   10.34    0.27
   0  -4  16   10.36    0.28
   0   4 -15   39.89    0.72
   0  -4  15   38.82    0.74
   0   4 -14  368.15    5.79
   0  -4  14  370.23    5.95
   0   4 -13    2.14    0.09
   0  -4  13    2.00    0.09
   0   4 -12  143.87    2.38
   0  -4  12  143.53    2.87
   0   4 -11    0.17    0.06
   0  -4  11    0.26    0.07
   0   4 -10  686.13   14.93
   0  -4  10  702.81   12.89
   0   4  -9    0.27    0.04
   0  -4   9    0.31    0.06
   0   4  -8   78.42    1.31
   0  -4   8   79.52    1.39
   0   4  -6  310.72    4.96
   0  -4   6  299.70    6.67
   0   4  -4  242.84    5.44
   0  -4   4  242.59    3.87
   0   4  -3  214.92    3.50
   0  -4   3  219.36    3.53
   0   4  -2    1.13    0.04
   0  -4   2    1.09    0.05
   0   4  -1   35.80    0.64
   0  -4   1   34.65    0.73
   0   4   0   30.34    0.54
   0  -4   0   28.62    0.58
   0   4   1   98.88    1.91
   0  -4  -1   91.63    1.72
   0   4   5  222.09    5.22
   0  -4  -5  208.05    3.33
   0   4   6   78.10    1.48
   0  -4  -6   75.55    1.27
   0   4   7   13.35    0.30
   0  -4  -7   13.53    0.26
   0   4   8  122.30    2.01
   0  -4  -8  122.69    2.04
   0   4   9   45.17    0.79
   0  -4  -9   45.36    0.78
   0   4  10  300.86    4.96
   0  -4 -10  293.39    4.71
   0   4  11   29.92    0.56
   0  -4 -11   29.60    0.55
   0   4  12   37.20    0.67
   0  -4 -12   38.93    1.00
   0   4  13   65.87    1.27
   0  -4 -13   68.07    1.18
   0   4  14   99.56    1.70
   0  -4 -14  102.19    1.97
   0   4  15   69.87    1.23
   0  -4 -15   71.69    1.22
   0   4  16  243.68    3.94
   0  -4 -16  241.86    3.85
   0   4  17   57.70    1.01
   0  -4 -17   58.12    1.01
   0   4  18  201.83    3.83
   0  -4 -18  205.40    3.40
   0   4  19   31.04    0.59
   0  -4 -19   30.51    0.61
   0   4  20    1.27    0.14
   0  -4 -20    1.13    0.11
   0   4  21   11.83    0.32
   0  -4 -21   12.24    0.34
   0   4  22    2.45    0.22
   0  -4 -22    2.57    0.17
   0   4  23    0.28    0.30
   0  -4 -23   -0.02    0.52
   0   4  24   67.59    1.50
   0  -4 -24   70.14    1.80
   0   5 -23   28.61    0.81
   0  -5  23   27.89    1.13
   0   5 -22    1.55    0.14
   0  -5  22    1.36    0.16
   0   5 -21   15.69    0.35
   0  -5  21   14.87    0.35
   0   5 -20    5.07    0.17
   0  -5  20    4.77    0.18
   0   5 -19    0.83    0.10
   0  -5  19    0.67    0.13
   0   5 -18   23.81    0.45
   0  -5  18   23.33    0.49
   0   5 -17   31.50    0.58
   0  -5  17   31.90    0.58
   0   5 -16   22.40    0.43
   0  -5  16   23.19    0.45
   0   5 -15   44.28    0.82
   0  -5  15   43.52    0.85
   0   5 -14    6.32    0.16
   0  -5  14    6.43    0.17
   0   5 -13   11.20    0.26
   0  -5  13   10.84    0.24
   0   5 -12   23.10    0.45
   0  -5  12   23.57    0.45
   0   5 -11  158.70    2.60
   0  -5  11  159.41    2.68
   0   5 -10   36.24    0.65
   0  -5  10   37.19    0.68
   0   5  -9   23.19    0.44
   0  -5   9   22.70    0.43
   0   5  -8  582.76   10.67
   0  -5   8  599.98    9.68
   0   5  -7  165.03    2.72
   0  -5   7  165.04    3.14
   0   5  -6  374.32    8.42
   0  -5   6  380.09    8.57
   0   5  -5   19.35    0.42
   0  -5   5   19.52    0.38
   0   5  -4  481.81   10.67
   0  -5   4  482.65   10.71
   0   5  -3   77.35    1.32
   0  -5   3   76.06    1.29
   0   5  -2   37.01    0.63
   0  -5   2   36.46    0.63
   0   5  -1  163.09    2.65
   0  -5   1  164.51    2.62
   0   5   0    0.27    0.03
   0  -5   0    0.26    0.03
   0   5   1  198.03    3.16
   0  -5  -1  201.70    3.71
   0   5   2    7.31    0.16
   0  -5  -2    7.48    0.17
   0   5   4  118.85    2.92
   0  -5  -4  111.01    2.59
   0   5   5    6.37    0.26
   0  -5  -5    5.35    0.15
   0   5   7  120.46    2.26
   0  -5  -7  119.01    1.96
   0   5   8  189.70    3.59
   0  -5  -8  174.39    2.87
   0   5   9  131.31    2.17
   0  -5  -9  128.80    2.16
   0   5  10  211.30    3.46
   0  -5 -10  215.23    3.52
   0   5  11    6.30    0.17
   0  -5 -11    6.48    0.16
   0   5  12   73.43    1.32
   0  -5 -12   74.69    1.29
   0   5  13   21.63    0.41
   0  -5 -13   22.12    0.42
   0   5  14   98.51    1.69
   0  -5 -14   98.13    1.64
   0   5  15   37.54    0.71
   0  -5 -15   38.56    0.71
   0   5  16   12.11    0.27
   0  -5 -16   12.18    0.26
   0   5  17  122.92    2.04
   0  -5 -17  124.56    2.07
   0   5  18    6.75    0.21
   0  -5 -18    7.13    0.19
   0   5  19   79.11    1.52
   0  -5 -19   80.62    1.37
   0   5  20   51.19    0.90
   0  -5 -20   52.39    0.93
   0   5  21    1.65    0.18
   0  -5 -21    1.44    0.14
   0   5  22    2.63    0.30
   0  -5 -22    1.93    0.31
   0   5  23   10.57    0.48
   0  -5 -23   10.05    0.42
   0   5  24   14.23    0.84
   0  -5 -24   15.51    0.70
   0   6 -22   41.21    0.75
   0  -6  22   40.25    0.78
   0   6 -21    0.19    0.10
   0  -6  21    0.12    0.13
   0   6 -20   15.38    0.34
   0  -6  20   14.42    0.34
   0   6 -19   73.68    1.46
   0  -6  19   74.34    1.29
   0   6 -18  184.03    2.93
   0  -6  18  183.94    2.94
   0   6 -17  191.04    3.16
   0  -6  17  183.69    3.07
   0   6 -16  355.22    5.56
   0  -6  16  357.74    5.65
   0   6 -15  160.61    2.64
   0  -6  15  162.51    3.72
   0   6 -14   47.87    0.86
   0  -6  14   47.10    0.83
   0   6 -13   34.44    0.66
   0  -6  13   34.62    0.67
   0   6 -12   61.17    1.11
   0  -6  12   58.52    1.04
   0   6 -11    7.53    0.18
   0  -6  11    7.53    0.19
   0   6 -10   31.15    0.58
   0  -6  10   31.23    0.62
   0   6  -9   26.04    0.48
   0  -6   9   25.78    0.54
   0   6  -8  440.12    6.93
   0  -6   8  435.95    7.92
   0   6  -7  571.12   12.67
   0  -6   7  562.35   12.72
   0   6  -6  541.98   12.04
   0  -6   6  552.62   12.39
   0   6  -5  122.09    2.08
   0  -6   5  119.98    2.00
   0   6  -4    0.27    0.04
   0  -6   4    0.20    0.04
   0   6  -3   37.21    0.65
   0  -6   3   38.83    0.69
   0   6  -2  172.77    2.85
   0  -6   2  177.08    2.91
   0   6  -1   40.56    0.70
   0  -6   1   40.30    0.81
   0   6   0  409.71    9.09
   0  -6   0  396.24    8.87
   0   6   1   59.14    1.00
   0  -6  -1   59.84    1.01
   0   6   2  195.84    3.59
   0  -6  -2  194.69    3.60
   0   6   3  188.98    3.12
   0  -6  -3  195.98    3.57
   0   6   4  183.63    3.50
   0  -6  -4  206.29    4.62
   0   6   6  193.41    3.69
   0  -6  -6  185.48    3.00
   0   6   7   81.39    1.62
   0  -6  -7   79.05    1.39
   0   6   8  329.11    6.05
   0  -6  -8  327.90    5.93
   0   6   9   16.29    0.33
   0  -6  -9   15.74    0.30
   0   6  10   50.21    1.04
   0  -6 -10   48.99    0.88
   0   6  11  118.98    2.34
   0  -6 -11  115.75    1.97
   0   6  12  184.85    3.08
   0  -6 -12  193.27    3.14
   0   6  13    0.06    0.08
   0  -6 -13    0.11    0.06
   0   6  14    0.18    0.08
   0  -6 -14    0.01    0.06
   0   6  15    0.55    0.09
   0  -6 -15    0.50    0.07
   0   6  16  126.24    2.13
   0  -6 -16  124.90    2.42
   0   6  17  163.21    2.75
   0  -6 -17  164.60    2.72
   0   6  18   15.80    0.35
   0  -6 -18   15.67    0.34
   0   6  19    4.58    0.20
   0  -6 -19    4.68    0.18
   0   6  20   55.57    1.03
   0  -6 -20   55.32    1.02
   0   6  21   12.63    0.34
   0  -6 -21   12.15    0.33
   0   6  22   23.28    0.77
   0  -6 -22   25.26    0.76
   0   6  23    2.46    0.37
   0  -6 -23    2.90    0.37
   0  -6 -24   37.44    1.38
   0   7 -22   13.37    0.33
   0  -7  22   12.47    0.38
   0   7 -21    3.00    0.16
   0  -7  21    2.98    0.20
   0   7 -20    1.27    0.11
   0  -7  20    1.16    0.13
   0   7 -19    2.39    0.11
   0  -7  19    2.46    0.14
   0   7 -18   90.18    1.51
   0  -7  18   83.92    1.98
   0   7 -17    3.38    0.14
   0  -7  17    3.30    0.14
   0   7 -16    0.86    0.09
   0  -7  16    0.89    0.10
   0   7 -15  125.26    2.17
   0  -7  15  126.78    2.11
   0   7 -14    0.09    0.07
   0  -7  14    0.07    0.08
   0   7 -13  175.55    3.30
   0  -7  13  178.12    2.96
   0   7 -12    9.24    0.21
   0  -7  12    9.19    0.21
   0   7 -11    5.83    0.15
   0  -7  11    6.08    0.17
   0   7 -10   11.75    0.25
   0  -7  10   12.09    0.30
   0   7  -9   96.02    1.62
   0  -7   9   98.37    2.28
   0   7  -8    4.15    0.17
   0  -7   8    3.79    0.11
   0   7  -7  139.01    2.64
   0  -7   7  138.07    2.32
   0   7  -6  561.50   10.15
   0  -7   6  586.01    9.27
   0   7  -5    1.89    0.07
   0  -7   5    1.97    0.07
   0   7  -4  493.80    7.73
   0  -7   4  501.68    7.87
   0   7  -3    1.21    0.05
   0  -7   3    1.29    0.06
   0   7  -2    3.83    0.10
   0  -7   2    3.70    0.10
   0   7  -1    5.06    0.12
   0  -7   1    4.78    0.12
   0   7   0    0.91    0.05
   0  -7   0    0.87    0.05
   0   7   1  134.09    2.20
   0  -7  -1  134.33    2.21
   0   7   2  293.56    5.42
   0  -7  -2  297.28    4.77
   0   7   3  527.53    9.51
   0  -7  -3  500.59   15.68
   0   7   4    9.45    0.20
   0  -7  -4   10.43    0.26
   0   7   5  392.21    7.26
   0  -7  -5  369.64   11.46
   0   7   6  336.99    7.47
   0  -7  -6  336.24    7.57
   0   7   7    0.07    0.05
   0  -7  -7    0.12    0.04
   0   7   8   31.79    0.69
   0  -7  -8   29.38    0.57
   0   7   9  161.57    3.94
   0  -7  -9  158.04    2.57
   0   7  10   37.47    0.78
   0  -7 -10   36.67    0.68
   0   7  11    0.89    0.08
   0  -7 -11    0.94    0.07
   0   7  12   99.25    1.96
   0  -7 -12  102.46    1.70
   0   7  13    5.25    0.15
   0  -7 -13    5.52    0.15
   0   7  14    0.54    0.09
   0  -7 -14    0.45    0.07
   0   7  15  100.19    1.73
   0  -7 -15   98.87    1.67
   0   7  16   14.86    0.33
   0  -7 -16   14.88    0.32
   0   7  17   14.53    0.35
   0  -7 -17   14.48    0.32
   0   7  18   31.91    0.63
   0  -7 -18   32.10    0.64
   0   7  19    9.39    0.25
   0  -7 -19    9.89    0.24
   0   7  20    5.23    0.23
   0  -7 -20    5.44    0.20
   0   7  21    0.86    0.20
   0  -7 -21    1.11    0.13
   0   7  22    0.31    0.29
   0  -7 -22    0.08    0.28
   0   7  23   27.42    0.86
   0  -7 -23   29.95    1.30
   0   8 -21    3.47    0.17
   0  -8  21    3.50    0.20
   0   8 -20   74.26    1.27
   0  -8  20   72.32    1.24
   0   8 -19    0.43    0.09
   0  -8  19    0.42    0.11
   0   8 -18   44.19    0.80
   0  -8  18   43.34    0.77
   0   8 -17    0.38    0.09
   0  -8  17    0.26    0.11
   0   8 -16    9.41    0.23
   0  -8  16    9.90    0.23
   0   8 -15    4.78    0.16
   0  -8  15    4.60    0.16
   0   8 -14  176.51    2.95
   0  -8  14  177.43    2.89
   0   8 -13    3.88    0.15
   0  -8  13    4.27    0.15
   0   8 -12   25.92    0.52
   0  -8  12   26.16    0.52
   0   8 -11   68.60    1.23
   0  -8  11   65.83    1.34
   0   8 -10  287.17    5.56
   0  -8  10  290.21    6.77
   0   8  -9   32.29    0.71
   0  -8   9   32.10    0.59
   0   8  -8  108.14    2.09
   0  -8   8  108.31    1.85
   0   8  -7   32.80    0.60
   0  -8   7   33.63    0.60
   0   8  -6  333.09    5.29
   0  -8   6  335.13    5.35
   0   8  -5   17.22    0.35
   0  -8   5   17.64    0.35
   0   8  -3  199.93    3.27
   0  -8   3  204.49    3.28
   0   8  -2  218.07    3.61
   0  -8   2  213.20    3.94
   0   8  -1    1.56    0.07
   0  -8   1    1.67    0.07
   0   8   0  585.56   10.65
   0   8   1   55.82    0.97
   0  -8  -1   57.22    1.18
   0   8   2    9.63    0.23
   0  -8  -2   10.25    0.22
   0   8   3    6.83    0.15
   0  -8  -3    6.42    0.16
   0   8   4  642.02   11.65
   0   8   5  263.77    4.31
   0  -8  -5  291.90    6.59
   0   8   6  777.71   24.34
   0   8   7  107.77    2.77
   0  -8  -7  102.45    2.01
   0   8   8    2.87    0.10
   0  -8  -8    2.78    0.09
   0   8   9    3.60    0.13
   0  -8  -9    3.65    0.11
   0   8  10   80.32    1.56
   0  -8 -10   78.16    1.36
   0   8  11   33.20    0.78
   0  -8 -11   33.37    0.60
   0   8  12    5.23    0.16
   0  -8 -12    5.61    0.16
   0   8  13  129.70    2.22
   0  -8 -13  133.63    2.63
   0   8  14  285.63    4.63
   0  -8 -14  284.68    4.68
   0   8  15   24.76    0.47
   0  -8 -15   25.09    0.49
   0   8  16    0.17    0.12
   0  -8 -16    0.10    0.08
   0   8  17    2.03    0.17
   0  -8 -17    1.91    0.13
   0   8  18   46.73    0.88
   0  -8 -18   44.29    0.82
   0   8  19    0.31    0.16
   0  -8 -19    0.25    0.10
   0   8  20   80.17    1.36
   0  -8 -20   79.67    1.42
   0   8  21   21.26    0.72
   0  -8 -21   20.54    0.78
   0   8  22   21.55    0.81
   0  -8 -22   21.20    0.78
   0   8  23   36.85    1.11
   0  -8 -23   37.82    0.92
   0   9 -21    7.47    0.23
   0  -9  21    7.65    0.25
   0   9 -20    7.39    0.22
   0  -9  20    7.28    0.24
   0   9 -19   28.62    0.67
   0  -9  19   27.39    0.57
   0   9 -18   11.24    0.25
   0  -9  18   11.00    0.27
   0   9 -17   12.04    0.28
   0  -9  17   11.86    0.28
   0   9 -16    0.28    0.08
   0  -9  16    0.35    0.09
   0   9 -15   88.29    1.51
   0  -9  15   89.82    1.50
   0   9 -14    0.12    0.07
   0  -9  14   -0.03    0.07
   0   9 -13   78.72    1.39
   0  -9  13   77.86    1.38
   0   9 -12    6.25    0.17
   0  -9  12    5.91    0.18
   0   9 -11  125.62    2.49
   0  -9  11  122.81    2.94
   0   9 -10  174.00    3.37
   0  -9  10  176.60    2.94
   0   9  -9  492.29    9.02
   0  -9   9  492.20    9.12
   0   9  -8   71.88    1.28
   0  -9   8   71.07    1.21
   0   9  -7  126.37    2.10
   0  -9   7  122.17    2.03
   0   9  -6   71.22    1.27
   0  -9   6   72.62    1.24
   0   9  -5  148.84    2.45
   0  -9   5  150.49    2.43
   0   9  -4   20.21    0.39
   0  -9   4   19.19    0.38
   0   9  -3   56.37    1.02
   0  -9   3   55.11    1.13
   0   9  -2   37.96    0.67
   0  -9   2   36.05    0.66
   0   9  -1   53.72    0.93
   0  -9   1   53.61    0.92
   0   9   0  171.31    2.82
   0  -9   0  176.33    2.95
   0   9   1  232.32    3.69
   0  -9  -1  233.64    4.36
   0   9   2  306.08    4.98
   0  -9  -2  316.43    4.53
   0   9   3   99.80    1.87
   0  -9  -3   98.88    1.71
   0   9   4   21.89    0.42
   0  -9  -4   21.81    0.48
   0   9   5   18.21    0.34
   0  -9  -5   19.13    0.44
   0   9   6   82.29    1.60
   0  -9  -6   83.63    1.63
   0   9   7   49.73    0.99
   0   9   8   30.47    0.83
   0  -9  -8   29.52    0.58
   0   9   9  333.25    7.43
   0  -9  -9  322.15    5.16
   0   9  10   86.24    1.66
   0  -9 -10   83.38    1.66
   0   9  11   17.29    0.41
   0  -9 -11   17.26    0.37
   0   9  12  102.41    1.84
   0  -9 -12  100.34    1.70
   0   9  13   76.06    1.56
   0  -9 -13   75.95    1.30
   0   9  14   28.68    0.57
   0  -9 -14   28.97    0.56
   0   9  15  128.58    2.44
   0  -9 -15  129.41    2.13
   0   9  16   10.75    0.26
   0  -9 -16   10.80    0.25
   0   9  17   77.25    1.38
   0  -9 -17   80.22    1.38
   0   9  18  193.36    3.19
   0  -9 -18  199.53    3.23
   0   9  19   69.61    1.23
   0  -9 -19   71.02    1.44
   0   9  20    7.72    0.29
   0  -9 -20    7.88    0.25
   0   9  21    8.55    0.56
   0  -9 -21    8.25    0.45
   0   9  22    7.82    0.55
   0  -9 -22    6.35    0.36
   0  -9 -23    1.09    0.51
   0  10 -21   12.32    0.42
   0 -10  21   11.48    0.44
   0  10 -20   23.74    0.50
   0 -10  20   24.01    0.49
   0  10 -19   12.56    0.29
   0 -10  19   12.31    0.31
   0  10 -18    0.26    0.10
   0 -10  18    0.19    0.12
   0  10 -17    0.88    0.11
   0 -10  17    0.85    0.12
   0  10 -16  171.63    2.82
   0 -10  16  176.13    2.85
   0  10 -15    1.44    0.10
   0 -10  15    1.09    0.11
   0  10 -14   11.30    0.27
   0 -10  14   10.88    0.25
   0  10 -13   14.22    0.33
   0 -10  13   14.41    0.31
   0  10 -12  584.21   12.95
   0 -10  12  590.92   10.80
   0  10 -11    3.71    0.13
   0 -10  11    3.91    0.13
   0  10 -10    5.73    0.18
   0 -10  10    5.54    0.15
   0  10  -9   29.53    0.55
   0 -10   9   29.80    0.57
   0  10  -8   44.91    0.80
   0 -10   8   44.64    0.78
   0  10  -7  108.84    1.92
   0 -10   7  107.21    1.86
   0  10  -6  189.99    3.09
   0 -10   6  190.02    3.11
   0  10  -5   77.40    1.31
   0 -10   5   76.70    1.35
   0  10  -4    0.19    0.05
   0 -10   4    0.16    0.05
   0  10  -3   42.01    0.75
   0 -10   3   41.08    0.72
   0  10  -2 1051.94   33.53
   0  10  -1   16.98    0.34
   0 -10   1   16.73    0.32
   0  10   0    3.04    0.10
   0 -10   0    3.14    0.09
   0  10   1  108.99    1.82
   0 -10  -1  107.94    1.84
   0  10   2  639.50   10.00
   0 -10  -2  630.55   11.50
   0  10   3   22.05    0.41
   0 -10  -3   22.11    0.57
   0  10   4   32.60    0.62
   0 -10  -4   34.37    0.65
   0  10   5   35.21    0.73
   0 -10  -5   34.69    0.73
   0  10   6   15.81    0.33
   0 -10  -6   15.71    0.43
   0  10   7  325.22    5.42
   0 -10  -7  336.84    6.25
   0  10   8  210.77    3.96
   0 -10  -8  210.24    4.79
   0  10   9   24.74    0.59
   0 -10  -9   23.87    0.55
   0  10  10  185.24    3.04
   0 -10 -10  183.82    3.52
   0  10  11   36.28    0.91
   0 -10 -11   36.12    0.68
   0  10  12  122.03    2.30
   0 -10 -12  125.13    2.09
   0  10  13  174.35    3.31
   0 -10 -13  173.10    2.83
   0  10  14   17.33    0.51
   0 -10 -14   17.55    0.37
   0  10  15    1.06    0.12
   0 -10 -15    1.36    0.09
   0  10  16   98.82    1.67
   0 -10 -16   99.41    1.77
   0  10  17    0.20    0.13
   0 -10 -17    0.13    0.10
   0  10  18   65.20    1.19
   0 -10 -18   66.04    1.15
   0  10  19    0.07    0.17
   0 -10 -19    0.26    0.11
   0  10  20   36.29    1.11
   0 -10 -20   39.30    1.11
   0  10  21    0.17    0.34
   0 -10 -21    0.21    0.30
   0  10  22    2.22    0.51
   0 -10 -22    2.11    0.36
   0  11 -20   10.01    0.27
   0 -11  20    9.89    0.26
   0  11 -19   12.19    0.29
   0 -11  19   11.78    0.30
   0  11 -18    7.78    0.21
   0 -11  18    7.29    0.22
   0  11 -17   37.64    0.72
   0 -11  17   37.02    0.67
   0  11 -16    4.95    0.16
   0 -11  16    4.80    0.17
   0  11 -15   24.32    0.47
   0 -11  15   24.55    0.56
   0  11 -14   67.96    1.17
   0 -11  14   68.13    1.24
   0  11 -13    6.95    0.27
   0 -11  13    7.12    0.23
   0  11 -12   14.82    0.36
   0 -11  12   14.36    0.31
   0  11 -11  201.27    3.27
   0 -11  11  206.07    3.36
   0  11 -10   60.55    1.11
   0 -11  10   61.22    1.09
   0  11  -9   61.39    1.07
   0 -11   9   59.54    1.06
   0  11  -8   17.12    0.35
   0 -11   8   17.21    0.35
   0  11  -7   10.78    0.24
   0 -11   7   10.58    0.24
   0  11  -6   22.61    0.45
   0 -11   6   22.54    0.43
   0  11  -5   11.11    0.25
   0 -11   5   11.19    0.25
   0  11  -4  107.14    1.78
   0 -11   4  102.46    1.74
   0  11  -3   39.43    0.71
   0 -11   3   41.28    0.73
   0  11  -2  105.78    1.76
   0 -11   2  103.11    2.01
   0  11  -1  100.27    1.67
   0 -11   1   98.85    1.67
   0  11   0   19.11    0.39
   0 -11   0   18.73    0.38
   0  11   1   42.13    0.76
   0 -11  -1   42.97    0.76
   0  11   2    1.03    0.09
   0 -11  -2    1.28    0.07
   0  11   3   36.88    0.66
   0 -11  -3   37.54    0.72
   0  11   4  284.30    4.52
   0 -11  -4  308.06    4.91
   0  11   5   33.52    0.71
   0 -11  -5   33.24    0.64
   0  11   6  242.36    3.87
   0 -11  -6  238.48    4.41
   0  11   7   24.97    0.50
   0 -11  -7   24.52    0.49
   0  11   8   18.99    0.40
   0 -11  -8   19.72    0.45
   0  11   9   58.95    1.42
   0 -11  -9   58.22    1.43
   0  11  10   21.49    0.52
   0 -11 -10   21.06    0.44
   0  11  11   23.03    0.48
   0 -11 -11   21.67    0.50
   0  11  12    2.05    0.15
   0 -11 -12    2.41    0.11
   0  11  13  131.43    2.68
   0 -11 -13  134.52    2.61
   0  11  14    0.02    0.11
   0 -11 -14    0.03    0.09
   0  11  15   84.65    1.48
   0 -11 -15   86.34    1.50
   0  11  16   14.35    0.35
   0 -11 -16   15.27    0.34
   0  11  17    1.32    0.17
   0 -11 -17    1.24    0.12
   0  11  18   37.08    0.71
   0 -11 -18   37.10    0.72
   0  11  19    6.34    0.26
   0 -11 -19    6.84    0.23
   0  11  20   33.54    0.97
   0 -11 -20   34.86    1.05
   0  11  21    0.21    0.46
   0 -11 -21    0.10    0.25
   0  12 -20   25.71    0.82
   0 -12  20   24.77    0.73
   0  12 -19   34.33    0.67
   0 -12  19   32.00    0.73
   0  12 -18  149.54    2.40
   0 -12  18  154.15    2.52
   0  12 -17    6.71    0.21
   0 -12  17    6.37    0.23
   0  12 -16   54.80    1.01
   0 -12  16   54.74    1.12
   0  12 -15   16.41    0.35
   0 -12  15   16.28    0.40
   0  12 -14  169.74    3.29
   0 -12  14  162.70    2.80
   0  12 -13    1.25    0.10
   0 -12  13    1.21    0.09
   0  12 -12   11.43    0.26
   0 -12  12   11.07    0.25
   0  12 -11   23.16    0.46
   0 -12  11   23.72    0.47
   0  12 -10  136.70    2.36
   0 -12  10  130.64    2.64
   0  12  -9   55.02    0.96
   0 -12   9   55.11    1.01
   0  12  -8  116.87    1.99
   0 -12   8  113.81    1.99
   0  12  -7   92.06    1.65
   0 -12   7   96.06    1.70
   0  12  -6  162.76    2.65
   0 -12   6  166.83    2.73
   0  12  -5   16.25    0.36
   0 -12   5   15.89    0.33
   0  12  -4    9.77    0.22
   0 -12   4   10.20    0.23
   0  12  -3  223.72    3.57
   0 -12   3  225.81    3.72
   0  12  -2  151.96    2.54
   0 -12   2  149.17    2.44
   0  12  -1   64.55    1.13
   0 -12   1   65.16    1.16
   0  12   0  105.86    1.76
   0 -12   0  106.93    1.81
   0  12   1  265.91    4.34
   0 -12  -1  260.76    4.25
   0  12   2    0.60    0.07
   0 -12  -2    0.66    0.06
   0  12   3   12.14    0.26
   0 -12  -3   11.54    0.24
   0  12   4  299.18    4.77
   0 -12  -4  295.72    4.73
   0  12   5   76.70    1.31
   0 -12  -5   74.46    1.31
   0  12   6   20.84    0.41
   0 -12  -6   19.84    0.40
   0  12   7    4.18    0.14
   0 -12  -7    4.26    0.15
   0  12   8  328.95    5.27
   0 -12  -8  322.43    5.96
   0  12   9    2.24    0.16
   0 -12  -9    2.33    0.12
   0  12  10   96.35    2.30
   0 -12 -10  108.48    2.16
   0  12  11   19.11    0.45
   0 -12 -11   19.77    0.41
   0  12  12  145.16    2.45
   0 -12 -12  149.95    2.57
   0  12  13    4.82    0.19
   0 -12 -13    4.70    0.15
   0  12  14   83.77    1.45
   0 -12 -14   83.32    1.45
   0  12  15    3.71    0.18
   0 -12 -15    3.50    0.14
   0  12  16    0.31    0.16
   0 -12 -16    0.25    0.12
   0  12  17    2.82    0.17
   0 -12 -17    2.91    0.15
   0  12  18  129.07    2.07
   0 -12 -18  127.02    2.06
   0  12  19    8.76    0.44
   0 -12 -19    8.88    0.38
   0  12  20   30.66    1.49
   0 -12 -20   31.22    0.89
   0  13 -19    5.99    0.32
   0 -13  19    5.62    0.35
   0  13 -18    0.51    0.11
   0 -13  18    0.56    0.13
   0  13 -17    9.61    0.25
   0 -13  17   10.15    0.31
   0  13 -16   19.56    0.45
   0 -13  16   19.44    0.48
   0  13 -15   24.80    0.48
   0 -13  15   24.78    0.49
   0  13 -14   87.57    1.72
   0 -13  14   84.67    1.65
   0  13 -13    0.68    0.09
   0 -13  13    0.55    0.08
   0  13 -12    0.67    0.10
   0 -13  12    0.63    0.09
   0  13 -11    1.45    0.10
   0 -13  11    1.31    0.09
   0  13 -10  258.73    4.16
   0 -13  10  253.62    4.76
   0  13  -9   37.10    0.80
   0 -13   9   36.95    0.68
   0  13  -8  174.43    2.81
   0 -13   8  175.20    2.90
   0  13  -7   13.35    0.28
   0 -13   7   13.35    0.29
   0  13  -6   14.80    0.31
   0 -13   6   14.88    0.32
   0  13  -5   12.64    0.26
   0 -13   5   12.61    0.26
   0  13  -4  161.50    2.64
   0 -13   4  165.64    2.71
   0  13  -3    0.18    0.07
   0 -13   3    0.25    0.07
   0  13  -2    4.09    0.13
   0 -13   2    4.20    0.12
   0  13  -1  223.59    3.61
   0 -13   1  223.41    3.65
   0  13   0    0.82    0.08
   0 -13   0    0.89    0.07
   0  13   1  129.53    2.57
   0 -13  -1  123.83    2.36
   0  13   2  195.85    3.20
   0 -13  -2  209.21    4.02
   0  13   3   16.61    0.34
   0 -13  -3   17.48    0.37
   0  13   4  246.26    4.02
   0 -13  -4  244.11    3.96
   0  13   5   94.69    1.84
   0 -13  -5   96.76    1.64
   0  13   6   16.63    0.36
   0 -13  -6   16.41    0.36
   0  13   7   25.04    0.50
   0 -13  -7   23.98    0.66
   0  13   8  272.67    4.44
   0 -13  -8  271.12    5.05
   0  13   9    3.67    0.14
   0 -13  -9    3.99    0.13
   0  13  10    9.39    0.28
   0 -13 -10    9.20    0.30
   0  13  11   44.47    1.09
   0 -13 -11   46.28    0.95
   0  13  12    7.86    0.22
   0 -13 -12    7.47    0.19
   0  13  13   75.80    1.55
   0 -13 -13   78.28    1.61
   0  13  14   19.57    0.47
   0 -13 -14   20.69    0.47
   0  13  15   52.73    1.14
   0 -13 -15   53.58    0.99
   0  13  16   33.66    0.69
   0 -13 -16   32.18    0.64
   0  13  17   17.40    0.39
   0 -13 -17   18.01    0.41
   0  13  18    3.03    0.36
   0 -13 -18    2.64    0.31
   0  13  19    9.22    0.49
   0 -13 -19   10.14    0.48
   0  13  20    2.79    0.55
   0 -13 -20    3.27    0.54
   0  14 -18   41.30    1.11
   0 -14  18   39.46    1.01
   0  14 -17   31.08    0.86
   0 -14  17   31.32    0.87
   0  14 -16    1.19    0.12
   0 -14  16    1.19    0.13
   0  14 -15    8.50    0.25
   0 -14  15    8.23    0.25
   0  14 -14   34.38    0.64
   0 -14  14   34.65    0.63
   0  14 -13   37.28    0.69
   0 -14  13   36.29    0.68
   0  14 -12  224.36    3.62
   0 -14  12  222.11    3.55
   0  14 -11   27.05    0.51
   0 -14  11   28.11    0.55
   0  14 -10   50.41    0.87
   0 -14  10   49.81    1.28
   0  14  -9   61.59    1.10
   0 -14   9   60.31    1.07
   0  14  -8   49.11    0.86
   0 -14   8   49.59    0.87
   0  14  -7    3.00    0.11
   0 -14   7    2.74    0.11
   0  14  -6   17.67    0.36
   0 -14   6   17.24    0.33
   0  14  -5    0.06    0.07
   0 -14   5    0.24    0.06
   0  14  -4  331.69    5.29
   0 -14   4  336.38    5.45
   0  14  -3  130.88    2.18
   0 -14   3  125.69    2.10
   0  14  -2   16.58    0.35
   0 -14   2   16.54    0.36
   0  14  -1    4.51    0.14
   0 -14   1    4.44    0.13
   0  14   0  181.89    2.93
   0 -14   0  185.63    3.14
   0  14   1  111.50    1.87
   0 -14  -1  110.30    1.89
   0  14   2  104.33    1.76
   0 -14  -2  105.17    1.86
   0  14   3    1.84    0.11
   0 -14  -3    1.76    0.09
   0  14   4   15.51    0.33
   0 -14  -4   14.79    0.31
   0  14   5   73.00    1.27
   0 -14  -5   73.04    1.24
   0  14   6  360.20    5.75
   0 -14  -6  362.40    5.70
   0  14   7    0.24    0.10
   0 -14  -7    0.29    0.07
   0  14   8    1.84    0.13
   0 -14  -8    1.82    0.12
   0  14   9   13.13    0.29
   0 -14  -9   12.76    0.35
   0  14  10    6.42    0.19
   0 -14 -10    6.65    0.19
   0  14  11    8.91    0.34
   0 -14 -11    8.99    0.31
   0  14  12  143.28    3.24
   0 -14 -12  145.71    2.79
   0  14  13    0.28    0.14
   0 -14 -13    0.40    0.10
   0  14  14   43.46    0.94
   0 -14 -14   43.33    0.79
   0  14  15   25.87    0.64
   0 -14 -15   25.37    0.60
   0  14  16  156.04    2.77
   0 -14 -16  154.46    2.52
   0  14  17   11.71    0.53
   0 -14 -17   12.28    0.49
   0  14  18    0.29    0.37
   0 -14 -18    0.30    0.28
   0  14  19    0.85    0.77
   0 -14 -19    0.19    0.16
   0  15 -17    4.38    0.28
   0 -15  17    5.52    0.22
   0  15 -16    7.34    0.23
   0 -15  16    6.92    0.24
   0  15 -15   17.03    0.36
   0 -15  15   16.31    0.35
   0  15 -14   56.32    1.10
   0 -15  14   56.31    0.96
   0  15 -13   50.58    0.89
   0 -15  13   50.84    0.90
   0  15 -12    1.19    0.11
   0 -15  12    1.11    0.11
   0  15 -11    6.14    0.17
   0 -15  11    6.11    0.17
   0  15 -10   97.35    1.61
   0 -15  10   99.12    1.88
   0  15  -9    0.14    0.08
   0 -15   9    0.17    0.07
   0  15  -8  135.63    2.21
   0 -15   8  137.11    2.32
   0  15  -7    0.24    0.08
   0 -15   7    0.30    0.07
   0  15  -6  188.43    3.07
   0 -15   6  193.81    3.56
   0  15  -5  101.71    1.72
   0 -15   5   98.07    1.95
   0  15  -4   95.76    1.64
   0 -15   4   95.60    1.61
   0  15  -3   25.01    0.53
   0 -15   3   32.94    0.89
   0  15  -2   34.06    0.71
   0 -15   2   34.22    0.63
   0  15  -1  410.78    6.48
   0 -15   1  404.88    6.49
   0  15   0    3.51    0.14
   0 -15   0    3.16    0.11
   0  15   1  141.29    2.37
   0 -15  -1  140.97    2.11
   0  15   2  165.03    2.78
   0 -15  -2  163.62    3.23
   0  15   3   20.04    0.42
   0 -15  -3   19.04    0.38
   0  15   4   15.95    0.34
   0 -15  -4   16.58    0.34
   0  15   5   14.64    0.31
   0 -15  -5   14.35    0.30
   0  15   6    0.60    0.10
   0 -15  -6    0.61    0.08
   0  15   7   45.88    0.95
   0 -15  -7   46.36    0.87
   0  15   8  123.62    2.10
   0 -15  -8  126.62    2.12
   0  15   9    0.13    0.10
   0 -15  -9    0.05    0.08
   0  15  10   50.11    0.94
   0 -15 -10   50.63    0.99
   0  15  11   12.61    0.31
   0 -15 -11   12.85    0.32
   0  15  12   22.00    0.58
   0 -15 -12   22.43    0.63
   0  15  13    5.20    0.24
   0 -15 -13    5.09    0.18
   0  15  14   23.60    0.52
   0 -15 -14   24.06    0.50
   0  15  15    2.99    0.25
   0 -15 -15    2.60    0.18
   0  15  16    3.88    0.42
   0 -15 -16    4.38    0.37
   0  15  17    4.99    0.42
   0 -15 -17    5.26    0.39
   0  15  18    0.68    0.46
   0 -15 -18    0.07    0.31
   0  16 -16   37.17    1.04
   0 -16  16   40.78    0.88
   0  16 -15    1.85    0.16
   0 -16  15    1.50    0.16
   0  16 -14    5.91    0.20
   0 -16  14    6.13    0.20
   0  16 -13    3.13    0.15
   0 -16  13    2.91    0.14
   0  16 -12   39.04    0.71
   0 -16  12   38.12    0.73
   0  16 -11    6.25    0.20
   0 -16  11    6.34    0.18
   0  16 -10   68.06    1.39
   0 -16  10   64.08    1.31
   0  16  -9   33.37    0.64
   0 -16   9   33.07    0.63
   0  16  -8   15.12    0.34
   0 -16   8   15.50    0.32
   0  16  -7   10.32    0.25
   0 -16   7   10.14    0.25
   0  16  -6   60.33    1.06
   0 -16   6   58.86    1.03
   0  16  -5   22.31    0.50
   0 -16   5   22.06    0.44
   0  16  -4  115.54    1.92
   0 -16   4  112.18    1.93
   0  16  -3   50.04    1.04
   0 -16   3   56.54    1.01
   0  16  -2  162.38    2.66
   0 -16   2  163.55    2.64
   0  16  -1    6.28    0.17
   0 -16   1    6.74    0.18
   0  16   0  427.97    6.73
   0 -16   0  425.94    6.77
   0  16   1    0.40    0.09
   0 -16  -1    0.28    0.07
   0  16   2   59.08    1.03
   0 -16  -2   60.06    1.07
   0  16   3    9.02    0.24
   0 -16  -3    9.20    0.22
   0  16   4    9.04    0.24
   0 -16  -4    9.66    0.23
   0  16   5    0.38    0.11
   0 -16  -5    0.38    0.07
   0  16   6    5.08    0.19
   0 -16  -6    4.72    0.15
   0  16   7   15.33    0.37
   0 -16  -7   16.14    0.35
   0  16   8  210.20    3.93
   0 -16  -8  208.70    3.37
   0  16   9  100.58    1.79
   0 -16  -9  100.18    1.67
   0  16  10  112.42    1.87
   0 -16 -10  111.01    2.14
   0  16  11    9.14    0.29
   0 -16 -11    9.88    0.26
   0  16  12   29.23    0.60
   0 -16 -12   29.54    0.58
   0  16  13    1.13    0.21
   0 -16 -13    0.90    0.18
   0  16  14   64.67    1.56
   0 -16 -14   67.89    1.46
   0  16  15    3.14    0.43
   0 -16 -15    3.45    0.33
   0  16  16    0.07    0.36
   0 -16 -16    0.09    0.27
   0  16  17    4.27    0.48
   0 -16 -17    4.11    0.38
   0  17 -15   40.09    0.84
   0 -17  15   39.08    0.73
   0  17 -14   11.52    0.28
   0 -17  14   11.28    0.28
   0  17 -13   43.40    0.82
   0 -17  13   42.42    0.83
   0  17 -12    6.03    0.21
   0 -17  12    6.06    0.20
   0  17 -11  182.41    2.94
   0 -17  11  184.93    2.99
   0  17 -10    0.04    0.12
   0 -17  10    0.11    0.12
   0  17  -9   37.18    0.69
   0 -17   9   36.20    0.66
   0  17  -8    2.76    0.13
   0 -17   8    2.70    0.13
   0  17  -7   12.80    0.31
   0 -17   7   12.57    0.28
   0  17  -6  138.98    2.32
   0 -17   6  137.00    2.30
   0  17  -5    0.95    0.09
   0 -17   5    0.99    0.08
   0  17  -4   52.06    0.95
   0 -17   4   51.31    0.90
   0  17  -3   18.90    0.46
   0 -17   3   17.93    0.36
   0  17  -2   44.69    0.79
   0 -17   2   44.25    0.80
   0  17  -1  105.59    1.82
   0 -17   1  105.00    1.75
   0  17   0   10.44    0.25
   0 -17   0   10.32    0.24
   0  17   1   26.08    0.52
   0 -17  -1   26.73    0.52
   0  17   2    0.34    0.11
   0 -17  -2    0.34    0.08
   0  17   3    5.97    0.24
   0 -17  -3    5.41    0.16
   0  17   4   14.99    0.33
   0 -17  -4   15.30    0.34
   0  17   5    3.09    0.17
   0 -17  -5    2.89    0.13
   0  17   6    0.49    0.13
   0 -17  -6    0.57    0.09
   0  17   7   21.25    0.54
   0 -17  -7   20.86    0.42
   0  17   8   25.02    0.49
   0 -17  -8   26.70    0.59
   0  17   9   15.81    0.38
   0 -17  -9   15.76    0.34
   0  17  10   31.81    0.62
   0 -17 -10   32.83    0.62
   0  17  11   16.66    0.39
   0 -17 -11   17.14    0.43
   0  17  12    0.13    0.20
   0 -17 -12    0.43    0.14
   0  17  13    0.81    0.19
   0 -17 -13    0.71    0.16
   0  17  14    2.06    0.35
   0 -17 -14    1.69    0.27
   0  17  15   25.79    0.96
   0 -17 -15   31.15    0.82
   0  17  16    1.00    0.37
   0 -17 -16    1.01    0.33
   0  18 -14    1.44    0.18
   0 -18  14    0.85    0.18
   0  18 -13    3.07    0.17
   0 -18  13    3.43    0.17
   0  18 -12   61.98    1.09
   0 -18  12   62.06    1.07
   0  18 -11   20.65    0.44
   0 -18  11   19.85    0.40
   0  18 -10   50.18    0.90
   0 -18  10   50.81    0.91
   0  18  -9    1.40    0.14
   0 -18   9    1.28    0.12
   0  18  -8   95.99    1.80
   0 -18   8   94.61    1.56
   0  18  -7   10.26    0.26
   0 -18   7   10.05    0.25
   0  18  -6   70.75    1.19
   0 -18   6   67.78    1.18
   0  18  -5    0.66    0.11
   0 -18   5    0.75    0.09
   0  18  -4    3.85    0.15
   0 -18   4    3.98    0.15
   0  18  -3   21.15    0.41
   0 -18   3   21.08    0.41
   0  18  -2  313.97    4.96
   0 -18   2  302.17    4.76
   0  18  -1   44.74    0.80
   0 -18   1   44.90    0.80
   0  18   0    1.74    0.14
   0 -18   0    1.63    0.11
   0  18   1   96.53    1.67
   0 -18  -1   95.71    1.65
   0  18   2   90.24    1.56
   0 -18  -2   87.63    1.51
   0  18   3    5.28    0.19
   0 -18  -3    5.19    0.17
   0  18   4   67.95    1.19
   0 -18  -4   67.12    1.18
   0  18   5    0.88    0.13
   0 -18  -5    0.80    0.10
   0  18   6  107.91    1.85
   0 -18  -6  107.99    1.75
   0  18   7   82.44    1.42
   0 -18  -7   83.51    1.45
   0  18   8   49.86    0.96
   0 -18  -8   51.88    0.94
   0  18   9  145.72    2.53
   0 -18  -9  150.46    2.50
   0  18  10    0.95    0.17
   0 -18 -10    1.09    0.12
   0  18  11   89.33    1.53
   0 -18 -11   83.00    1.67
   0  18  12   43.05    1.32
   0 -18 -12   42.47    1.16
   0  18  13    1.89    0.45
   0 -18 -13    2.08    0.37
   0  18  14    2.72    0.77
   0 -18 -14    2.52    0.53
   0  19 -12    0.47    0.13
   0 -19  12    0.49    0.12
   0  19 -11   69.92    1.19
   0 -19  11   69.52    1.17
   0  19 -10   75.92    1.29
   0 -19  10   78.28    1.35
   0  19  -9   13.52    0.31
   0 -19   9   13.97    0.31
   0  19  -8    0.26    0.12
   0 -19   8    0.20    0.10
   0  19  -7   10.68    0.28
   0 -19   7   10.25    0.25
   0  19  -6    8.91    0.22
   0 -19   6    8.77    0.22
   0  19  -5   81.66    1.36
   0 -19   5   84.15    1.42
   0  19  -4   14.21    0.31
   0 -19   4   14.30    0.31
   0  19  -3   91.55    1.58
   0 -19   3   93.61    1.59
   0  19  -2   38.17    0.70
   0 -19   2   36.56    0.66
   0  19  -1    7.78    0.23
   0 -19   1    8.22    0.22
   0  19   0   24.49    0.47
   0 -19   0   23.47    0.47
   0  19   1    0.49    0.12
   0 -19  -1    0.59    0.10
   0  19   2    1.50    0.14
   0 -19  -2    1.56    0.11
   0  19   3    0.32    0.14
   0 -19  -3    0.22    0.10
   0  19   4    5.11    0.20
   0 -19  -4    5.30    0.19
   0  19   5    0.10    0.14
   0 -19  -5    0.14    0.10
   0  19   6    2.27    0.19
   0 -19  -6    2.26    0.13
   0  19   7   42.13    0.82
   0 -19  -7   41.07    0.78
   0  19   8   27.51    0.62
   0 -19  -8   27.97    0.56
   0  19   9    1.93    0.18
   0 -19  -9    1.99    0.14
   0  19  10    0.22    0.36
   0 -19 -10    0.26    0.19
   0  19  11    8.27    0.85
   0 -19 -11    7.19    0.41
   0  19  12    0.10    0.45
   0 -19 -12    0.69    0.36
   0  19  13    4.92    0.93
   0 -19 -13    4.70    0.46
   0  20 -10   81.73    1.42
   0 -20  10   80.89    1.40
   0  20  -9    1.62    0.16
   0 -20   9    1.64    0.15
   0  20  -8    1.61    0.16
   0 -20   8    1.73    0.15
   0  20  -7   26.99    0.54
   0 -20   7   27.36    0.55
   0  20  -6   37.80    0.99
   0 -20   6   40.19    0.76
   0  20  -5   90.21    1.52
   0 -20   5   89.81    1.49
   0  20  -4   33.24    0.63
   0 -20   4   31.73    0.60
   0  20  -3   25.95    0.61
   0 -20   3   24.25    0.49
   0  20  -2   39.68    0.72
   0 -20   2   40.31    0.74
   0  20  -1    0.20    0.13
   0 -20   1    0.13    0.09
   0  20   0  104.52    2.06
   0 -20   0  109.55    1.85
   0  20   1   54.15    0.94
   0 -20  -1   54.59    0.98
   0  20   2   12.50    0.32
   0 -20  -2   12.56    0.30
   0  20   3   11.25    0.30
   0 -20  -3   11.07    0.27
   0  20   4  148.45    2.50
   0 -20  -4  146.80    2.37
   0  20   5   38.29    0.74
   0 -20  -5   39.17    0.74
   0  20   6    8.57    0.27
   0 -20  -6    8.75    0.25
   0  20   7   13.72    0.37
   0 -20  -7   14.55    0.33
   0  20   8   41.59    1.30
   0 -20  -8   43.84    1.14
   0  20   9   24.98    0.84
   0 -20  -9   27.12    0.78
   0  20  10   28.14    0.82
   0 -20 -10   31.57    0.90
   0  20  11   20.54    0.71
   0 -20 -11   23.02    0.72
   0 -20 -12   29.70    1.04
   0  21  -8   49.61    1.24
   0 -21   8   51.19    1.30
   0  21  -7   11.96    0.32
   0 -21   7   12.00    0.30
   0  21  -6   13.30    0.34
   0 -21   6   13.21    0.32
   0  21  -5    8.80    0.25
   0 -21   5    9.05    0.25
   0  21  -4    6.86    0.26
   0 -21   4    6.43    0.20
   0  21  -3   25.16    0.58
   0 -21   3   26.14    0.63
   0  21  -2    2.22    0.17
   0 -21   2    1.94    0.13
   0  21  -1    0.71    0.18
   0 -21   1    0.80    0.13
   0  21   0    0.68    0.16
   0 -21   0    0.66    0.11
   0  21   1    0.33    0.21
   0 -21  -1    0.09    0.16
   0  21   2    9.84    0.29
   0 -21  -2    9.92    0.27
   0  21   3   35.87    0.67
   0 -21  -3   36.51    0.67
   0  21   4   25.59    0.57
   0 -21  -4   24.54    0.50
   0  21   5   -0.24    0.40
   0 -21  -5    0.13    0.20
   0  21   6    9.35    0.45
   0 -21  -6   11.77    0.45
   0  21   7    0.32    0.27
   0 -21  -7    0.15    0.21
   0  21   8    0.12    0.45
   0 -21  -8    0.51    0.26
   0  21   9    4.95    0.31
   0 -21  -9    4.74    0.26
   0  21  10    2.08    0.66
   0  22  -6    0.75    0.30
   0 -22   6    1.15    0.22
   0  22  -5   39.10    1.53
   0 -22   5   40.88    1.06
   0  22  -4   19.36    0.64
   0 -22   4   21.84    0.61
   0  22  -3    5.27    0.42
   0 -22   3    5.16    0.30
   0  22  -2    1.00    0.31
   0 -22   2    1.33    0.23
   0  22  -1    1.00    0.32
   0 -22   1    0.93    0.21
   0  22   0   25.60    0.74
   0 -22   0   31.74    0.88
   0  22   1    4.38    0.43
   0 -22  -1    4.64    0.36
   0  22   2  199.63    4.41
   0 -22  -2  211.61    4.67
   0  22   3    0.45    0.33
   0 -22  -3    0.15    0.22
   0  22   4   23.49    0.92
   0 -22  -4   26.48    0.80
   0  22   5   14.95    0.63
   0 -22  -5   17.52    0.67
   0  22   6  107.55    3.44
   0 -22  -6  125.36    2.83
   0  22   7    0.46    0.44
   0 -22  -7    0.75    0.31
   0  22   8   54.99    1.72
   0 -22  -8   58.45    1.42
   0  23  -2    1.67    0.28
   0 -23   2    1.73    0.24
   0  23  -1    7.23    0.46
   0 -23   1    7.65    0.36
   0  23   0    8.03    0.50
   0 -23   0    7.93    0.40
   0  23   1   12.10    0.40
   0 -23  -1   13.05    0.38
   0  23   2    1.09    0.41
   0 -23  -2    1.49    0.33
   0  23   3   39.18    1.24
   0 -23  -3   42.24    1.15
   0  23   4    5.50    0.60
   0 -23  -4    5.54    0.44
   0  23   5    1.19    0.18
   0 -23  -5    1.02    0.28
   0  23   6   14.80    0.67
   0 -23  -6   19.59    0.73
   1 -23  -3  109.42    2.61
  -1  23   3  104.79    3.34
   1 -23  -2   32.77    0.84
  -1  23   2   29.07    1.18
   1 -23  -1   20.09    0.95
  -1  23   1   16.19    1.07
   1 -22  -9    8.91    0.53
  -1  22   9    8.84    0.45
   1 -22  -8    0.18    0.32
  -1  22   8    1.19    0.70
   1 -22  -7    4.94    0.37
  -1  22   7    4.74    0.45
   1 -22  -6    2.03    0.31
  -1  22   6    1.88    0.45
   1 -22  -5    9.29    0.40
  -1  22   5    8.46    0.46
   1 -22  -4    6.19    0.39
  -1  22   4    6.37    0.51
   1 -22  -3   19.35    0.62
  -1  22   3   17.76    0.64
   1 -22  -2    1.26    0.23
  -1  22   2    1.26    0.31
   1 -22  -1    1.84    0.26
  -1  22   1    1.83    0.35
   1 -22   0   19.45    0.58
  -1  22   0   17.50    0.61
   1 -22   1    0.22    0.20
  -1  22  -1    0.30    0.29
   1 -22   2    0.89    0.24
  -1  22  -2    0.88    0.34
   1 -22   3   13.25    0.45
  -1  22  -3   12.00    0.45
   1 -22   4   14.03    0.48
  -1  22  -4   13.72    0.59
   1 -22   5    0.76    0.20
  -1  22  -5    0.74    0.33
   1 -21 -11    0.18    0.34
  -1  21  11   -0.03    0.27
   1 -21 -10    0.83    0.27
  -1  21  10    1.18    0.52
   1 -21  -9   51.43    1.32
  -1  21   9   44.00    1.28
   1 -21  -8    9.50    0.43
  -1  21   8    8.29    0.48
   1 -21  -7    0.03    0.21
  -1  21   7    0.18    0.28
   1 -21  -6   11.92    0.44
  -1  21   6   12.32    0.62
   1 -21  -5  261.18    4.11
  -1  21   5  255.83    4.03
   1 -21  -4    0.18    0.13
  -1  21   4    0.16    0.16
   1 -21  -3   93.56    1.62
  -1  21   3   90.92    1.57
   1 -21  -2   33.64    0.65
  -1  21   2   32.21    0.64
   1 -21  -1    2.49    0.16
  -1  21   1    2.63    0.19
   1 -21   0   15.22    0.35
  -1  21   0   14.98    0.37
   1 -21   1   57.18    1.04
  -1  21  -1   54.65    1.14
   1 -21   2   13.74    0.34
  -1  21  -2   13.91    0.35
   1 -21   3    2.81    0.14
  -1  21  -3    3.06    0.17
   1 -21   4   14.02    0.34
  -1  21  -4   13.38    0.35
   1 -21   5   49.09    0.89
  -1  21  -5   47.64    0.85
   1 -21   6   20.25    0.44
  -1  21  -6   20.03    0.44
   1 -21   7   23.90    0.50
  -1  21  -7   24.93    0.61
   1 -21   8   18.93    0.62
  -1  21  -8   18.36    0.55
   1 -20 -13    1.34    0.31
  -1  20  13    1.42    0.65
   1 -20 -12   55.32    1.32
  -1  20  12   48.83    1.20
   1 -20 -11    3.01    0.34
  -1  20  11    2.90    0.51
   1 -20 -10    8.42    0.44
  -1  20  10    8.73    0.52
   1 -20  -9    6.42    0.32
  -1  20   9    5.61    0.36
   1 -20  -8   14.66    0.50
  -1  20   8   13.08    0.55
   1 -20  -7   41.42    0.79
  -1  20   7   41.09    0.92
   1 -20  -6    7.39    0.24
  -1  20   6    7.47    0.27
   1 -20  -5    1.21    0.13
  -1  20   5    1.17    0.16
   1 -20  -4    0.31    0.11
  -1  20   4    0.23    0.14
   1 -20  -3   28.69    0.66
  -1  20   3   31.36    0.72
   1 -20  -2    0.35    0.12
  -1  20   2    0.51    0.15
   1 -20  -1   27.81    0.55
  -1  20   1   26.67    0.54
   1 -20   0   69.41    1.21
  -1  20   0   71.81    1.21
   1 -20   1   11.52    0.28
  -1  20  -1   11.06    0.29
   1 -20   2    1.54    0.11
  -1  20  -2    1.76    0.15
   1 -20   3   14.59    0.32
  -1  20  -3   14.19    0.34
   1 -20   4    6.73    0.20
  -1  20  -4    6.71    0.24
   1 -20   5   70.26    1.23
  -1  20  -5   71.80    1.25
   1 -20   6   43.53    0.75
  -1  20  -6   44.33    0.93
   1 -20   7   28.63    0.56
  -1  20  -7   28.83    0.57
   1 -20   8    1.12    0.11
  -1  20  -8    1.03    0.14
   1 -20   9    3.11    0.18
  -1  20  -9    2.85    0.19
   1 -20  10    1.21    0.15
  -1  20 -10    1.17    0.17
   1 -20  11   24.29    0.73
  -1  20 -11   25.11    0.79
   1 -19 -14    2.56    0.43
  -1  19  14    2.42    0.47
   1 -19 -13    3.07    0.39
  -1  19  13    3.51    0.54
   1 -19 -12   24.47    0.79
  -1  19  12   21.63    0.73
   1 -19 -11  142.90    3.14
  -1  19  11  124.70    2.79
   1 -19 -10   14.32    0.34
  -1  19  10   13.11    0.37
   1 -19  -9   20.52    0.46
  -1  19   9   21.27    0.56
   1 -19  -8    1.24    0.15
  -1  19   8    0.97    0.18
   1 -19  -7  156.07    2.53
  -1  19   7  164.24    3.75
   1 -19  -6    1.98    0.13
  -1  19   6    1.90    0.17
   1 -19  -5    0.37    0.09
  -1  19   5    0.26    0.12
   1 -19  -4    1.39    0.11
  -1  19   4    1.13    0.13
   1 -19  -3    2.00    0.14
  -1  19   3    2.11    0.16
   1 -19  -2   42.00    0.75
  -1  19   2   40.12    0.75
   1 -19  -1  211.49    3.42
  -1  19   1  216.84    3.48
   1 -19   0    0.38    0.09
  -1  19   0    0.50    0.12
   1 -19   1    1.11    0.10
  -1  19  -1    1.18    0.13
   1 -19   2   14.22    0.32
  -1  19  -2   14.50    0.32
   1 -19   3  126.71    2.09
  -1  19  -3  122.72    2.39
   1 -19   4   67.10    1.15
  -1  19  -4   61.72    1.10
   1 -19   5   22.31    0.43
  -1  19  -5   22.38    0.52
   1 -19   6    7.49    0.21
  -1  19  -6    6.84    0.22
   1 -19   7  100.32    1.67
  -1  19  -7  104.94    2.10
   1 -19   8   86.10    1.44
  -1  19  -8   86.25    1.44
   1 -19   9  106.72    1.81
  -1  19  -9  108.61    1.83
   1 -19  10   16.55    0.37
  -1  19 -10   16.00    0.35
   1 -19  11    1.07    0.14
  -1  19 -11    1.00    0.15
   1 -19  12   16.36    0.53
  -1  19 -12   17.76    0.55
   1 -19  13   89.49    2.07
  -1  19 -13   90.98    2.13
   1 -18 -15    8.64    0.45
  -1  18  15    8.41    0.64
   1 -18 -14   16.56    0.51
  -1  18  14   16.04    0.59
   1 -18 -13    6.85    0.40
  -1  18  13    7.06    0.42
   1 -18 -12   11.27    0.45
  -1  18  12   10.38    0.48
   1 -18 -11    1.28    0.15
  -1  18  11    1.52    0.20
   1 -18 -10   43.47    0.80
  -1  18  10   43.12    0.78
   1 -18  -9    9.51    0.26
  -1  18   9    8.21    0.28
   1 -18  -8    1.77    0.12
  -1  18   8    1.89    0.17
   1 -18  -7  101.84    1.70
  -1  18   7   98.75    2.47
   1 -18  -6   10.38    0.25
  -1  18   6   10.78    0.28
   1 -18  -5    1.06    0.11
  -1  18   5    1.01    0.15
   1 -18  -4   46.45    0.83
  -1  18   4   50.15    0.92
   1 -18  -3   27.51    0.56
  -1  18   3   25.20    0.53
   1 -18  -2   11.02    0.31
  -1  18   2   11.34    0.29
   1 -18  -1   14.91    0.33
  -1  18   1   15.08    0.33
   1 -18   0    2.49    0.13
  -1  18   0    2.46    0.14
   1 -18   1   20.18    0.42
  -1  18  -1   20.27    0.42
   1 -18   2   14.49    0.31
  -1  18  -2   14.38    0.32
   1 -18   3   68.25    1.19
  -1  18  -3   70.99    1.24
   1 -18   4    1.82    0.11
  -1  18  -4    1.63    0.13
   1 -18   5   46.13    0.85
  -1  18  -5   47.29    0.88
   1 -18   6  110.18    1.85
  -1  18  -6  113.35    1.87
   1 -18   7    1.10    0.10
  -1  18  -7    1.36    0.12
   1 -18   8   13.92    0.32
  -1  18  -8   13.73    0.32
   1 -18   9    0.30    0.10
  -1  18  -9    0.22    0.11
   1 -18  10   14.80    0.33
  -1  18 -10   14.91    0.37
   1 -18  11    3.87    0.17
  -1  18 -11    3.94    0.17
   1 -18  12    1.75    0.15
  -1  18 -12    1.64    0.14
   1 -18  13    1.84    0.14
  -1  18 -13    1.92    0.15
   1 -18  14    0.94    0.21
  -1  18 -14    1.21    0.21
   1 -17 -16    7.90    0.46
  -1  17  16    6.34    0.63
   1 -17 -15   34.26    0.95
   1 -17 -14    5.54    0.39
  -1  17  14    5.14    0.45
   1 -17 -13  123.16    2.07
  -1  17  13  123.15    2.10
   1 -17 -12    8.98    0.26
  -1  17  12    8.76    0.29
   1 -17 -11    0.14    0.10
  -1  17  11    0.11    0.13
   1 -17 -10   10.49    0.26
  -1  17  10    9.68    0.27
   1 -17  -9   33.25    0.62
  -1  17   9   33.39    0.71
   1 -17  -8    5.46    0.17
  -1  17   8    5.70    0.20
   1 -17  -7    0.98    0.10
  -1  17   7    0.88    0.13
   1 -17  -6   12.02    0.29
  -1  17   6   11.56    0.29
   1 -17  -5  114.46    1.91
  -1  17   5  113.11    1.87
   1 -17  -4  131.79    2.21
  -1  17   4  132.08    2.20
   1 -17  -3   19.27    0.38
  -1  17   3   18.68    0.39
   1 -17  -2  129.08    2.43
  -1  17   2  127.05    2.42
   1 -17  -1   34.19    0.66
  -1  17   1   33.05    0.61
   1 -17   0    6.98    0.19
  -1  17   0    7.24    0.20
   1 -17   1  508.34    7.96
  -1  17  -1  505.53    7.91
   1 -17   2    7.19    0.20
  -1  17  -2    6.92    0.20
   1 -17   3    0.61    0.09
  -1  17  -3    0.48    0.11
   1 -17   4   35.51    0.68
  -1  17  -4   35.54    0.69
   1 -17   5  152.03    2.49
  -1  17  -5  152.80    2.48
   1 -17   6    2.09    0.11
  -1  17  -6    2.08    0.13
   1 -17   7    0.14    0.08
  -1  17  -7    0.01    0.09
   1 -17   8   86.85    1.46
  -1  17  -8   87.13    1.45
   1 -17   9   45.35    0.82
  -1  17  -9   46.17    0.85
   1 -17  10   28.99    0.56
  -1  17 -10   28.85    0.54
   1 -17  11  104.37    1.72
  -1  17 -11  107.32    1.77
   1 -17  12    5.53    0.18
  -1  17 -12    5.62    0.19
   1 -17  13  108.17    1.79
  -1  17 -13  109.97    1.83
   1 -17  14    7.80    0.24
  -1  17 -14    8.32    0.24
   1 -17  15   29.63    0.82
  -1  17 -15   29.31    0.81
   1 -16 -18   -0.16    0.64
  -1  16  18    0.09    0.36
   1 -16 -17    3.43    0.39
  -1  16  17    2.66    0.41
   1 -16 -16    0.89    0.27
  -1  16  16    0.68    0.35
   1 -16 -15   12.63    0.55
  -1  16  15   13.14    0.57
   1 -16 -14   13.30    0.37
  -1  16  14   13.91    0.37
   1 -16 -13   27.24    0.53
  -1  16  13   27.75    0.57
   1 -16 -12   96.22    1.64
  -1  16  12   96.68    1.62
   1 -16 -11    0.43    0.10
  -1  16  11    0.56    0.14
   1 -16 -10    7.75    0.21
  -1  16  10    7.10    0.22
   1 -16  -9   20.32    0.44
  -1  16   9   22.12    0.53
   1 -16  -8   11.25    0.26
  -1  16   8   11.18    0.28
   1 -16  -7    0.46    0.08
  -1  16   7    0.48    0.10
   1 -16  -6    8.05    0.21
  -1  16   6    8.14    0.22
   1 -16  -5    4.44    0.15
  -1  16   5    4.74    0.19
   1 -16  -4  144.37    2.34
  -1  16   4  146.72    2.47
   1 -16  -3    6.18    0.16
  -1  16   3    6.20    0.19
   1 -16  -2    0.42    0.08
  -1  16   2    0.46    0.12
   1 -16  -1    0.22    0.07
  -1  16   1    0.23    0.10
   1 -16   0    8.43    0.26
  -1  16   0    8.45    0.22
   1 -16   1   10.26    0.24
  -1  16  -1   10.90    0.26
   1 -16   2   37.84    0.70
  -1  16  -2   38.07    0.73
   1 -16   3    9.79    0.23
  -1  16  -3   10.22    0.27
   1 -16   4    0.30    0.07
  -1  16  -4    0.40    0.08
   1 -16   5    1.87    0.11
  -1  16  -5    1.61    0.12
   1 -16   6  110.78    1.83
  -1  16  -6  112.08    1.90
   1 -16   7   16.84    0.35
  -1  16  -7   16.61    0.35
   1 -16   8   61.31    1.07
  -1  16  -8   60.78    1.07
   1 -16   9  114.56    1.89
  -1  16  -9  117.04    1.99
   1 -16  10    1.58    0.10
  -1  16 -10    1.54    0.11
   1 -16  11    7.80    0.22
  -1  16 -11    7.86    0.23
   1 -16  12   13.48    0.32
  -1  16 -12   13.46    0.29
   1 -16  13    1.05    0.12
  -1  16 -13    1.20    0.13
   1 -16  14    9.75    0.28
  -1  16 -14   10.04    0.28
   1 -16  15    5.83    0.22
  -1  16 -15    6.16    0.21
   1 -16  16   80.80    1.90
  -1  16 -16   82.76    2.06
   1 -16  17    0.32    0.28
  -1  16 -17   -0.12    0.21
   1 -15 -19    1.86    0.42
  -1  15  19    1.97    0.85
   1 -15 -18   49.93    1.24
  -1  15  18   45.25    1.13
   1 -15 -17   38.95    0.97
  -1  15  17   37.85    1.17
   1 -15 -16   50.25    1.78
  -1  15  16   51.04    1.33
   1 -15 -15   20.46    0.44
  -1  15  15   19.15    0.51
   1 -15 -14   30.78    0.58
  -1  15  14   31.00    0.61
   1 -15 -13   36.96    0.69
  -1  15  13   35.72    0.84
   1 -15 -12   39.81    0.74
  -1  15  12   41.97    0.81
   1 -15 -11   84.84    1.43
  -1  15  11   86.41    1.75
   1 -15 -10    0.36    0.08
  -1  15  10    0.29    0.13
   1 -15  -9    0.50    0.09
  -1  15   9    0.55    0.13
   1 -15  -8   48.09    0.86
  -1  15   8   46.28    0.85
   1 -15  -7  229.70    4.23
  -1  15   7  231.84    3.83
   1 -15  -6  121.09    2.03
  -1  15   6  121.46    2.05
   1 -15  -5   16.61    0.35
  -1  15   5   16.59    0.37
   1 -15  -4  158.73    2.62
  -1  15   4  156.84    2.60
   1 -15  -3  169.18    2.90
  -1  15   3  176.04    3.02
   1 -15  -2  124.59    2.15
  -1  15   2  130.35    2.47
   1 -15  -1    1.61    0.09
  -1  15   1    1.75    0.10
   1 -15   0    5.91    0.16
  -1  15   0    5.79    0.15
   1 -15   1  172.57    2.84
  -1  15  -1  175.66    3.32
   1 -15   2    7.93    0.20
  -1  15  -2    8.01    0.20
   1 -15   3  272.37    5.25
  -1  15  -3  284.46    4.55
   1 -15   4    3.84    0.12
  -1  15  -4    3.92    0.14
   1 -15   5    9.75    0.21
  -1  15  -5    9.88    0.23
   1 -15   6   40.90    0.76
  -1  15  -6   42.55    0.85
   1 -15   7  404.21    6.35
  -1  15  -7  400.80    6.35
   1 -15   8   20.27    0.41
  -1  15  -8   19.96    0.38
   1 -15   9   22.60    0.45
  -1  15  -9   22.68    0.44
   1 -15  10    5.77    0.18
  -1  15 -10    5.62    0.18
   1 -15  11  107.33    1.77
  -1  15 -11  107.61    1.80
   1 -15  12    2.30    0.13
  -1  15 -12    2.05    0.12
   1 -15  13    0.42    0.10
  -1  15 -13    0.45    0.10
   1 -15  14   45.26    0.82
  -1  15 -14   46.26    0.84
   1 -15  15   35.84    0.95
  -1  15 -15   34.50    0.76
   1 -15  16    6.61    0.23
  -1  15 -16    7.25    0.23
   1 -15  17   98.16    2.25
  -1  15 -17  102.93    2.37
   1 -15  18    1.21    0.29
  -1  15 -18    1.46    0.25
   1 -14 -19    0.25    0.32
  -1  14  19   -0.02    0.24
   1 -14 -18    8.27    0.43
  -1  14  18    8.53    0.48
   1 -14 -17    6.27    0.34
  -1  14  17    6.20    0.41
   1 -14 -16    8.47    0.30
  -1  14  16    8.88    0.30
   1 -14 -15   15.23    0.35
  -1  14  15   15.28    0.40
   1 -14 -14   44.03    0.80
  -1  14  14   42.23    0.91
   1 -14 -13    9.03    0.23
  -1  14  13    8.35    0.24
   1 -14 -12  112.05    1.90
  -1  14  12  112.05    1.96
   1 -14 -11    5.08    0.15
  -1  14  11    5.30    0.17
   1 -14 -10   21.39    0.44
  -1  14  10   21.27    0.48
   1 -14  -9    2.19    0.11
  -1  14   9    1.98    0.16
   1 -14  -8   17.74    0.37
  -1  14   8   17.60    0.37
   1 -14  -7  144.40    2.52
  -1  14   7  143.96    2.75
   1 -14  -6   67.21    1.20
  -1  14   6   65.83    1.17
   1 -14  -5   18.54    0.37
  -1  14   5   18.57    0.38
   1 -14  -4   78.91    1.43
  -1  14   4   78.32    1.37
   1 -14  -3   40.84    0.78
  -1  14   3   40.87    0.77
   1 -14  -2   72.06    1.26
  -1  14   2   73.55    1.25
   1 -14  -1   35.02    0.66
  -1  14   1   34.77    0.65
   1 -14   0    9.89    0.24
  -1  14   0    9.80    0.26
   1 -14   1   57.76    1.01
  -1  14  -1   59.78    1.02
   1 -14   2   30.58    0.59
  -1  14  -2   30.20    0.59
   1 -14   3    9.82    0.23
  -1  14  -3    9.58    0.22
   1 -14   4  213.94    3.45
  -1  14  -4  216.02    3.47
   1 -14   5   16.41    0.32
  -1  14  -5   15.98    0.33
   1 -14   6   26.08    0.51
  -1  14  -6   25.77    0.49
   1 -14   7   25.07    0.49
  -1  14  -7   27.44    0.55
   1 -14   8   89.60    1.48
  -1  14  -8   91.50    1.57
   1 -14   9  131.79    2.20
  -1  14  -9  138.74    2.31
   1 -14  10  110.42    1.84
  -1  14 -10  111.92    1.84
   1 -14  11   11.16    0.26
  -1  14 -11   11.47    0.26
   1 -14  12    0.65    0.10
  -1  14 -12    0.51    0.10
   1 -14  13    6.17    0.19
  -1  14 -13    6.32    0.19
   1 -14  14   42.10    0.93
  -1  14 -14   40.30    0.94
   1 -14  15   11.85    0.33
  -1  14 -15   12.02    0.28
   1 -14  16   72.71    1.26
  -1  14 -16   74.39    1.26
   1 -14  17    8.33    0.25
  -1  14 -17    8.36    0.25
   1 -14  18  133.49    3.07
  -1  14 -18  138.69    4.50
   1 -13 -20    6.06    0.29
  -1  13  20    6.26    0.80
   1 -13 -19   84.11    2.13
  -1  13  19   75.99    2.97
  -1  13  18  169.97    3.78
   1 -13 -17   22.21    0.63
  -1  13  17   24.69    0.55
   1 -13 -16   18.24    0.50
  -1  13  16   17.37    0.46
   1 -13 -15   85.50    1.47
  -1  13  15   86.38    1.51
   1 -13 -14    3.99    0.15
  -1  13  14    3.55    0.17
   1 -13 -13   19.37    0.47
  -1  13  13   19.91    0.42
   1 -13 -12   70.89    1.26
  -1  13  12   69.35    1.21
   1 -13 -11   40.60    0.78
  -1  13  11   40.61    0.75
   1 -13 -10    8.40    0.21
  -1  13  10    8.04    0.22
   1 -13  -9  647.05   11.65
  -1  13   9  644.59    9.99
   1 -13  -8   28.68    0.65
  -1  13   8   28.74    0.58
   1 -13  -7    3.43    0.14
  -1  13   7    3.58    0.15
   1 -13  -6   15.35    0.33
  -1  13   6   16.66    0.35
   1 -13  -5   76.34    1.34
  -1  13   5   76.37    1.30
   1 -13  -4    0.42    0.06
  -1  13   4    0.38    0.08
   1 -13  -3   10.12    0.24
  -1  13   3    9.77    0.22
   1 -13  -2   19.56    0.41
  -1  13   2   20.32    0.43
   1 -13  -1  203.66    3.02
  -1  13   1  214.47    3.47
   1 -13   0   81.61    1.43
  -1  13   0   81.29    1.39
   1 -13   1  173.89    3.37
  -1  13  -1  189.94    3.16
   1 -13   2   31.76    0.61
  -1  13  -2   30.45    0.55
   1 -13   3  168.24    2.73
  -1  13  -3  171.01    2.77
   1 -13   4   34.10    0.63
  -1  13  -4   34.41    0.61
   1 -13   5  101.20    1.70
  -1  13  -5  103.91    1.79
   1 -13   6   16.25    0.34
  -1  13  -6   16.39    0.33
   1 -13   7    0.22    0.07
  -1  13  -7    0.25    0.08
   1 -13   8   33.59    0.61
  -1  13  -8   34.30    0.66
   1 -13   9  196.60    3.20
  -1  13  -9  198.17    3.29
   1 -13  10   29.06    0.55
  -1  13 -10   29.10    0.58
   1 -13  11  119.22    2.07
  -1  13 -11  115.35    2.70
   1 -13  12    0.30    0.09
  -1  13 -12    0.33    0.09
   1 -13  13   57.94    1.20
  -1  13 -13   58.20    1.09
   1 -13  14    2.18    0.14
  -1  13 -14    1.92    0.11
   1 -13  15   47.65    0.90
  -1  13 -15   44.88    0.80
   1 -13  16   15.98    0.39
  -1  13 -16   15.76    0.36
   1 -13  17   45.19    0.79
  -1  13 -17   45.75    0.81
   1 -13  18    2.02    0.17
  -1  13 -18    1.91    0.14
   1 -13  19   45.71    1.10
  -1  13 -19   48.29    1.14
   1 -12 -21    0.45    0.35
  -1  12  21    0.59    0.24
   1 -12 -20   13.16    0.60
  -1  12  20   13.10    0.56
   1 -12 -19    0.34    0.33
  -1  12  19    0.34    0.34
   1 -12 -18    2.39    0.23
  -1  12  18    2.43    0.25
   1 -12 -17   -0.02    0.10
  -1  12  17    0.20    0.15
   1 -12 -16    2.69    0.16
  -1  12  16    2.78    0.19
   1 -12 -15   46.31    0.96
  -1  12  15   46.87    0.85
   1 -12 -14   28.10    0.54
  -1  12  14   28.46    0.59
   1 -12 -13    1.21    0.10
  -1  12  13    1.17    0.13
   1 -12 -12    7.22    0.20
  -1  12  12    6.87    0.19
   1 -12 -11  203.27    3.31
  -1  12  11  200.47    3.70
   1 -12 -10  187.92    3.11
  -1  12  10  186.46    3.02
   1 -12  -9   36.57    0.74
  -1  12   9   37.41    0.83
   1 -12  -8    0.53    0.06
  -1  12   8    0.55    0.09
   1 -12  -7   44.65    0.81
  -1  12   7   46.37    0.97
   1 -12  -6    8.15    0.20
  -1  12   6    8.53    0.21
   1 -12  -5   22.95    0.49
  -1  12   5   21.59    0.43
   1 -12  -4   39.48    0.72
  -1  12   4   40.66    0.86
   1 -12  -3   17.12    0.36
  -1  12   3   16.98    0.36
   1 -12  -2   15.37    0.33
  -1  12   2   15.40    0.34
   1 -12  -1  518.31    8.32
  -1  12   1  540.78    8.46
   1 -12   0    0.46    0.05
  -1  12   0    0.36    0.07
   1 -12   1  256.87    4.84
  -1  12  -1  256.88    4.82
   1 -12   2  328.13    5.27
  -1  12  -2  335.68    5.38
   1 -12   3   10.76    0.24
  -1  12  -3   10.76    0.24
   1 -12   4  286.25    4.60
  -1  12  -4  288.61    4.64
   1 -12   5   36.71    0.67
  -1  12  -5   37.77    0.70
   1 -12   6    0.36    0.07
  -1  12  -6    0.38    0.08
   1 -12   7    0.67    0.07
  -1  12  -7    0.71    0.07
   1 -12   8   34.61    0.66
  -1  12  -8   34.89    0.67
   1 -12   9   30.08    0.57
  -1  12  -9   29.22    0.55
   1 -12  10  137.93    2.31
  -1  12 -10  138.20    2.63
   1 -12  11  346.90    5.45
  -1  12 -11  360.81    8.04
   1 -12  12   17.84    0.40
  -1  12 -12   17.72    0.41
   1 -12  13  212.68    4.04
  -1  12 -13  208.07    3.35
   1 -12  14    0.73    0.10
  -1  12 -14    0.89    0.10
   1 -12  15    5.59    0.17
  -1  12 -15    5.82    0.17
   1 -12  16    0.05    0.10
  -1  12 -16    0.17    0.09
   1 -12  17   10.70    0.27
  -1  12 -17   10.98    0.25
   1 -12  18    4.70    0.19
  -1  12 -18    4.96    0.18
   1 -12  19    0.59    0.15
  -1  12 -19    0.56    0.13
   1 -12  20   25.91    0.76
  -1  12 -20   26.64    0.72
   1 -11 -21  142.11    3.37
  -1  11  21  134.34    3.06
   1 -11 -20    3.36    0.38
  -1  11  20    2.95    0.40
   1 -11 -19    8.43    0.43
  -1  11  19    7.81    0.69
   1 -11 -18    2.08    0.16
  -1  11  18    2.04    0.20
   1 -11 -17  102.74    2.63
  -1  11  17   95.87    1.90
   1 -11 -16    6.50    0.20
  -1  11  16    6.11    0.21
   1 -11 -15   78.27    1.72
  -1  11  15   79.75    1.41
   1 -11 -14    8.09    0.24
  -1  11  14    7.33    0.23
   1 -11 -13    6.51    0.18
  -1  11  13    6.33    0.20
   1 -11 -12   93.65    1.63
  -1  11  12   92.50    1.61
   1 -11 -11   88.39    1.74
  -1  11  11   89.01    1.56
   1 -11 -10   48.96    0.93
  -1  11  10   50.66    0.91
   1 -11  -9    3.30    0.11
  -1  11   9    2.99    0.12
   1 -11  -8   11.36    0.25
  -1  11   8   10.88    0.25
   1 -11  -7  360.28    5.74
  -1  11   7  367.22    5.92
   1 -11  -6   19.90    0.38
  -1  11   6   19.91    0.39
   1 -11  -5  628.26   11.47
  -1  11   5  630.39    9.80
   1 -11  -4    6.81    0.17
  -1  11   4    6.81    0.18
   1 -11  -3   47.69    0.85
  -1  11   3   48.07    0.85
   1 -11  -2    0.36    0.06
  -1  11   2    0.38    0.07
   1 -11  -1   97.10    1.72
  -1  11   1   97.96    1.62
   1 -11   0  134.73    2.23
  -1  11   0  142.32    2.34
   1 -11   1   30.80    0.56
  -1  11  -1   30.54    0.58
   1 -11   2  265.09    4.28
  -1  11  -2  273.05    4.40
   1 -11   3  222.30    3.58
  -1  11  -3  223.84    3.68
   1 -11   4    0.13    0.05
  -1  11  -4    0.11    0.05
   1 -11   5  509.30    8.07
  -1  11  -5  510.14    8.02
   1 -11   6   11.34    0.25
  -1  11  -6   12.64    0.30
   1 -11   7    2.75    0.10
  -1  11  -7    2.84    0.11
   1 -11   8    4.19    0.13
  -1  11  -8    4.27    0.13
   1 -11   9   34.32    0.62
  -1  11  -9   36.11    0.73
   1 -11  10   69.85    1.70
  -1  11 -10   70.10    2.46
   1 -11  11  255.48    6.00
  -1  11 -11  245.49    4.14
   1 -11  12   70.39    1.40
  -1  11 -12   69.59    1.40
   1 -11  13  224.33    3.56
  -1  11 -13  219.23    3.56
   1 -11  14   24.99    0.51
  -1  11 -14   24.68    0.48
   1 -11  15    1.46    0.13
  -1  11 -15    1.49    0.11
   1 -11  16   11.13    0.27
  -1  11 -16   11.22    0.26
   1 -11  17    4.93    0.17
  -1  11 -17    4.97    0.16
   1 -11  18    0.21    0.13
  -1  11 -18    0.11    0.11
   1 -11  19   43.96    0.80
  -1  11 -19   44.46    0.78
   1 -11  20    3.16    0.18
  -1  11 -20    3.22    0.17
   1 -10 -22    3.19    0.69
  -1  10  22    2.84    0.73
   1 -10 -21    0.37    0.30
  -1  10  21    0.45    0.36
   1 -10 -20   12.91    0.52
  -1  10  20   13.24    0.56
   1 -10 -19   13.39    0.35
  -1  10  19   14.77    0.45
   1 -10 -18    0.42    0.13
  -1  10  18    0.46    0.19
   1 -10 -17    0.54    0.14
  -1  10  17    0.57    0.16
   1 -10 -16    8.20    0.31
  -1  10  16    7.83    0.26
   1 -10 -15   16.95    0.37
  -1  10  15   16.99    0.42
   1 -10 -14    4.04    0.15
  -1  10  14    3.82    0.14
   1 -10 -13   24.19    0.51
  -1  10  13   24.31    0.51
   1 -10 -12  114.16    1.99
  -1  10  12  113.17    1.92
   1 -10 -11  164.94    2.79
  -1  10  11  164.66    2.72
   1 -10 -10  179.29    3.51
  -1  10  10  187.82    3.07
   1 -10  -9  182.31    3.03
  -1  10   9  182.92    3.00
   1 -10  -8   95.65    1.69
  -1  10   8   92.81    1.57
   1 -10  -7   56.80    1.00
  -1  10   7   55.60    0.98
   1 -10  -6   11.39    0.25
  -1  10   6   11.77    0.25
   1 -10  -5   15.41    0.32
  -1  10   5   15.67    0.32
   1 -10  -4    1.38    0.07
  -1  10   4    1.49    0.07
   1 -10  -3  277.36    4.49
  -1  10   3  281.83    4.54
   1 -10  -2   70.60    1.24
  -1  10   2   73.11    1.27
   1 -10  -1  477.29    8.83
  -1  10   1  470.31    7.40
   1 -10   0   25.19    0.48
  -1  10   0   25.11    0.47
   1 -10   1  488.38    8.88
  -1  10  -1  484.84    8.75
   1 -10   2  197.45    3.22
  -1  10  -2  195.44    3.17
   1 -10   3   91.81    1.57
  -1  10  -3   90.62    1.53
   1 -10   4  117.75    1.98
  -1  10  -4  116.67    1.97
   1 -10   5  156.49    2.52
  -1  10  -5  156.31    2.57
   1 -10   6   26.57    0.50
  -1  10  -6   27.00    0.54
   1 -10   7   19.77    0.38
  -1  10  -7   19.20    0.43
   1 -10   8   35.61    0.65
  -1  10  -8   38.08    0.86
   1 -10   9    0.37    0.10
  -1  10  -9    0.28    0.11
   1 -10  10    0.43    0.08
  -1  10 -10    0.44    0.07
   1 -10  11  119.54    2.00
  -1  10 -11  120.89    1.99
   1 -10  12   19.64    0.41
  -1  10 -12   19.52    0.39
   1 -10  13  382.95    6.05
  -1  10 -13  379.37    5.97
   1 -10  14    5.81    0.18
  -1  10 -14    6.55    0.19
   1 -10  15    0.49    0.09
  -1  10 -15    0.55    0.09
   1 -10  16    8.56    0.24
  -1  10 -16    9.03    0.24
   1 -10  17    0.18    0.10
  -1  10 -17    0.26    0.10
   1 -10  18   17.46    0.45
  -1  10 -18   17.49    0.37
   1 -10  19    0.66    0.14
  -1  10 -19    0.64    0.12
   1 -10  20    1.71    0.16
  -1  10 -20    1.91    0.14
   1 -10  21    1.48    0.23
  -1  10 -21    1.64    0.21
   1  -9 -22    1.31    0.36
  -1   9  22    1.60    0.40
   1  -9 -21    1.79    0.26
  -1   9  21    1.66    0.30
   1  -9 -20    8.73    0.26
  -1   9  20    8.68    0.27
   1  -9 -19   82.34    1.62
  -1   9  19   77.20    1.55
   1  -9 -18    4.23    0.17
  -1   9  18    4.30    0.22
   1  -9 -17    9.36    0.24
  -1   9  17    9.35    0.29
   1  -9 -16    0.83    0.11
  -1   9  16    0.73    0.14
   1  -9 -15    0.13    0.11
  -1   9  15    0.30    0.12
   1  -9 -14   10.60    0.26
  -1   9  14   10.79    0.26
   1  -9 -13  143.50    2.76
  -1   9  13  141.99    2.36
   1  -9 -12   84.02    1.61
  -1   9  12   83.74    1.47
   1  -9 -11   62.96    1.10
  -1   9  11   62.96    1.09
   1  -9 -10    0.25    0.06
  -1   9  10    0.24    0.07
   1  -9  -9  237.29    3.95
  -1   9   9  241.59    3.94
   1  -9  -8    1.60    0.07
  -1   9   8    1.46    0.08
   1  -9  -7  415.18    6.63
  -1   9   7  415.84    6.51
   1  -9  -6    1.62    0.07
  -1   9   6    1.40    0.07
   1  -9  -5  204.98    3.92
  -1   9   5  207.73    3.85
   1  -9  -4    4.22    0.12
  -1   9   4    3.85    0.11
   1  -9  -3   70.09    1.41
  -1   9   3   69.48    1.26
   1  -9  -2   31.45    0.60
  -1   9   2   31.63    0.57
   1  -9  -1   43.32    0.79
  -1   9   1   41.89    0.73
   1  -9   0  141.64    2.35
  -1   9   0  146.65    2.43
   1  -9   1  648.97   20.54
  -1   9  -1  704.14   12.71
   1  -9   2  221.75    4.15
  -1   9  -2  220.15    3.57
   1  -9   3   31.63    0.61
  -1   9  -3   32.56    0.57
   1  -9   4   23.06    0.44
  -1   9  -4   23.84    0.48
   1  -9   5  224.45    3.60
  -1   9  -5  219.21    3.59
   1  -9   6   11.49    0.26
  -1   9  -6   11.48    0.31
   1  -9   7  369.79    5.84
  -1   9  -7  372.91    6.94
   1  -9   8   19.89    0.59
  -1   9  -8   20.41    0.39
   1  -9   9  181.13    3.45
  -1   9  -9  180.78    3.43
   1  -9  10  205.73    3.39
  -1   9 -10  201.38    3.79
   1  -9  11    1.22    0.08
  -1   9 -11    1.20    0.07
   1  -9  12  315.05    5.14
  -1   9 -12  312.39    5.14
   1  -9  13   77.68    1.40
  -1   9 -13   77.92    1.42
   1  -9  14   55.13    1.00
  -1   9 -14   54.93    0.97
   1  -9  15  181.27    2.91
  -1   9 -15  183.66    3.01
   1  -9  16    4.70    0.15
  -1   9 -16    4.65    0.14
   1  -9  17   18.39    0.43
  -1   9 -17   18.45    0.38
   1  -9  18   78.76    1.51
  -1   9 -18   80.42    1.35
   1  -9  19  101.08    1.65
  -1   9 -19  100.40    1.66
   1  -9  20    1.02    0.15
  -1   9 -20    0.92    0.12
   1  -9  21   10.64    0.31
  -1   9 -21   10.64    0.29
   1  -8 -22    1.27    0.27
  -1   8  22    1.55    0.31
   1  -8 -21    0.90    0.23
  -1   8  21    1.24    0.36
   1  -8 -20   18.13    0.44
  -1   8  20   18.76    0.48
   1  -8 -19    2.63    0.16
  -1   8  19    2.75    0.20
   1  -8 -18   30.29    0.67
  -1   8  18   29.82    0.65
   1  -8 -17   12.86    0.30
  -1   8  17   13.30    0.32
   1  -8 -16   82.08    1.45
  -1   8  16   80.91    1.60
   1  -8 -15  155.75    3.94
  -1   8  15  159.40    3.87
   1  -8 -14    7.52    0.24
  -1   8  14    8.63    0.27
   1  -8 -13   28.40    0.59
  -1   8  13   28.72    0.59
   1  -8 -12   37.67    0.82
  -1   8  12   35.98    0.68
   1  -8 -11  111.24    1.93
  -1   8  11  112.16    1.96
   1  -8 -10    1.53    0.07
  -1   8  10    1.47    0.08
   1  -8  -9  153.47    2.60
  -1   8   9  157.90    2.62
   1  -8  -8  395.77    6.32
  -1   8   8  398.60    6.33
   1  -8  -7   10.07    0.22
  -1   8   7   10.45    0.22
   1  -8  -6  428.65    9.97
  -1   8   6  426.75    6.73
   1  -8  -5   14.49    0.31
  -1   8   5   14.81    0.30
   1  -8  -4   50.13    1.11
  -1   8   4   41.60    0.89
   1  -8  -3  167.24    3.20
  -1   8   3  179.64    2.90
   1  -8  -2    7.50    0.18
  -1   8   2    7.73    0.18
   1  -8  -1  334.11    5.26
  -1   8   1  320.99    5.09
   1  -8   0   44.84    0.79
  -1   8   0   46.24    0.85
   1  -8   1  137.36    2.63
  -1   8  -1  139.46    2.62
   1  -8   2   92.53    1.59
  -1   8  -2   89.99    1.52
   1  -8   3  102.37    1.73
  -1   8  -3  102.46    1.74
   1  -8   4   66.18    1.15
  -1   8  -4   65.64    1.14
   1  -8   5   16.37    0.33
  -1   8  -5   16.47    0.37
   1  -8   6    0.35    0.05
  -1   8  -6    0.41    0.06
   1  -8   7    0.33    0.08
  -1   8  -7    0.30    0.05
   1  -8   8  128.35    2.47
  -1   8  -8  127.48    2.07
   1  -8   9    9.24    0.22
  -1   8  -9    9.46    0.22
   1  -8  10   27.14    0.61
  -1   8 -10   26.91    0.50
   1  -8  11   56.78    1.02
  -1   8 -11   57.11    1.02
   1  -8  12   16.36    0.34
  -1   8 -12   16.96    0.36
   1  -8  13   38.56    0.73
  -1   8 -13   37.83    0.70
   1  -8  14  163.74    2.70
  -1   8 -14  168.68    2.82
   1  -8  15   13.67    0.34
  -1   8 -15   14.06    0.29
   1  -8  16    0.23    0.11
  -1   8 -16    0.28    0.09
   1  -8  17    1.52    0.11
  -1   8 -17    1.53    0.10
   1  -8  18    5.18    0.19
  -1   8 -18    5.42    0.17
   1  -8  19    0.81    0.13
  -1   8 -19    0.74    0.11
   1  -8  20    0.95    0.14
  -1   8 -20    1.04    0.12
   1  -8  21   18.60    0.41
  -1   8 -21   18.51    0.40
   1  -8  22    1.86    0.32
  -1   8 -22    1.92    0.25
   1  -7 -23   15.55    0.52
  -1   7  23   14.03    0.54
   1  -7 -22   12.13    0.42
  -1   7  22   11.86    0.48
   1  -7 -21    6.78    0.24
  -1   7  21    7.06    0.29
   1  -7 -20   16.75    0.37
  -1   7  20   16.55    0.40
   1  -7 -19   15.47    0.36
  -1   7  19   15.81    0.39
   1  -7 -18    7.37    0.21
  -1   7  18    6.79    0.21
   1  -7 -17  153.05    2.87
  -1   7  17  153.91    2.92
   1  -7 -16    4.65    0.15
  -1   7  16    4.75    0.16
   1  -7 -15   69.02    1.26
  -1   7  15   69.36    1.39
   1  -7 -14   96.83    2.21
  -1   7  14   96.09    2.26
   1  -7 -13   35.86    0.82
  -1   7  13   35.10    0.91
   1  -7 -12   14.62    0.32
  -1   7  12   15.20    0.33
   1  -7 -11  210.80    4.00
  -1   7  11  215.72    3.50
   1  -7 -10   31.67    0.59
  -1   7  10   30.65    0.67
   1  -7  -9   79.49    1.41
  -1   7   9   76.50    1.28
   1  -7  -8    1.60    0.07
  -1   7   8    1.52    0.08
   1  -7  -7  183.46    3.03
  -1   7   7  185.98    2.98
   1  -7  -6   55.12    0.99
  -1   7   6   55.68    0.94
   1  -7  -5   42.38    0.76
  -1   7   5   41.25    1.03
   1  -7  -4  654.28   14.94
  -1   7   4  511.38    7.93
   1  -7  -2   25.26    0.61
  -1   7   2   26.51    0.49
   1  -7  -1  223.24    3.56
  -1   7   1  221.18    3.53
   1  -7   0    1.79    0.07
  -1   7   0    2.00    0.07
   1  -7   1  109.69    2.07
  -1   7  -1  112.41    1.83
   1  -7   2   69.94    1.23
  -1   7  -2   73.63    1.28
   1  -7   3  384.45    6.07
  -1   7  -3  389.81    6.22
   1  -7   4    7.41    0.20
  -1   7  -4    7.49    0.25
   1  -7   5   57.84    1.15
  -1   7  -5   58.24    1.53
   1  -7   6  333.56    6.13
  -1   7  -6  322.87    5.12
   1  -7   8   38.17    0.70
  -1   7  -8   37.90    0.77
   1  -7   9    7.45    0.18
  -1   7  -9    7.70    0.18
   1  -7  10   60.06    1.03
  -1   7 -10   60.18    1.04
   1  -7  11  446.29    7.02
  -1   7 -11  444.37    6.94
   1  -7  12   35.14    0.64
  -1   7 -12   35.67    0.63
   1  -7  13   49.82    0.91
  -1   7 -13   49.48    0.86
   1  -7  14   46.62    0.84
  -1   7 -14   47.85    0.86
   1  -7  15   25.62    0.54
  -1   7 -15   25.39    0.48
   1  -7  16   10.36    0.24
  -1   7 -16   10.45    0.24
   1  -7  17  135.93    2.20
  -1   7 -17  135.19    2.20
   1  -7  18   31.14    0.57
  -1   7 -18   31.16    0.56
   1  -7  19    2.88    0.15
  -1   7 -19    2.97    0.13
   1  -7  20   81.07    1.39
  -1   7 -20   82.86    1.46
   1  -7  21  309.70    4.87
  -1   7 -21  319.57    4.99
   1  -7  22    4.82    0.24
  -1   7 -22    5.00    0.21
   1  -6 -23   -0.01    0.24
  -1   6  23   -0.27    0.41
   1  -6 -22    9.23    0.42
  -1   6  22    8.58    0.42
   1  -6 -21    3.28    0.16
  -1   6  21    3.60    0.21
   1  -6 -20   16.57    0.38
  -1   6  20   15.49    0.36
   1  -6 -19   49.40    0.96
  -1   6  19   49.08    0.93
   1  -6 -18   43.44    0.83
  -1   6  18   41.98    0.92
   1  -6 -17  104.99    1.76
  -1   6  17  105.99    2.00
   1  -6 -16  240.57    4.44
  -1   6  16  239.90    4.40
   1  -6 -15  211.89    3.48
  -1   6  15  214.58    3.47
   1  -6 -14  109.06    1.86
  -1   6  14  109.35    2.10
   1  -6 -13  109.41    2.67
  -1   6  13  112.01    2.27
   1  -6 -12    0.24    0.06
  -1   6  12    0.26    0.07
   1  -6 -11    7.00    0.20
  -1   6  11    6.84    0.18
   1  -6 -10    8.24    0.22
  -1   6  10    8.13    0.19
   1  -6  -9   15.94    0.31
  -1   6   9   15.38    0.31
   1  -6  -8   29.64    0.56
  -1   6   8   29.79    0.55
   1  -6  -7    0.47    0.04
  -1   6   7    0.51    0.05
  -1   6   6  852.89   19.24
   1  -6  -5    5.39    0.13
  -1   6   5    5.34    0.16
   1  -6  -3  122.83    2.07
  -1   6   3  124.13    2.35
   1  -6  -2    0.48    0.04
  -1   6   2    0.47    0.04
   1  -6  -1   38.38    0.67
  -1   6   1   37.66    0.67
   1  -6   0   75.37    1.29
  -1   6   0   70.44    1.21
   1  -6   1  155.34    2.51
  -1   6  -1  160.86    2.62
   1  -6   2    9.74    0.21
  -1   6  -2    9.83    0.22
   1  -6   3   91.17    1.51
  -1   6  -3   91.06    1.71
   1  -6   4  185.91    4.31
  -1   6  -4  187.94    4.46
   1  -6   5  192.84    3.63
  -1   6  -5  193.00    3.08
   1  -6   6  360.06    5.92
  -1   6  -6  357.22    5.82
   1  -6   7  140.62    2.38
  -1   6  -7  144.60    2.80
   1  -6   8   73.00    1.30
  -1   6  -8   71.96    1.23
   1  -6   9   35.11    0.64
  -1   6  -9   34.74    0.63
   1  -6  10    4.37    0.13
  -1   6 -10    4.68    0.13
   1  -6  11   25.42    0.47
  -1   6 -11   25.35    0.49
   1  -6  12   13.03    0.29
  -1   6 -12   13.00    0.29
   1  -6  13   43.63    0.84
  -1   6 -13   41.95    0.80
   1  -6  14   37.65    0.86
  -1   6 -14   37.25    0.69
   1  -6  15    1.38    0.09
  -1   6 -15    1.67    0.09
   1  -6  16  332.88    5.24
  -1   6 -16  329.61    5.17
   1  -6  17    3.74    0.15
  -1   6 -17    3.42    0.13
   1  -6  18   91.90    1.54
  -1   6 -18   90.66    1.53
   1  -6  19   27.51    0.53
  -1   6 -19   27.54    0.55
   1  -6  20    2.83    0.15
  -1   6 -20    2.93    0.14
   1  -6  21    6.21    0.22
  -1   6 -21    6.30    0.20
   1  -6  22    7.99    0.29
  -1   6 -22    8.73    0.25
   1  -5 -23   61.46    1.50
  -1   5  23   57.73    1.42
   1  -5 -22   14.57    0.50
  -1   5  22   15.00    0.58
   1  -5 -21  125.13    2.06
  -1   5  21  122.36    2.08
   1  -5 -20   73.86    1.29
  -1   5  20   71.19    1.31
   1  -5 -19  128.47    2.14
  -1   5  19  122.80    2.02
   1  -5 -18   15.83    0.37
  -1   5  18   15.72    0.36
   1  -5 -17    0.91    0.09
  -1   5  17    0.93    0.11
   1  -5 -16   89.07    1.49
  -1   5  16   88.61    1.78
   1  -5 -15  247.07    4.56
  -1   5  15  247.55    4.69
   1  -5 -14   94.95    1.62
  -1   5  14   93.02    1.63
   1  -5 -13  169.86    2.91
  -1   5  13  168.13    4.21
   1  -5 -12  118.10    2.69
  -1   5  12  117.66    2.25
   1  -5 -11   65.86    1.37
  -1   5  11   60.33    1.05
   1  -5 -10   50.22    1.01
  -1   5  10   51.88    0.91
   1  -5  -9   94.43    1.85
  -1   5   9   96.64    1.66
   1  -5  -8  103.70    1.74
  -1   5   8  103.30    1.72
   1  -5  -7   69.71    1.21
  -1   5   7   73.31    1.26
   1  -5  -6    5.53    0.13
  -1   5   6    6.25    0.17
   1  -5  -4   71.85    1.22
  -1   5   4   73.11    1.23
   1  -5  -3   29.39    0.52
  -1   5   3   30.83    0.59
   1  -5  -1  297.51    5.40
  -1   5   1  294.19    4.65
   1  -5   0    2.41    0.07
  -1   5   0    2.50    0.07
   1  -5   1   75.37    1.27
  -1   5  -1   74.20    1.22
   1  -5   2  209.39    3.32
  -1   5  -2  211.70    4.82
   1  -5   3  220.93    5.00
  -1   5  -3  233.35    4.42
   1  -5   4  254.15    4.60
  -1   5  -4  249.41    3.93
   1  -5   6  240.87    3.93
  -1   5  -6  245.46    4.58
   1  -5   7  173.71    2.90
  -1   5  -7  176.69    2.96
   1  -5   8   22.11    0.49
  -1   5  -8   21.53    0.41
   1  -5   9  515.56    8.29
  -1   5  -9  521.72    8.16
   1  -5  10   15.19    0.32
  -1   5 -10   15.39    0.32
   1  -5  11    6.50    0.16
  -1   5 -11    6.29    0.16
   1  -5  12   13.42    0.32
  -1   5 -12   13.80    0.28
   1  -5  13  102.69    2.02
  -1   5 -13  107.00    1.85
   1  -5  14  108.05    1.79
  -1   5 -14  107.53    1.79
   1  -5  15  100.73    1.92
  -1   5 -15  101.12    1.67
   1  -5  16   97.52    1.71
  -1   5 -16   97.19    1.63
   1  -5  17    7.72    0.20
  -1   5 -17    8.00    0.20
   1  -5  18    0.21    0.10
  -1   5 -18    0.20    0.09
   1  -5  19  343.09    5.42
  -1   5 -19  344.15    5.43
   1  -5  20    7.25    0.25
  -1   5 -20    7.34    0.20
   1  -5  21   52.64    0.98
  -1   5 -21   53.60    0.95
   1  -5  22    0.05    0.16
  -1   5 -22    0.09    0.13
   1  -5  23   34.33    1.00
  -1   5 -23   34.19    0.88
   1  -4 -23    1.24    0.50
  -1   4  23    1.02    0.32
   1  -4 -22    7.63    0.23
  -1   4  22    8.08    0.28
   1  -4 -21    0.05    0.10
  -1   4  21    0.06    0.14
   1  -4 -20   12.75    0.33
  -1   4  20   12.11    0.32
   1  -4 -19    3.00    0.14
  -1   4  19    3.18    0.15
   1  -4 -18   81.85    1.41
  -1   4  18   82.82    1.41
   1  -4 -17    1.40    0.11
  -1   4  17    1.23    0.11
   1  -4 -16   97.25    1.64
  -1   4  16   95.24    1.60
   1  -4 -15   41.84    0.77
  -1   4  15   41.13    0.86
   1  -4 -14    0.54    0.08
  -1   4  14    0.42    0.09
   1  -4 -13   47.63    1.02
  -1   4  13   48.44    0.88
   1  -4 -12    5.34    0.16
  -1   4  12    5.03    0.21
   1  -4 -11   45.48    1.13
  -1   4  11   44.84    0.83
   1  -4 -10   16.71    0.37
  -1   4  10   17.47    0.34
   1  -4  -9   49.21    1.00
  -1   4   9   50.16    0.90
   1  -4  -8  128.93    2.19
  -1   4   8  130.44    2.16
   1  -4  -7    0.10    0.04
  -1   4   7    0.08    0.05
   1  -4  -5   74.67    1.28
  -1   4   5   79.41    1.52
   1  -4  -4   38.65    0.69
  -1   4   4   38.98    0.71
   1  -4  -2    0.14    0.03
  -1   4   2    0.15    0.03
   1  -4  -1  242.68    3.88
  -1   4   1  236.07    3.76
   1  -4   1    1.28    0.04
  -1   4  -1    1.31    0.05
   1  -4   2  158.38    3.64
  -1   4  -2  139.71    3.25
   1  -4   3   80.38    1.63
  -1   4  -3   76.28    1.47
   1  -4   4   72.38    1.22
  -1   4  -4   71.34    1.20
   1  -4   5    6.67    0.15
  -1   4  -5    6.75    0.15
   1  -4   6  576.78   18.31
  -1   4  -6  528.07   16.51
   1  -4   7  167.30    3.25
  -1   4  -7  174.62    2.98
   1  -4   8   55.35    1.10
  -1   4  -8   54.28    0.92
   1  -4   9  143.24    2.42
  -1   4  -9  141.70    2.34
   1  -4  10   14.79    0.29
  -1   4 -10   15.01    0.30
   1  -4  11   20.27    0.41
  -1   4 -11   20.55    0.41
   1  -4  12    2.83    0.11
  -1   4 -12    2.90    0.10
   1  -4  13   29.76    0.68
  -1   4 -13   30.15    0.57
   1  -4  14   23.80    0.44
  -1   4 -14   24.21    0.49
   1  -4  15   45.10    0.81
  -1   4 -15   45.30    0.81
   1  -4  16  116.94    2.22
  -1   4 -16  118.17    1.98
   1  -4  17    8.04    0.21
  -1   4 -17    7.94    0.19
   1  -4  18   43.05    0.74
  -1   4 -18   42.82    0.76
   1  -4  19    0.03    0.12
  -1   4 -19    0.06    0.09
   1  -4  20   12.50    0.37
  -1   4 -20   12.68    0.29
   1  -4  21   14.86    0.35
  -1   4 -21   14.86    0.34
   1  -4  22   29.70    0.59
  -1   4 -22   30.40    0.59
   1  -4  23    0.87    0.20
  -1   4 -23    1.11    0.16
   1  -3 -23   17.38    0.55
  -1   3  23   16.17    0.55
   1  -3 -22    1.65    0.17
  -1   3  22    1.62    0.16
   1  -3 -21   51.49    0.92
  -1   3  21   50.14    0.89
   1  -3 -20   15.16    0.34
  -1   3  20   14.68    0.36
   1  -3 -19    0.89    0.09
  -1   3  19    0.90    0.11
   1  -3 -18    7.70    0.20
  -1   3  18    7.67    0.22
   1  -3 -17  187.82    3.13
  -1   3  17  187.15    3.13
   1  -3 -16   75.98    1.33
  -1   3  16   74.22    1.30
   1  -3 -15   44.91    0.83
  -1   3  15   44.11    0.79
   1  -3 -14   31.28    0.64
  -1   3  14   30.79    0.65
   1  -3 -13  141.48    2.40
  -1   3  13  145.18    2.72
   1  -3 -12   16.29    0.38
  -1   3  12   15.87    0.39
   1  -3 -11  312.14    5.74
  -1   3  11  315.84    7.34
   1  -3 -10  153.52    3.59
  -1   3  10  151.74    2.93
   1  -3  -9  146.52    2.74
  -1   3   9  139.24    2.38
   1  -3  -8  490.77   15.43
  -1   3   8  550.43    8.80
   1  -3  -7  509.69   16.24
  -1   3   7  530.28   12.06
   1  -3  -6    0.99    0.05
  -1   3   6    1.20    0.05
   1  -3  -5    5.55    0.13
  -1   3   5    5.46    0.14
   1  -3  -4   66.80    1.37
  -1   3   4   68.43    1.17
   1  -3  -3  202.58    3.23
  -1   3   3  201.46    4.57
   1  -3  -2   92.24    1.81
  -1   3   2   95.90    1.64
   1  -3  -1  255.92    5.85
  -1   3   1  197.63    4.42
   1  -3   3    0.88    0.04
  -1   3  -3    0.92    0.04
   1  -3   5    4.39    0.13
  -1   3  -5    3.94    0.12
   1  -3   6   41.45    0.70
  -1   3  -6   40.73    0.71
   1  -3   8  124.80    2.11
  -1   3  -8  124.65    2.09
   1  -3   9   53.73    0.99
  -1   3  -9   52.89    0.90
   1  -3  10    4.34    0.13
  -1   3 -10    4.02    0.11
   1  -3  11  203.29    3.94
  -1   3 -11  200.33    3.27
   1  -3  12    0.36    0.07
  -1   3 -12    0.35    0.05
   1  -3  13  125.57    2.40
  -1   3 -13  127.27    2.11
   1  -3  14  330.92    6.28
  -1   3 -14  319.16    5.22
   1  -3  15  217.07    3.46
  -1   3 -15  211.18    3.42
   1  -3  16   45.40    0.83
  -1   3 -16   45.74    0.84
   1  -3  17  241.41    3.97
  -1   3 -17  244.27    3.95
   1  -3  18   41.64    0.79
  -1   3 -18   40.36    0.73
   1  -3  19   12.61    0.28
  -1   3 -19   12.69    0.27
   1  -3  20   74.22    1.23
  -1   3 -20   73.99    1.28
   1  -3  21   31.05    0.61
  -1   3 -21   31.34    0.60
   1  -3  22   31.17    0.64
  -1   3 -22   31.29    0.60
   1  -3  23    0.05    0.24
  -1   3 -23    0.04    0.14
   1  -2 -23   75.01    2.83
  -1   2  23   71.83    1.77
   1  -2 -22   25.85    0.53
  -1   2  22   25.35    0.53
   1  -2 -21   38.18    0.83
  -1   2  21   35.28    0.77
   1  -2 -20    1.66    0.12
  -1   2  20    1.58    0.14
   1  -2 -19   13.33    0.29
  -1   2  19   13.11    0.31
   1  -2 -18   22.27    0.46
  -1   2  18   21.74    0.45
   1  -2 -17    2.13    0.10
  -1   2  17    1.99    0.11
   1  -2 -16    2.48    0.11
  -1   2  16    2.60    0.13
   1  -2 -15    2.63    0.10
  -1   2  15    2.39    0.11
   1  -2 -14  181.15    2.98
  -1   2  14  182.92    3.05
   1  -2 -13   80.79    1.37
  -1   2  13   82.11    1.60
   1  -2 -12  221.97    3.57
  -1   2  12  216.59    3.98
   1  -2 -11  309.14    6.99
  -1   2  11  343.63    6.57
   1  -2 -10   39.68    0.98
  -1   2  10   37.49    0.94
   1  -2  -9   53.38    1.32
  -1   2   9   49.50    1.02
   1  -2  -8    0.75    0.05
  -1   2   8    0.85    0.06
   1  -2  -7   16.04    0.36
  -1   2   7   15.78    0.32
   1  -2  -6    0.66    0.04
  -1   2   6    0.66    0.05
   1  -2  -4   25.71    0.48
  -1   2   4   25.24    0.47
   1  -2  -2    9.42    0.18
  -1   2   2    9.27    0.21
   1  -2  -1  146.87    4.82
   1  -2   0   10.16    0.23
  -1   2   0    9.52    0.17
   1  -2   1  111.88    2.09
  -1   2  -1  120.15    1.92
   1  -2   4   79.27    1.31
  -1   2  -4   80.46    1.28
   1  -2   5   98.18    1.74
  -1   2  -5   97.92    1.69
   1  -2   6  299.73    4.76
  -1   2  -6  304.51    4.86
   1  -2   7  136.77    2.24
  -1   2  -7  137.29    2.30
   1  -2   8   16.00    0.32
  -1   2  -8   16.02    0.33
   1  -2   9  116.85    1.97
  -1   2  -9  116.34    1.92
   1  -2  10   74.52    1.28
  -1   2 -10   74.58    1.30
   1  -2  11  217.35    3.46
  -1   2 -11  219.98    3.59
   1  -2  12  301.29    4.79
  -1   2 -12  302.47    4.89
   1  -2  13   49.67    0.86
  -1   2 -13   49.64    0.91
   1  -2  14  101.32    1.89
  -1   2 -14   99.21    1.68
   1  -2  15   97.20    1.68
  -1   2 -15  100.02    1.75
   1  -2  16   47.96    0.85
  -1   2 -16   49.22    0.87
   1  -2  17   39.92    0.77
  -1   2 -17   41.00    0.71
   1  -2  18    5.08    0.18
  -1   2 -18    4.92    0.15
   1  -2  19   30.82    0.63
  -1   2 -19   32.44    0.59
   1  -2  20   17.65    0.39
  -1   2 -20   17.57    0.39
   1  -2  21    1.60    0.16
  -1   2 -21    1.61    0.11
   1  -2  22   12.37    0.32
  -1   2 -22   12.93    0.31
   1  -2  23   12.40    0.33
  -1   2 -23   12.60    0.32
   1  -2  24   47.26    1.63
  -1   2 -24   43.17    1.27
   1  -1 -23   71.91    1.76
  -1   1  23   69.95    1.99
   1  -1 -22  133.00    2.62
  -1   1  22  130.76    2.18
   1  -1 -21   19.83    0.42
  -1   1  21   18.57    0.40
   1  -1 -20    3.77    0.16
  -1   1  20    3.37    0.15
   1  -1 -19   71.94    1.22
  -1   1  19   70.20    1.19
   1  -1 -18   18.55    0.38
  -1   1  18   19.12    0.41
   1  -1 -17  262.72    4.21
  -1   1  17  262.92    4.35
   1  -1 -16    8.39    0.21
  -1   1  16    8.18    0.22
   1  -1 -15  119.18    2.05
  -1   1  15  123.51    2.08
   1  -1 -14   82.71    1.47
  -1   1  14   83.85    1.46
   1  -1 -13   10.48    0.25
  -1   1  13   10.84    0.26
   1  -1 -12  235.79    3.80
  -1   1  12  237.01    4.43
   1  -1 -11  135.71    2.26
  -1   1  11  132.76    2.51
   1  -1 -10  522.46   11.64
  -1   1  10  495.65   11.40
   1  -1  -9  194.58    4.41
  -1   1   9  191.39    4.35
   1  -1  -8   46.76    1.12
  -1   1   8   46.67    0.82
   1  -1  -7  349.48    7.80
  -1   1   7  372.18    5.88
   1  -1  -6  144.49    2.63
  -1   1   6  144.11    2.33
   1  -1  -4    1.92    0.06
  -1   1   4    2.01    0.06
   1  -1  -3   68.20    1.12
  -1   1   3   66.88    1.29
  -1   1  -4  405.12   13.03
   1  -1   5  198.32    3.16
  -1   1  -5  201.55    3.26
   1  -1   6   14.82    0.30
  -1   1  -6   13.99    0.32
   1  -1   7  183.34    3.05
  -1   1  -7  181.99    2.98
   1  -1   9  444.37    7.08
  -1   1  -9  440.87    8.06
   1  -1  10  363.16    5.84
  -1   1 -10  360.73    5.79
   1  -1  11   87.79    1.52
  -1   1 -11   89.32    1.52
   1  -1  12   35.91    0.65
  -1   1 -12   35.01    0.65
   1  -1  13  248.78    4.00
  -1   1 -13  248.27    3.96
   1  -1  14  111.29    1.99
  -1   1 -14  113.69    1.94
   1  -1  15  112.87    2.16
  -1   1 -15  114.64    1.97
   1  -1  16   69.09    1.23
  -1   1 -16   72.99    1.30
   1  -1  17   41.83    0.76
  -1   1 -17   41.43    0.73
   1  -1  18    6.35    0.21
  -1   1 -18    6.21    0.18
   1  -1  19  127.49    2.15
  -1   1 -19  130.34    2.20
   1  -1  20   92.15    1.65
  -1   1 -20   87.92    1.55
   1  -1  21   47.20    0.96
  -1   1 -21   47.89    0.87
   1  -1  22   69.02    1.22
  -1   1 -22   70.17    1.20
   1  -1  23  133.79    2.18
  -1   1 -23  134.22    2.15
   1  -1  24   12.14    0.55
  -1   1 -24   12.06    0.47
   1   0 -23    9.75    0.37
  -1   0  23    9.52    0.40
   1   0 -22   32.82    0.62
  -1   0  22   31.79    0.59
   1   0 -21   30.73    0.69
  -1   0  21   30.46    0.57
   1   0 -20   40.06    0.74
  -1   0  20   40.05    0.73
   1   0 -19   30.21    0.70
  -1   0  19   30.50    0.63
   1   0 -18    0.85    0.08
  -1   0  18    1.02    0.10
   1   0 -17   79.88    1.40
  -1   0  17   81.16    1.43
   1   0 -16   12.11    0.27
  -1   0  16   12.09    0.29
   1   0 -15   12.08    0.28
  -1   0  15   11.80    0.27
   1   0 -14    2.82    0.10
  -1   0  14    2.82    0.11
   1   0 -13  228.25    3.66
  -1   0  13  225.14    3.65
   1   0 -12    3.33    0.10
  -1   0  12    3.54    0.13
   1   0 -11  113.00    1.91
  -1   0  11  118.81    2.22
   1   0 -10  544.37   12.34
  -1   0  10  585.06   13.22
   1   0  -9  117.51    2.34
  -1   0   9  117.60    2.90
   1   0  -8  362.90    8.23
  -1   0   8  355.82    6.53
   1   0  -7   27.14    0.57
  -1   0   7   26.92    0.51
   1   0  -6  135.41    2.57
  -1   0   6  138.78    2.31
   1   0  -5  130.29    2.42
  -1   0   5  128.81    2.37
   1   0  -4   10.58    0.20
  -1   0   4   10.75    0.24
   1   0  -2  112.00    2.08
  -1   0   2  114.78    1.82
   1   0   0    9.57    0.21
  -1   0   0    9.42    0.17
   1   0   2    0.24    0.02
  -1   0  -2    0.22    0.01
   1   0   3   98.03    1.62
  -1   0  -3   99.56    1.61
   1   0   4    0.33    0.03
  -1   0  -4    0.36    0.02
   1   0   5    3.45    0.09
  -1   0  -5    3.22    0.10
   1   0   6   76.85    1.33
  -1   0  -6   74.47    1.48
   1   0   7  347.19    5.53
  -1   0  -7  326.62    5.92
   1   0   8    1.39    0.06
  -1   0  -8    1.42    0.08
   1   0   9   37.05    0.65
  -1   0  -9   36.70    0.74
   1   0  10    0.28    0.05
  -1   0 -10    0.17    0.05
   1   0  11   19.24    0.41
  -1   0 -11   19.49    0.39
   1   0  12  161.54    2.73
  -1   0 -12  165.10    2.78
   1   0  13    9.04    0.20
  -1   0 -13    9.24    0.20
   1   0  14   56.20    1.03
  -1   0 -14   55.81    1.00
   1   0  15  100.97    1.71
  -1   0 -15   99.84    1.73
   1   0  16   27.36    0.56
  -1   0 -16   26.22    0.50
   1   0  17   31.93    0.62
  -1   0 -17   33.87    0.65
   1   0  18    0.13    0.09
  -1   0 -18    0.19    0.07
   1   0  19   31.90    0.57
  -1   0 -19   32.30    0.59
   1   0  20    0.33    0.11
  -1   0 -20    0.37    0.10
   1   0  21    1.56    0.17
  -1   0 -21    1.74    0.12
   1   0  22    2.28    0.20
  -1   0 -22    2.67    0.15
   1   0  23    8.44    0.32
  -1   0 -23    8.03    0.25
   1   0  24   34.08    0.92
  -1   0 -24   34.85    0.98
   1   1 -23   31.28    0.87
  -1  -1  23   30.50    0.88
   1   1 -22   20.33    0.42
  -1  -1  22   19.45    0.42
   1   1 -21  161.84    2.59
  -1  -1  21  160.46    2.96
   1   1 -20    5.77    0.21
  -1  -1  20    5.70    0.20
   1   1 -19    5.44    0.16
  -1  -1  19    5.32    0.17
   1   1 -18   42.59    0.79
  -1  -1  18   43.85    0.80
   1   1 -17   48.99    1.04
  -1  -1  17   49.30    0.88
   1   1 -16   23.97    0.46
  -1  -1  16   23.87    0.47
   1   1 -15   35.93    0.66
  -1  -1  15   35.24    0.68
   1   1 -14    7.60    0.18
  -1  -1  14    7.70    0.19
   1   1 -13  328.21    5.29
  -1  -1  13  321.46    6.01
   1   1 -12   69.97    1.21
  -1  -1  12   70.23    1.22
   1   1 -11   81.00    1.35
  -1  -1  11   81.32    1.56
   1   1 -10  345.98    5.42
  -1  -1  10  341.00    6.44
   1   1  -9   56.31    0.97
  -1  -1   9   56.01    1.18
   1   1  -8   36.34    0.78
  -1  -1   8   36.62    0.97
   1   1  -7  327.36    7.29
  -1  -1   7  327.41    5.25
   1   1  -6   44.45    0.91
  -1  -1   6   44.01    0.90
   1   1  -5    0.36    0.04
  -1  -1   5    0.29    0.06
   1   1  -4  240.21    5.47
  -1  -1   4  243.68    5.33
  -1  -1   2  174.80    3.93
   1   1   4  286.73    9.11
  -1  -1  -4  290.14    9.28
   1   1   5   90.53    1.53
  -1  -1  -5   90.19    1.52
   1   1   6   12.51    0.26
  -1  -1  -6   12.53    0.25
   1   1   8   41.88    0.75
  -1  -1  -8   42.78    0.74
   1   1   9   18.18    0.42
  -1  -1  -9   18.18    0.43
   1   1  10  225.93    3.78
  -1  -1 -10  229.89    3.76
   1   1  11  330.58    5.28
  -1  -1 -11  332.83    5.34
   1   1  12  488.44    7.76
  -1  -1 -12  484.85    7.66
   1   1  13   73.32    1.48
  -1  -1 -13   75.20    1.53
   1   1  14   58.22    0.99
  -1  -1 -14   57.97    1.02
   1   1  15    0.65    0.08
  -1  -1 -15    0.72    0.07
   1   1  16    0.35    0.09
  -1  -1 -16    0.28    0.08
   1   1  17  318.99    5.07
  -1  -1 -17  319.64    5.08
   1   1  18    9.68    0.25
  -1  -1 -18    9.97    0.24
   1   1  19    0.14    0.11
  -1  -1 -19    0.30    0.09
   1   1  20   17.19    0.38
  -1  -1 -20   18.73    0.39
   1   1  21   87.16    1.48
  -1  -1 -21   88.48    1.51
   1   1  22    1.50    0.17
  -1  -1 -22    1.27    0.13
   1   1  23   13.48    0.58
  -1  -1 -23   15.77    0.60
   1   1  24   14.47    0.60
  -1  -1 -24   16.28    0.54
   1   2 -23   32.04    0.86
  -1  -2  23   31.36    0.84
   1   2 -22   49.36    0.86
  -1  -2  22   49.02    0.86
   1   2 -21    1.39    0.11
  -1  -2  21    1.27    0.15
   1   2 -20  102.46    1.68
  -1  -2  20  103.82    1.70
   1   2 -19   79.89    1.38
  -1  -2  19   82.41    1.47
   1   2 -18   40.72    0.91
  -1  -2  18   40.40    0.85
   1   2 -17   34.86    0.64
  -1  -2  17   35.62    0.66
   1   2 -16    1.08    0.08
  -1  -2  16    1.00    0.10
   1   2 -15   10.12    0.28
  -1  -2  15   10.16    0.24
   1   2 -14  122.56    2.04
  -1  -2  14  122.84    2.04
   1   2 -13  171.16    2.83
  -1  -2  13  169.65    3.32
   1   2 -12   29.29    0.56
  -1  -2  12   29.63    0.59
   1   2 -11   15.81    0.31
  -1  -2  11   15.95    0.35
   1   2 -10  192.80    3.18
  -1  -2  10  209.90    3.98
   1   2  -9    0.27    0.05
  -1  -2   9    0.08    0.06
   1   2  -8  454.41    8.18
  -1  -2   8  486.55    8.91
   1   2  -7    2.84    0.10
  -1  -2   7    3.19    0.21
  -1  -2   6  190.91    6.04
   1   2  -5   47.91    1.58
  -1  -2   5   51.52    0.91
   1   2  -4    3.85    0.12
  -1  -2   4    3.81    0.09
   1   2  -2  276.22    8.68
   1   2   0    1.00    0.03
  -1  -2   0    0.84    0.03
   1   2   3    6.86    0.14
  -1  -2  -3    7.07    0.14
   1   2   4   38.36    0.69
  -1  -2  -4   39.26    0.66
   1   2   5   77.57    1.33
  -1  -2  -5   79.37    1.30
   1   2   6  116.95    1.92
  -1  -2  -6  116.67    1.89
   1   2   7  166.02    2.78
  -1  -2  -7  166.71    2.75
   1   2   8   11.46    0.26
  -1  -2  -8   11.38    0.24
   1   2   9   84.78    1.46
  -1  -2  -9   87.16    1.46
   1   2  10  111.71    1.88
  -1  -2 -10  110.90    1.88
   1   2  11   17.09    0.35
  -1  -2 -11   18.04    0.40
   1   2  12    3.76    0.12
  -1  -2 -12    3.95    0.11
   1   2  13   35.03    0.65
  -1  -2 -13   34.84    0.64
   1   2  14   76.84    1.35
  -1  -2 -14   72.38    1.24
   1   2  15   87.40    1.46
  -1  -2 -15   91.26    1.57
   1   2  16   16.65    0.34
  -1  -2 -16   17.40    0.35
   1   2  17   15.93    0.35
  -1  -2 -17   16.07    0.34
   1   2  18    2.27    0.13
  -1  -2 -18    2.33    0.13
   1   2  19   23.87    0.49
  -1  -2 -19   24.08    0.53
   1   2  20   23.39    0.49
  -1  -2 -20   23.47    0.47
   1   2  21    5.08    0.20
  -1  -2 -21    5.18    0.17
   1   2  22    3.96    0.21
  -1  -2 -22    4.29    0.18
   1   2  23    9.61    0.42
  -1  -2 -23    9.08    0.37
   1   2  24    0.45    0.36
  -1  -2 -24    0.81    0.35
   1   3 -23    1.09    0.21
  -1  -3  23    0.71    0.27
   1   3 -22    7.22    0.21
  -1  -3  22    7.20    0.23
   1   3 -21   11.48    0.27
  -1  -3  21   10.46    0.27
   1   3 -20    0.28    0.09
  -1  -3  20    0.10    0.11
   1   3 -19  181.99    2.95
  -1  -3  19  181.22    2.89
   1   3 -18   42.09    0.90
  -1  -3  18   40.70    0.77
   1   3 -17    9.09    0.21
  -1  -3  17    8.54    0.22
   1   3 -16    1.04    0.10
  -1  -3  16    1.15    0.10
   1   3 -15  386.86    7.09
  -1  -3  15  399.90    6.42
   1   3 -14   66.07    1.21
  -1  -3  14   66.31    1.14
   1   3 -13   25.65    0.48
  -1  -3  13   25.73    0.53
   1   3 -12   63.19    1.24
  -1  -3  12   64.08    1.13
   1   3 -11   12.21    0.29
  -1  -3  11   12.25    0.30
   1   3 -10  101.66    1.69
  -1  -3  10   99.98    1.72
   1   3  -8   76.11    1.28
  -1  -3   8   79.07    1.94
   1   3  -7    1.35    0.07
   1   3  -6   63.97    2.15
  -1  -3   6   62.09    1.45
   1   3  -4  129.81    3.01
  -1  -3   4  135.61    2.22
   1   3  -3  190.09    4.31
  -1  -3   3  186.57    3.02
   1   3   2   10.01    0.21
  -1  -3  -2    9.89    0.23
   1   3   4   25.40    0.47
  -1  -3  -4   26.00    0.53
   1   3   6  108.62    1.85
  -1  -3  -6  112.80    1.89
   1   3   7    1.16    0.05
  -1  -3  -7    1.20    0.04
   1   3   8  197.08    3.28
  -1  -3  -8  197.20    3.25
   1   3  10    8.22    0.18
  -1  -3 -10    8.18    0.18
   1   3  11  204.50    3.47
  -1  -3 -11  202.55    3.36
   1   3  12  130.49    2.44
  -1  -3 -12  132.77    2.22
   1   3  13    3.32    0.11
  -1  -3 -13    3.45    0.15
   1   3  14   42.92    0.79
  -1  -3 -14   42.24    0.75
   1   3  15  207.70    3.38
  -1  -3 -15  209.30    3.42
   1   3  16   23.89    0.49
  -1  -3 -16   24.37    0.50
   1   3  17   16.99    0.36
  -1  -3 -17   17.03    0.41
   1   3  18   70.82    1.21
  -1  -3 -18   71.69    1.22
   1   3  19  185.73    3.06
  -1  -3 -19  186.72    3.49
   1   3  20   11.34    0.33
  -1  -3 -20   11.37    0.29
   1   3  21    7.09    0.25
  -1  -3 -21    7.54    0.23
   1   3  22    5.36    0.23
  -1  -3 -22    6.13    0.21
   1   3  23    5.14    0.44
  -1  -3 -23    5.33    0.35
   1   3  24    2.09    0.40
  -1  -3 -24    2.49    0.29
   1   4 -23    1.25    0.18
  -1  -4  23    1.06    0.23
   1   4 -22   35.34    0.66
  -1  -4  22   37.19    0.73
   1   4 -21    1.25    0.11
  -1  -4  21    1.30    0.14
   1   4 -20   35.62    0.67
  -1  -4  20   35.15    0.79
   1   4 -19   25.08    0.49
  -1  -4  19   23.09    0.68
   1   4 -18   71.38    1.43
  -1  -4  18   71.20    1.28
   1   4 -17    4.02    0.14
  -1  -4  17    3.66    0.15
   1   4 -16   46.94    0.85
  -1  -4  16   47.06    0.85
   1   4 -15    0.31    0.07
  -1  -4  15    0.26    0.08
   1   4 -14   57.54    1.02
  -1  -4  14   58.03    1.03
   1   4 -13    5.64    0.15
  -1  -4  13    5.65    0.16
   1   4 -12  197.46    3.26
  -1  -4  12  196.61    3.26
   1   4 -11    0.54    0.06
  -1  -4  11    0.59    0.07
   1   4 -10  120.40    2.02
  -1  -4  10  123.00    2.06
   1   4  -9    0.19    0.05
  -1  -4   9    0.17    0.07
   1   4  -8  220.30    5.12
  -1  -4   8  218.81    7.09
   1   4  -7  101.05    2.37
  -1  -4   7  104.42    1.99
   1   4  -6    6.55    0.17
  -1  -4   6    6.57    0.21
   1   4  -5   24.87    0.64
  -1  -4   5   24.88    0.64
   1   4  -4  171.29    3.95
  -1  -4   4  169.31    3.20
   1   4  -2  181.98    3.39
  -1  -4   2  177.32    2.84
   1   4  -1   16.78    0.30
  -1  -4   1   16.45    0.31
   1   4   0   24.05    0.42
  -1  -4   0   25.92    0.53
   1   4   1    0.77    0.04
  -1  -4  -1    0.72    0.04
   1   4   3   92.42    1.81
  -1  -4  -3   93.20    1.54
   1   4   4    1.59    0.06
  -1  -4  -4    1.45    0.05
   1   4   5   30.74    0.58
  -1  -4  -5   30.72    0.54
   1   4   6    6.75    0.15
  -1  -4  -6    6.48    0.15
   1   4   7  144.30    2.72
  -1  -4  -7  142.38    2.30
   1   4   8  153.09    2.61
  -1  -4  -8  153.30    2.53
   1   4   9  143.46    2.45
  -1  -4  -9  148.45    2.48
   1   4  10  427.62    6.93
  -1  -4 -10  434.89    6.99
   1   4  11   78.49    1.36
  -1  -4 -11   79.52    1.39
   1   4  12   66.64    1.23
  -1  -4 -12   65.49    1.14
   1   4  13   47.46    0.86
  -1  -4 -13   47.84    0.83
   1   4  14  246.78    4.02
  -1  -4 -14  245.16    3.97
   1   4  15    1.75    0.10
  -1  -4 -15    1.91    0.08
   1   4  16   12.99    0.32
  -1  -4 -16   13.68    0.28
   1   4  17   62.01    1.09
  -1  -4 -17   63.03    1.14
   1   4  18   16.08    0.38
  -1  -4 -18   15.85    0.39
   1   4  19  115.68    2.01
  -1  -4 -19  118.33    2.01
   1   4  20   64.16    1.11
  -1  -4 -20   65.44    1.33
   1   4  21   15.45    0.36
  -1  -4 -21   15.63    0.35
   1   4  22   14.97    0.38
  -1  -4 -22   15.59    0.37
   1   4  23   75.71    1.85
  -1  -4 -23   72.64    1.76
   1   4  24    0.17    0.23
  -1  -4 -24    0.16    0.35
   1   5 -22    2.26    0.13
  -1  -5  22    2.08    0.16
   1   5 -21   52.34    0.94
  -1  -5  21   51.08    0.93
   1   5 -20    0.02    0.08
  -1  -5  20   -0.01    0.11
   1   5 -19    5.72    0.17
  -1  -5  19    5.81    0.17
   1   5 -18   16.79    0.34
  -1  -5  18   16.39    0.37
   1   5 -17  394.28    6.18
  -1  -5  17  397.70    6.27
   1   5 -16   49.98    0.87
  -1  -5  16   50.00    0.90
   1   5 -15   16.18    0.34
  -1  -5  15   15.26    0.33
   1   5 -14    0.42    0.07
  -1  -5  14    0.56    0.10
   1   5 -13  111.26    1.88
  -1  -5  13  113.68    1.98
   1   5 -12  158.47    2.63
  -1  -5  12  161.68    3.13
   1   5 -11  560.97    8.96
  -1  -5  11  556.31   10.25
   1   5 -10   50.71    0.94
  -1  -5  10   50.50    1.05
   1   5  -9    0.96    0.11
  -1  -5   9    0.76    0.08
   1   5  -8   42.69    1.07
  -1  -5   8   43.72    0.81
   1   5  -6  115.30    1.90
  -1  -5   6  117.64    2.26
   1   5  -5   25.48    0.49
  -1  -5   5   26.17    0.68
  -1  -5   4   48.79    1.78
   1   5  -3  169.41    7.04
   1   5  -2  255.24    5.76
  -1  -5   2  259.18    4.12
   1   5  -1   23.81    0.49
  -1  -5   1   23.50    0.43
   1   5   1  201.36    4.59
  -1  -5  -1  204.62    4.59
   1   5   2  131.95    2.23
  -1  -5  -2  130.88    2.41
   1   5   4  123.91    2.05
  -1  -5  -4  120.23    2.29
   1   5   5    5.60    0.14
  -1  -5  -5    5.33    0.13
   1   5   6    6.61    0.17
  -1  -5  -6    6.58    0.14
   1   5   8  144.30    2.42
  -1  -5  -8  145.04    2.39
   1   5   9   48.98    0.86
  -1  -5  -9   47.92    0.82
   1   5  10    3.09    0.10
  -1  -5 -10    2.94    0.09
   1   5  11   62.93    1.20
  -1  -5 -11   61.97    1.10
   1   5  12  149.78    2.51
  -1  -5 -12  150.74    2.54
   1   5  13  130.08    2.48
  -1  -5 -13  131.01    2.14
   1   5  14    0.30    0.07
  -1  -5 -14    0.17    0.07
   1   5  15   29.86    0.54
  -1  -5 -15   31.43    0.59
   1   5  16    0.37    0.09
  -1  -5 -16    0.35    0.08
   1   5  17    8.89    0.24
  -1  -5 -17    9.85    0.23
   1   5  18   15.67    0.34
  -1  -5 -18   15.73    0.37
   1   5  19   85.45    1.49
  -1  -5 -19   85.50    1.66
   1   5  20    1.97    0.16
  -1  -5 -20    2.26    0.14
   1   5  21  114.78    1.94
  -1  -5 -21  111.38    2.12
   1   5  22   22.49    0.51
  -1  -5 -22   23.26    0.48
   1   5  23    8.80    0.54
  -1  -5 -23    8.32    0.47
   1   5  24    0.32    0.46
  -1  -5 -24    0.16    0.42
   1   6 -22    1.01    0.13
  -1  -6  22    0.80    0.15
   1   6 -21    0.09    0.10
  -1  -6  21    0.17    0.13
   1   6 -20    1.47    0.12
  -1  -6  20    1.38    0.14
   1   6 -19   18.86    0.38
  -1  -6  19   18.65    0.45
   1   6 -18   35.76    0.64
  -1  -6  18   36.18    0.65
   1   6 -17   24.74    0.55
  -1  -6  17   25.01    0.49
   1   6 -16    4.35    0.13
  -1  -6  16    4.18    0.14
   1   6 -15   18.72    0.38
  -1  -6  15   18.48    0.39
   1   6 -14   51.13    0.92
  -1  -6  14   51.13    1.08
   1   6 -13   46.29    0.89
  -1  -6  13   46.23    0.88
   1   6 -12    7.07    0.20
  -1  -6  12    7.01    0.21
   1   6 -11    0.74    0.07
  -1  -6  11    0.80    0.09
   1   6 -10   17.62    0.43
  -1  -6  10   17.54    0.37
   1   6  -9    6.59    0.19
  -1  -6   9    6.14    0.16
   1   6  -8  110.91    1.86
  -1  -6   8  112.05    1.80
   1   6  -7    2.53    0.08
  -1  -6   7    2.55    0.09
   1   6  -6    9.69    0.21
  -1  -6   6    9.78    0.25
   1   6  -5    0.88    0.05
  -1  -6   5    1.10    0.08
   1   6  -4  252.64    4.85
  -1  -6   4  249.33    5.50
   1   6  -3  118.17    2.82
  -1  -6   3  130.53    3.13
   1   6  -2   14.72    0.37
  -1  -6   2   14.00    0.32
   1   6  -1   59.74    1.20
  -1  -6   1   60.05    1.03
   1   6   0    0.78    0.05
  -1  -6   0    0.69    0.05
   1   6   1  246.59    4.52
  -1  -6  -1  243.15    5.34
   1   6   2   11.45    0.25
  -1  -6  -2   11.63    0.22
   1   6   3    3.79    0.10
  -1  -6  -3    4.04    0.09
   1   6   4  130.00    2.24
  -1  -6  -4  127.64    2.11
   1   6   5  121.67    2.06
  -1  -6  -5  118.44    1.97
   1   6   6   29.03    0.56
  -1  -6  -6   28.25    0.51
   1   6   7   12.74    0.33
  -1  -6  -7   12.92    0.26
   1   6   8   64.84    1.23
  -1  -6  -8   60.40    1.07
   1   6   9  142.31    2.42
  -1  -6  -9  139.24    2.32
   1   6  10  337.11    5.46
  -1  -6 -10  341.25    5.40
   1   6  11  170.28    2.89
  -1  -6 -11  165.23    2.73
   1   6  12   37.24    0.71
  -1  -6 -12   40.02    0.70
   1   6  13  160.68    3.08
  -1  -6 -13  172.97    2.84
   1   6  14   24.05    0.47
  -1  -6 -14   24.62    0.47
   1   6  15   28.03    0.52
  -1  -6 -15   28.14    0.54
   1   6  16   12.05    0.27
  -1  -6 -16   12.32    0.28
   1   6  17   29.96    0.60
  -1  -6 -17   31.19    0.68
   1   6  18   54.20    1.01
  -1  -6 -18   54.74    0.95
   1   6  19    6.17    0.23
  -1  -6 -19    6.19    0.20
   1   6  20  141.11    2.33
  -1  -6 -20  143.16    2.73
   1   6  21    1.13    0.23
  -1  -6 -21    1.17    0.17
   1   6  22   58.08    1.52
  -1  -6 -22   59.75    2.30
   1   6  23   13.38    0.60
  -1  -6 -23   13.23    0.58
   1   7 -22   27.48    0.51
  -1  -7  22   26.94    0.50
   1   7 -21   13.43    0.30
  -1  -7  21   12.80    0.31
   1   7 -20   67.67    1.15
  -1  -7  20   66.50    1.16
   1   7 -19   38.47    0.69
  -1  -7  19   38.33    0.70
   1   7 -18    0.41    0.10
  -1  -7  18    0.34    0.11
   1   7 -17    7.75    0.20
  -1  -7  17    7.47    0.19
   1   7 -16  137.84    2.29
  -1  -7  16  141.50    2.37
   1   7 -15  105.47    1.80
  -1  -7  15  105.69    1.82
   1   7 -14  208.75    3.39
  -1  -7  14  208.39    3.52
   1   7 -13  118.46    2.03
  -1  -7  13  116.86    2.29
   1   7 -12  221.26    3.71
  -1  -7  12  231.73    5.28
   1   7 -11  538.04    9.86
  -1  -7  11  529.78    8.44
   1   7 -10  142.91    2.80
  -1  -7  10  145.29    2.48
   1   7  -9  319.60    5.11
  -1  -7   9  320.30    5.16
   1   7  -8  318.22    7.23
  -1  -7   8  320.36    5.98
   1   7  -7    9.54    0.21
  -1  -7   7    9.70    0.21
   1   7  -6    5.41    0.15
  -1  -7   6    5.14    0.15
   1   7  -5  611.95   13.53
  -1  -7   5   -0.26    0.10
   1   7  -4  364.20    5.78
  -1  -7   4  383.32    7.05
   1   7  -3   86.89    1.72
  -1  -7   3   88.71    2.06
   1   7  -2  174.13    3.89
  -1  -7   2  170.79    3.25
   1   7   0  252.21    4.67
  -1  -7   0  242.69    3.95
   1   7   1  324.73    5.13
  -1  -7  -1  304.12    6.84
   1   7   2  248.19    4.00
  -1  -7  -2  241.09    3.90
   1   7   4    9.30    0.21
  -1  -7  -4    9.25    0.20
   1   7   5    9.41    0.21
  -1  -7  -5    9.20    0.20
   1   7   6  253.06    4.10
  -1  -7  -6  245.94    3.95
   1   7   7    7.17    0.20
  -1  -7  -7    6.97    0.17
   1   7   8   32.25    0.61
  -1  -7  -8   30.06    0.62
   1   7   9  281.58    4.56
  -1  -7  -9  295.76    4.83
   1   7  10    7.40    0.17
  -1  -7 -10    7.44    0.17
   1   7  11   14.87    0.31
  -1  -7 -11   14.57    0.29
   1   7  12  124.68    2.17
  -1  -7 -12  124.64    2.08
   1   7  13   83.30    1.45
  -1  -7 -13   87.43    1.52
   1   7  14   10.38    0.26
  -1  -7 -14   10.87    0.25
   1   7  15   94.52    1.70
  -1  -7 -15   92.30    1.86
   1   7  16   31.24    0.62
  -1  -7 -16   33.14    0.62
   1   7  17   81.78    1.52
  -1  -7 -17   82.68    1.41
   1   7  18    0.10    0.14
  -1  -7 -18    0.04    0.11
   1   7  19   30.53    0.60
  -1  -7 -19   31.11    0.63
   1   7  20   30.57    0.62
  -1  -7 -20   30.07    0.57
   1   7  21    2.37    0.21
  -1  -7 -21    2.72    0.19
   1   7  22    5.94    0.51
  -1  -7 -22    6.59    0.71
   1   7  23   51.74    1.30
  -1  -7 -23   53.34    1.38
   1   8 -21    0.29    0.13
  -1  -8  21    0.41    0.16
   1   8 -20   14.33    0.33
  -1  -8  20   13.57    0.31
   1   8 -19   20.69    0.40
  -1  -8  19   21.02    0.44
   1   8 -18    0.64    0.09
  -1  -8  18    0.54    0.11
   1   8 -17    3.61    0.13
  -1  -8  17    3.33    0.13
   1   8 -16    4.25    0.16
  -1  -8  16    4.02    0.16
   1   8 -15  136.00    2.29
  -1  -8  15  138.51    2.42
   1   8 -14    8.57    0.21
  -1  -8  14    9.18    0.27
   1   8 -13    0.67    0.10
  -1  -8  13    0.52    0.15
   1   8 -12   51.25    0.96
  -1  -8  12   52.76    0.96
   1   8 -11   42.33    0.76
  -1  -8  11   43.86    0.77
   1   8 -10   18.84    0.38
  -1  -8  10   18.83    0.37
   1   8  -9  272.78    5.26
  -1  -8   9  273.74    4.35
   1   8  -8   57.34    1.04
  -1  -8   8   57.87    1.04
   1   8  -7    2.86    0.10
  -1  -8   7    2.94    0.10
   1   8  -6    2.77    0.09
  -1  -8   6    2.81    0.10
   1   8  -5  377.24    6.00
  -1  -8   5  381.97    6.97
   1   8  -4  148.31    2.48
  -1  -8   4  153.38    2.99
   1   8  -3  217.28    3.56
  -1  -8   3  222.68    5.02
   1   8  -2    8.17    0.26
  -1  -8   2    8.29    0.26
   1   8  -1   69.34    1.68
  -1  -8   1   69.83    1.16
   1   8   0  221.32    4.99
  -1  -8   0  227.62    3.67
   1   8   1  161.04    3.03
  -1  -8  -1  158.36    2.58
   1   8   2  264.68    4.95
  -1  -8  -2  256.34    4.69
   1   8   3  205.50    3.93
  -1  -8  -3  211.05    3.42
   1   8   4   85.01    1.49
  -1  -8  -4   89.24    1.52
   1   8   5  184.56    3.10
  -1  -8  -5  180.60    2.95
   1   8   6   69.39    1.22
  -1  -8  -6   73.87    1.40
   1   8   7    4.20    0.13
  -1  -8  -7    3.96    0.13
   1   8   8  179.11    2.98
  -1  -8  -8  173.51    2.84
   1   8   9  105.86    1.80
  -1  -8  -9  105.28    1.79
   1   8  10  136.17    2.31
  -1  -8 -10  132.44    2.48
   1   8  11   85.49    1.44
  -1  -8 -11   87.11    1.47
   1   8  12  239.91    3.92
  -1  -8 -12  246.80    3.98
   1   8  13  111.17    1.86
  -1  -8 -13  108.15    1.85
   1   8  14   58.36    1.05
  -1  -8 -14   56.89    1.14
   1   8  15   34.05    0.69
  -1  -8 -15   34.60    0.67
   1   8  16    5.55    0.19
  -1  -8 -16    5.61    0.18
   1   8  17    0.34    0.13
  -1  -8 -17    0.13    0.09
   1   8  18    0.99    0.16
  -1  -8 -18    0.82    0.12
   1   8  19   16.02    0.44
  -1  -8 -19   16.61    0.38
   1   8  20   78.14    1.36
  -1  -8 -20   79.82    1.41
   1   8  21    4.55    0.45
  -1  -8 -21    3.91    0.63
   1   8  22   44.91    1.13
  -1  -8 -22   48.30    1.17
   1   9 -21   54.86    1.01
  -1  -9  21   53.72    0.99
   1   9 -20  146.66    2.41
  -1  -9  20  144.82    2.35
   1   9 -19    7.31    0.23
  -1  -9  19    6.62    0.24
   1   9 -18   10.53    0.26
  -1  -9  18   10.52    0.29
   1   9 -17  187.16    3.10
  -1  -9  17  188.82    3.06
   1   9 -16   35.73    0.67
  -1  -9  16   36.33    0.70
   1   9 -15   16.27    0.36
  -1  -9  15   16.47    0.36
   1   9 -14  278.76    6.42
  -1  -9  14  282.48    5.24
   1   9 -13   43.87    0.93
  -1  -9  13   44.25    0.81
   1   9 -12   76.63    1.35
  -1  -9  12   76.62    1.30
   1   9 -11    3.10    0.11
  -1  -9  11    3.28    0.12
   1   9 -10   14.49    0.30
  -1  -9  10   13.93    0.29
   1   9  -9  238.82    4.43
  -1  -9   9  243.90    4.67
   1   9  -8   33.39    0.63
  -1  -9   8   33.86    0.64
   1   9  -7  490.56    7.79
  -1  -9   7  478.55    8.90
   1   9  -6   24.17    0.45
  -1  -9   6   24.20    0.47
   1   9  -5   51.97    0.91
  -1  -9   5   51.32    0.91
   1   9  -4  188.68    3.07
  -1  -9   4  192.27    3.62
   1   9  -3  264.19    4.25
  -1  -9   3  271.90    5.03
   1   9  -2   33.20    0.64
  -1  -9   2   35.06    0.74
  -1  -9   1  369.86    8.31
   1   9   0    0.53    0.08
  -1  -9   0    0.49    0.05
   1   9   1  235.73    4.42
  -1  -9  -1  227.79    3.74
   1   9   2  281.59    6.31
  -1  -9  -2  277.39    4.40
   1   9   3  150.47    2.50
  -1  -9  -3  153.45    2.52
   1   9   4    0.65    0.06
  -1  -9  -4    0.60    0.05
   1   9   5   32.33    0.64
  -1  -9  -5   32.59    0.60
   1   9   6   17.97    0.38
  -1  -9  -6   18.22    0.38
   1   9   7   49.30    0.88
  -1  -9  -7   51.54    0.91
   1   9   8  223.65    3.79
  -1  -9  -8  218.33    3.53
   1   9   9   84.57    1.78
  -1  -9  -9   86.50    1.49
   1   9  10  126.46    2.14
  -1  -9 -10  130.64    2.13
   1   9  11  317.16    5.07
  -1  -9 -11  322.57    5.15
   1   9  12    2.47    0.13
  -1  -9 -12    2.59    0.10
   1   9  13   29.24    0.70
  -1  -9 -13   29.93    0.58
   1   9  14   12.69    0.30
  -1  -9 -14   12.47    0.28
   1   9  15   12.82    0.30
  -1  -9 -15   13.71    0.30
   1   9  16   16.17    0.37
  -1  -9 -16   16.06    0.35
   1   9  17   96.78    1.72
  -1  -9 -17   93.61    1.59
   1   9  18    4.67    0.22
  -1  -9 -18    5.24    0.19
   1   9  19   12.19    0.36
  -1  -9 -19   13.56    0.34
   1   9  20    8.61    0.31
  -1  -9 -20    8.75    0.27
   1   9  21  102.87    2.44
  -1  -9 -21  103.48    2.29
   1   9  22    0.64    0.53
  -1  -9 -22    0.95    0.22
   1  10 -20    6.11    0.20
  -1 -10  20    6.28    0.22
   1  10 -19   24.60    0.59
  -1 -10  19   25.01    0.52
   1  10 -18    1.12    0.10
  -1 -10  18    1.10    0.11
   1  10 -17   26.08    0.49
  -1 -10  17   27.01    0.59
   1  10 -16   19.28    0.40
  -1 -10  16   19.00    0.40
   1  10 -15   94.63    2.27
  -1 -10  15   94.94    1.83
   1  10 -14    0.00    0.07
  -1 -10  14    0.05    0.07
   1  10 -13    0.37    0.07
  -1 -10  13    0.30    0.08
   1  10 -12    0.26    0.06
  -1 -10  12    0.27    0.07
   1  10 -11    6.20    0.18
  -1 -10  11    6.44    0.19
   1  10 -10    1.88    0.11
  -1 -10  10    1.75    0.09
   1  10  -9  200.30    3.35
  -1 -10   9  206.14    3.36
   1  10  -8   37.97    0.81
  -1 -10   8   37.47    0.70
   1  10  -7  337.18    5.39
  -1 -10   7  339.15    5.46
   1  10  -6  275.68    4.50
  -1 -10   6  270.88    4.51
   1  10  -5    4.43    0.13
  -1 -10   5    4.63    0.13
   1  10  -4   66.45    1.17
  -1 -10   4   63.86    1.13
   1  10  -3   77.40    1.36
  -1 -10   3   79.70    1.59
   1  10  -2    0.29    0.05
  -1 -10   2    0.36    0.05
   1  10  -1  248.75    4.57
  -1 -10   1  246.82    5.54
   1  10   0  305.90    7.01
  -1 -10   0  291.44    6.59
   1  10   1    7.87    0.25
  -1 -10  -1    7.32    0.17
   1  10   2  200.98    3.85
  -1 -10  -2  185.57    3.07
   1  10   3  262.62    4.94
  -1 -10  -3  258.94    4.17
   1  10   4   38.47    0.74
  -1 -10  -4   36.25    0.65
   1  10   5  327.49    5.19
  -1 -10  -5  322.54    5.09
   1  10   6  185.57    3.59
  -1 -10  -6  181.85    3.00
   1  10   7    2.76    0.15
  -1 -10  -7    2.17    0.08
   1  10   8  140.96    2.45
  -1 -10  -8  129.66    2.12
   1  10   9    0.12    0.07
  -1 -10  -9    0.09    0.05
   1  10  10   26.88    0.51
  -1 -10 -10   26.59    0.49
   1  10  11   29.70    0.58
  -1 -10 -11   28.58    0.53
   1  10  12    3.31    0.13
  -1 -10 -12    3.54    0.12
   1  10  13   62.12    1.13
  -1 -10 -13   59.63    1.16
   1  10  14   65.51    1.19
  -1 -10 -14   64.18    1.13
   1  10  15   94.85    1.61
  -1 -10 -15   95.34    1.66
   1  10  16    7.40    0.23
  -1 -10 -16    7.50    0.22
   1  10  17    2.15    0.15
  -1 -10 -17    2.22    0.14
   1  10  18   46.82    0.84
  -1 -10 -18   47.37    0.82
   1  10  19    4.93    0.23
  -1 -10 -19    5.67    0.19
   1  10  20    0.04    0.37
  -1 -10 -20    0.09    0.26
   1  10  21   14.30    0.77
  -1 -10 -21   14.72    0.52
   1  11 -20    0.59    0.13
  -1 -11  20    0.55    0.14
   1  11 -19  189.95    3.03
  -1 -11  19  189.25    3.04
   1  11 -18   26.01    0.52
  -1 -11  18   25.57    0.58
   1  11 -17    9.56    0.25
  -1 -11  17    9.60    0.30
   1  11 -16    4.88    0.18
  -1 -11  16    4.67    0.16
   1  11 -15  117.61    2.29
  -1 -11  15  115.46    1.92
   1  11 -14   10.06    0.24
  -1 -11  14   10.24    0.25
   1  11 -13  150.26    2.51
  -1 -11  13  149.63    2.53
   1  11 -12   14.80    0.32
  -1 -11  12   14.33    0.30
   1  11 -11   20.88    0.40
  -1 -11  11   19.94    0.40
   1  11 -10    0.38    0.07
  -1 -11  10    0.28    0.07
   1  11  -9  108.42    1.81
  -1 -11   9  108.95    1.83
   1  11  -8    9.43    0.22
  -1 -11   8    9.35    0.22
   1  11  -7    0.60    0.06
  -1 -11   7    0.56    0.06
   1  11  -6    6.63    0.16
  -1 -11   6    6.88    0.17
   1  11  -5  393.72    6.20
  -1 -11   5  397.30    6.22
   1  11  -4   64.34    1.10
  -1 -11   4   65.08    1.17
   1  11  -3   21.13    0.40
  -1 -11   3   22.41    0.50
   1  11  -2    7.91    0.19
  -1 -11   2    8.03    0.21
   1  11  -1    8.83    0.20
  -1 -11   1    8.49    0.20
   1  11   0    6.09    0.16
  -1 -11   0    6.08    0.20
  -1 -11  -1  322.34    5.98
   1  11   2   12.20    0.32
  -1 -11  -2   12.30    0.26
   1  11   3  114.82    2.38
  -1 -11  -3  112.31    1.92
   1  11   4   66.40    2.17
  -1 -11  -4   63.74    1.12
   1  11   5  932.99   16.69
  -1 -11  -5  916.71   20.04
   1  11   6   14.21    0.36
  -1 -11  -6   14.49    0.30
   1  11   7    0.97    0.09
  -1 -11  -7    0.88    0.07
   1  11   8    0.17    0.07
  -1 -11  -8    0.12    0.05
   1  11   9    4.49    0.16
  -1 -11  -9    5.05    0.14
   1  11  10   19.10    0.41
  -1 -11 -10   19.55    0.41
   1  11  11   94.49    1.61
  -1 -11 -11   95.47    1.64
   1  11  12    9.07    0.28
  -1 -11 -12    9.31    0.27
   1  11  13  276.29    5.24
  -1 -11 -13  273.52    4.37
   1  11  14   57.20    1.03
  -1 -11 -14   56.30    1.01
   1  11  15   81.10    1.41
  -1 -11 -15   79.70    1.37
   1  11  16  103.28    1.78
  -1 -11 -16  103.04    1.77
   1  11  17    1.44    0.18
  -1 -11 -17    1.33    0.14
   1  11  18    4.17    0.22
  -1 -11 -18    4.89    0.19
   1  11  19   99.04    2.01
  -1 -11 -19  104.37    1.71
   1  11  20   25.93    0.84
  -1 -11 -20   27.07    0.79
   1  12 -19    0.21    0.11
  -1 -12  19    0.22    0.15
   1  12 -18   39.61    0.78
  -1 -12  18   40.25    0.86
   1  12 -17    0.45    0.12
  -1 -12  17    0.26    0.12
   1  12 -16   66.47    1.29
  -1 -12  16   65.85    1.11
   1  12 -15    0.94    0.12
  -1 -12  15    0.79    0.12
   1  12 -14   84.35    1.47
  -1 -12  14   77.98    1.55
   1  12 -13    0.14    0.08
  -1 -12  13    0.09    0.08
   1  12 -12    0.21    0.07
  -1 -12  12    0.36    0.08
   1  12 -11   43.14    0.78
  -1 -12  11   43.37    0.78
   1  12 -10    2.45    0.11
  -1 -12  10    2.65    0.12
   1  12  -9   11.38    0.24
  -1 -12   9   11.79    0.25
   1  12  -8   61.41    1.12
  -1 -12   8   61.68    1.25
   1  12  -7   96.97    1.68
  -1 -12   7   97.62    1.71
   1  12  -6  701.54   10.94
  -1 -12   6  692.68   10.77
   1  12  -5  320.57    5.04
  -1 -12   5  323.68    5.18
   1  12  -4   22.05    0.43
  -1 -12   4   21.97    0.42
   1  12  -3   17.44    0.36
  -1 -12   3   18.15    0.38
   1  12  -2    0.39    0.07
  -1 -12   2    0.18    0.06
   1  12  -1    6.35    0.17
  -1 -12   1    6.24    0.17
   1  12   0   70.69    1.42
  -1 -12   0   67.36    1.20
   1  12   1   52.21    1.07
  -1 -12  -1   52.84    1.24
   1  12   2    5.33    0.20
  -1 -12  -2    5.52    0.17
   1  12   3  232.14    5.33
  -1 -12  -3  214.58    3.51
   1  12   4   88.84    2.25
  -1 -12  -4   83.35    1.40
   1  12   5  116.29    2.74
  -1 -12  -5  116.81    1.88
   1  12   6  136.44    2.27
  -1 -12  -6  136.22    2.60
   1  12   7    1.09    0.08
  -1 -12  -7    1.06    0.07
   1  12   8   30.04    0.71
  -1 -12  -8   29.39    0.58
   1  12   9   44.26    0.87
  -1 -12  -9   42.88    0.83
   1  12  10    6.40    0.18
  -1 -12 -10    6.20    0.18
   1  12  11   51.05    0.93
  -1 -12 -11   51.33    0.95
   1  12  12   36.44    0.69
  -1 -12 -12   35.12    0.67
   1  12  13  108.30    1.80
  -1 -12 -13  108.64    1.79
   1  12  14   11.94    0.31
  -1 -12 -14   12.22    0.29
   1  12  15   93.58    1.70
  -1 -12 -15   89.91    1.56
   1  12  16   78.57    1.64
  -1 -12 -16   73.91    1.32
   1  12  17   30.93    0.63
  -1 -12 -17   31.88    0.65
   1  12  18   40.26    0.82
  -1 -12 -18   41.92    0.82
   1  12  19    2.28    0.33
  -1 -12 -19    1.89    0.33
   1  12  20    4.98    0.55
  -1 -12 -20   11.56    0.67
   1  13 -19    0.21    0.22
  -1 -13  19    0.21    0.39
   1  13 -18    2.14    0.15
  -1 -13  18    2.19    0.16
   1  13 -17  300.44    4.71
  -1 -13  17  293.45    4.65
   1  13 -16    0.47    0.10
  -1 -13  16    0.64    0.11
   1  13 -15   38.06    0.71
  -1 -13  15   37.10    0.67
   1  13 -14    4.53    0.15
  -1 -13  14    4.77    0.16
   1  13 -13    3.18    0.13
  -1 -13  13    3.24    0.14
   1  13 -12    0.24    0.10
  -1 -13  12    0.23    0.09
   1  13 -11  239.43    3.88
  -1 -13  11  240.39    3.85
   1  13 -10    0.44    0.09
  -1 -13  10    0.54    0.08
   1  13  -9   25.81    0.51
  -1 -13   9   25.48    0.51
   1  13  -8   75.77    1.26
  -1 -13   8   76.11    1.47
   1  13  -7  330.43    6.08
  -1 -13   7  348.03    6.47
   1  13  -6    2.41    0.10
  -1 -13   6    2.59    0.10
   1  13  -5   12.02    0.25
  -1 -13   5   11.64    0.26
   1  13  -4   97.35    1.64
  -1 -13   4   95.55    1.90
   1  13  -3  206.25    3.34
  -1 -13   3  202.88    3.27
   1  13  -2    9.02    0.20
  -1 -13   2    8.90    0.20
   1  13  -1  124.69    2.05
  -1 -13   1  131.12    2.47
   1  13   0    5.33    0.14
  -1 -13   0    5.46    0.17
   1  13   1   38.14    0.72
  -1 -13  -1   40.81    0.77
   1  13   2   48.15    0.98
  -1 -13  -2   50.85    1.25
   1  13   3  249.81    6.02
  -1 -13  -3  235.15    3.85
   1  13   4  150.76    2.49
  -1 -13  -4  147.99    3.42
   1  13   5   40.77    0.85
  -1 -13  -5   41.23    0.72
   1  13   6   73.56    1.48
  -1 -13  -6   73.65    1.26
   1  13   7  185.16    3.15
  -1 -13  -7  188.58    3.08
   1  13   8   40.08    0.78
  -1 -13  -8   40.95    0.77
   1  13   9  108.44    1.84
  -1 -13  -9  109.67    1.86
   1  13  10   29.03    0.61
  -1 -13 -10   27.98    0.54
   1  13  11   59.55    1.09
  -1 -13 -11   58.90    1.05
   1  13  12    1.73    0.13
  -1 -13 -12    1.70    0.10
   1  13  13   36.50    0.69
  -1 -13 -13   33.57    0.76
   1  13  14  134.74    2.21
  -1 -13 -14  138.50    2.68
   1  13  15  115.99    2.03
  -1 -13 -15  116.18    1.89
   1  13  16   86.12    1.51
  -1 -13 -16   87.49    1.44
   1  13  17   28.87    0.62
  -1 -13 -17   28.90    0.70
   1  13  18    2.26    0.35
  -1 -13 -18    2.01    0.33
   1  13  19   36.19    1.41
  -1 -13 -19   39.58    0.97
   1  14 -18    6.08    0.30
  -1 -14  18    5.95    0.34
   1  14 -17   23.45    0.49
  -1 -14  17   23.35    0.49
   1  14 -16   12.05    0.29
  -1 -14  16   12.14    0.28
   1  14 -15   12.96    0.30
  -1 -14  15   13.24    0.31
   1  14 -14  131.12    2.19
  -1 -14  14  131.04    2.14
   1  14 -13    1.55    0.14
  -1 -14  13    1.41    0.13
   1  14 -12    3.08    0.14
  -1 -14  12    3.00    0.13
   1  14 -11   96.43    1.60
  -1 -14  11   99.19    1.67
   1  14 -10    0.23    0.08
  -1 -14  10    0.19    0.08
   1  14  -9   12.63    0.28
  -1 -14   9   12.64    0.27
   1  14  -8    2.38    0.11
  -1 -14   8    2.51    0.11
   1  14  -7    0.38    0.09
  -1 -14   7    0.30    0.07
   1  14  -6   32.02    0.60
  -1 -14   6   33.79    0.66
   1  14  -5   93.58    1.55
  -1 -14   5   96.22    1.66
   1  14  -4   65.65    1.13
  -1 -14   4   64.09    1.29
   1  14  -3   15.87    0.33
  -1 -14   3   15.51    0.33
   1  14  -2  121.88    2.44
  -1 -14   2  117.08    1.99
   1  14  -1    4.98    0.17
  -1 -14   1    4.95    0.17
   1  14   0   13.19    0.29
  -1 -14   0   13.07    0.31
   1  14   1   36.26    0.66
  -1 -14  -1   39.82    0.83
   1  14   2  132.38    2.22
  -1 -14  -2  135.10    2.69
   1  14   3  190.93    4.44
  -1 -14  -3  188.87    4.35
   1  14   4    0.13    0.09
  -1 -14  -4    0.09    0.06
   1  14   5   40.90    0.75
  -1 -14  -5   41.50    0.82
   1  14   6   36.74    0.77
  -1 -14  -6   36.56    0.69
   1  14   7   24.37    0.63
  -1 -14  -7   25.62    0.50
   1  14   8   40.76    0.87
  -1 -14  -8   40.90    0.76
   1  14   9   15.04    0.35
  -1 -14  -9   15.45    0.34
   1  14  10   11.46    0.32
  -1 -14 -10   11.13    0.25
   1  14  11   31.06    0.61
  -1 -14 -11   31.42    0.62
   1  14  12   22.05    0.47
  -1 -14 -12   22.03    0.50
   1  14  13   41.82    0.93
  -1 -14 -13   38.98    0.84
   1  14  14    0.60    0.17
  -1 -14 -14    0.42    0.13
   1  14  15   25.23    0.52
  -1 -14 -15   25.75    0.50
   1  14  16   48.66    0.92
  -1 -14 -16   50.89    1.12
   1  14  17   14.74    0.68
  -1 -14 -17   14.30    0.54
   1  14  18   16.18    0.68
  -1 -14 -18   18.21    1.06
   1  15 -17   35.91    0.66
  -1 -15  17   35.26    0.66
   1  15 -16    2.57    0.15
  -1 -15  16    2.59    0.15
   1  15 -15   61.92    1.09
  -1 -15  15   62.55    1.07
   1  15 -14   12.57    0.29
  -1 -15  14   12.58    0.31
   1  15 -13    0.80    0.11
  -1 -15  13    0.79    0.12
   1  15 -12   55.81    0.96
  -1 -15  12   56.71    0.97
   1  15 -11    2.86    0.13
  -1 -15  11    2.97    0.12
   1  15 -10   44.31    0.93
  -1 -15  10   44.05    0.78
   1  15  -9  335.11    5.31
  -1 -15   9  335.50    5.29
   1  15  -8    2.21    0.11
  -1 -15   8    2.23    0.11
   1  15  -7  111.62    1.90
  -1 -15   7  112.97    1.88
   1  15  -6   12.77    0.28
  -1 -15   6   13.04    0.28
   1  15  -5  136.69    2.26
  -1 -15   5  139.93    2.35
   1  15  -4    0.94    0.08
  -1 -15   4    0.96    0.07
   1  15  -3    6.87    0.21
  -1 -15   3    7.53    0.19
   1  15  -2   29.80    0.56
  -1 -15   2   30.98    0.70
   1  15  -1  264.47    4.93
  -1 -15   1  272.53    4.44
   1  15   0  112.22    2.13
  -1 -15   0  116.16    1.95
   1  15   1    4.47    0.15
  -1 -15  -1    5.13    0.17
   1  15   2   17.24    0.37
  -1 -15  -2   18.26    0.37
   1  15   3  145.94    2.44
  -1 -15  -3  150.00    2.93
   1  15   4   24.86    0.67
  -1 -15  -4   25.86    0.69
   1  15   5   65.23    1.35
  -1 -15  -5   64.91    1.15
   1  15   6   69.29    1.20
  -1 -15  -6   73.42    1.30
   1  15   7   69.54    1.40
  -1 -15  -7   70.24    1.21
   1  15   8   15.76    0.34
  -1 -15  -8   16.39    0.39
   1  15   9  143.25    2.43
  -1 -15  -9  147.07    2.43
   1  15  10    0.20    0.10
  -1 -15 -10    0.14    0.08
   1  15  11   13.17    0.37
  -1 -15 -11   12.79    0.29
   1  15  12    2.27    0.16
  -1 -15 -12    2.22    0.13
   1  15  13   91.38    1.73
  -1 -15 -13   86.66    1.49
   1  15  14    8.89    0.27
  -1 -15 -14    9.69    0.33
   1  15  15    2.24    0.24
  -1 -15 -15    2.29    0.17
   1  15  16    7.95    0.81
  -1 -15 -16    8.54    0.45
   1  15  17   23.69    0.74
  -1 -15 -17   25.59    0.68
   1  16 -16    1.22    0.15
  -1 -16  16    1.12    0.14
   1  16 -15    0.06    0.12
  -1 -16  15    0.13    0.12
   1  16 -14   15.94    0.34
  -1 -16  14   16.07    0.40
   1  16 -13   84.80    1.39
  -1 -16  13   85.34    1.41
   1  16 -12   31.72    0.62
  -1 -16  12   32.03    0.59
   1  16 -11  103.46    1.77
  -1 -16  11   99.82    1.72
   1  16 -10   14.22    0.31
  -1 -16  10   14.60    0.31
   1  16  -9    2.30    0.13
  -1 -16   9    2.37    0.12
   1  16  -8    1.70    0.11
  -1 -16   8    1.93    0.11
   1  16  -7   17.99    0.38
  -1 -16   7   17.74    0.38
   1  16  -6    1.60    0.10
  -1 -16   6    1.23    0.09
   1  16  -5   22.15    0.44
  -1 -16   5   22.97    0.45
   1  16  -4   36.99    0.68
  -1 -16   4   36.53    0.69
   1  16  -3   87.29    1.50
  -1 -16   3   88.52    1.53
   1  16  -2  230.46    5.19
  -1 -16   2  226.04    5.05
   1  16  -1   78.87    1.40
  -1 -16   1   76.61    1.32
   1  16   0    7.72    0.19
  -1 -16   0    7.61    0.20
   1  16   1   22.72    0.49
  -1 -16  -1   22.68    0.50
   1  16   2   34.62    0.67
  -1 -16  -2   34.46    0.74
   1  16   3   25.39    0.50
  -1 -16  -3   25.65    0.51
   1  16   4    3.19    0.15
  -1 -16  -4    3.18    0.14
   1  16   5    3.21    0.21
  -1 -16  -5    3.45    0.15
   1  16   6   24.81    0.49
  -1 -16  -6   25.05    0.48
   1  16   7    0.08    0.11
  -1 -16  -7    0.00    0.07
   1  16   8   97.88    1.97
  -1 -16  -8   96.51    1.65
   1  16   9   47.21    0.93
  -1 -16  -9   44.22    0.80
   1  16  10   72.92    1.53
  -1 -16 -10   72.61    1.26
   1  16  11  152.27    2.65
  -1 -16 -11  147.55    2.43
   1  16  12   21.61    0.47
  -1 -16 -12   23.01    0.48
   1  16  13    8.03    0.29
  -1 -16 -13    7.65    0.24
   1  16  14    2.83    0.22
  -1 -16 -14    3.22    0.21
   1  16  15    6.33    0.50
  -1 -16 -15    6.35    0.44
   1  16  16    4.48    0.50
  -1 -16 -16    3.90    0.45
   1  17 -15    2.03    0.15
  -1 -17  15    2.03    0.17
   1  17 -14  122.90    2.38
  -1 -17  14  126.48    2.14
   1  17 -13  304.86    4.77
  -1 -17  13  306.22    4.80
   1  17 -12   17.54    0.38
  -1 -17  12   17.21    0.36
   1  17 -11   33.78    0.62
  -1 -17  11   33.34    0.63
   1  17 -10   18.88    0.37
  -1 -17  10   18.75    0.38
   1  17  -9   33.08    0.63
  -1 -17   9   31.86    0.69
   1  17  -8    9.46    0.24
  -1 -17   8    9.71    0.25
   1  17  -7    4.19    0.15
  -1 -17   7    4.51    0.14
   1  17  -6   17.04    0.37
  -1 -17   6   17.22    0.37
   1  17  -5   25.34    0.50
  -1 -17   5   24.56    0.47
   1  17  -4   96.16    1.62
  -1 -17   4   90.60    1.56
   1  17  -3  217.59    3.53
  -1 -17   3  215.61    3.97
   1  17  -2    0.63    0.12
  -1 -17   2    0.81    0.09
   1  17  -1    2.42    0.12
  -1 -17   1    2.02    0.10
   1  17   0  103.30    1.77
  -1 -17   0  102.43    1.68
   1  17   1  241.39    3.99
  -1 -17  -1  267.17    4.38
   1  17   2    0.57    0.10
  -1 -17  -2    0.40    0.08
   1  17   3    4.68    0.19
  -1 -17  -3    4.44    0.21
   1  17   4   15.50    0.33
  -1 -17  -4   15.42    0.33
   1  17   5  205.30    3.55
  -1 -17  -5  199.47    3.77
   1  17   6    1.55    0.17
  -1 -17  -6    1.39    0.11
   1  17   7  114.92    1.91
  -1 -17  -7  114.31    1.93
   1  17   8    7.69    0.29
  -1 -17  -8    7.63    0.22
   1  17   9    1.62    0.17
  -1 -17  -9    1.75    0.14
   1  17  10    0.11    0.16
  -1 -17 -10    0.17    0.11
   1  17  11  188.24    3.55
  -1 -17 -11  191.68    3.06
   1  17  12   10.33    0.33
  -1 -17 -12    9.77    0.29
   1  17  13    4.98    0.36
  -1 -17 -13    4.32    0.30
   1  17  14    3.09    0.44
  -1 -17 -14    3.46    0.63
   1  17  15   14.75    0.74
  -1 -17 -15   15.39    0.48
   1  18 -13   16.72    0.40
  -1 -18  13   16.98    0.40
   1  18 -12    0.14    0.11
  -1 -18  12    0.27    0.12
   1  18 -11   74.22    1.24
  -1 -18  11   75.12    1.28
   1  18 -10    8.93    0.29
  -1 -18  10    8.49    0.23
   1  18  -9    5.76    0.19
  -1 -18   9    5.96    0.19
   1  18  -8    3.88    0.16
  -1 -18   8    3.99    0.18
   1  18  -7    1.09    0.13
  -1 -18   7    0.75    0.10
   1  18  -6    3.35    0.14
  -1 -18   6    3.34    0.14
   1  18  -5    0.15    0.10
  -1 -18   5    0.23    0.09
   1  18  -4   49.45    0.87
  -1 -18   4   50.20    0.90
   1  18  -3  115.05    1.91
  -1 -18   3  113.10    1.91
   1  18  -2  132.46    2.63
  -1 -18   2  141.68    2.36
   1  18  -1  146.01    2.45
  -1 -18   1  144.57    2.34
   1  18   0   11.54    0.29
  -1 -18   0   12.31    0.28
   1  18   1   49.98    0.92
  -1 -18  -1   51.35    1.07
   1  18   2    5.23    0.18
  -1 -18  -2    5.40    0.17
   1  18   3    4.21    0.20
  -1 -18  -3    4.21    0.18
   1  18   4    9.60    0.27
  -1 -18  -4    9.36    0.26
   1  18   5    9.37    0.27
  -1 -18  -5    9.43    0.28
   1  18   6   23.29    0.60
  -1 -18  -6   24.80    0.67
   1  18   7   10.19    0.36
  -1 -18  -7   10.50    0.32
   1  18   8   42.53    1.00
  -1 -18  -8   42.80    0.83
   1  18   9    0.43    0.14
  -1 -18  -9    0.45    0.12
   1  18  10   34.13    0.86
  -1 -18 -10   35.72    0.67
   1  18  11   38.15    0.81
  -1 -18 -11   40.12    0.81
   1  18  12    6.87    0.45
  -1 -18 -12    8.07    0.42
   1  18  13   -0.01    0.33
  -1 -18 -13    0.48    0.23
   1  19 -12    9.32    0.28
  -1 -19  12    9.18    0.28
   1  19 -11   65.56    1.33
  -1 -19  11   59.67    1.24
   1  19 -10    5.32    0.24
  -1 -19  10    5.22    0.19
   1  19  -9   10.16    0.26
  -1 -19   9   10.91    0.26
   1  19  -8    4.13    0.17
  -1 -19   8    4.15    0.17
   1  19  -7   34.39    0.65
  -1 -19   7   36.31    0.67
   1  19  -6    2.11    0.15
  -1 -19   6    2.04    0.13
   1  19  -5   57.74    1.12
  -1 -19   5   54.76    1.00
   1  19  -4   51.85    1.15
  -1 -19   4   52.44    0.95
   1  19  -3   23.53    0.50
  -1 -19   3   24.58    0.50
   1  19  -2    0.12    0.12
  -1 -19   2    0.27    0.11
   1  19  -1  111.31    1.90
  -1 -19   1  114.32    1.90
   1  19   0   21.16    0.45
  -1 -19   0   21.02    0.48
   1  19   1   50.39    0.91
  -1 -19  -1   50.31    0.89
   1  19   2    1.30    0.14
  -1 -19  -2    1.63    0.13
   1  19   3   22.80    0.49
  -1 -19  -3   22.14    0.47
   1  19   4    5.97    0.23
  -1 -19  -4    6.47    0.24
   1  19   5    7.94    0.26
  -1 -19  -5    8.23    0.24
   1  19   6   21.33    0.49
  -1 -19  -6   24.06    0.52
   1  19   7   65.69    1.37
  -1 -19  -7   70.66    1.74
   1  19   8    8.36    0.37
  -1 -19  -8    6.53    0.24
   1  19   9  273.16    4.97
  -1 -19  -9  298.33    5.38
   1  19  10   10.69    0.58
  -1 -19 -10   10.97    0.45
   1  19  11    0.22    0.41
  -1 -19 -11    0.21    0.22
   1  19  12   23.13    0.72
  -1 -19 -12   26.05    0.80
   1  20 -11   14.19    0.51
  -1 -20  11   14.13    0.48
   1  20 -10   36.18    0.99
  -1 -20  10   38.82    1.07
   1  20  -9   51.07    1.06
  -1 -20   9   52.20    0.91
   1  20  -8  113.99    1.90
  -1 -20   8  112.83    1.84
   1  20  -7   24.10    0.50
  -1 -20   7   24.71    0.50
   1  20  -6    7.78    0.25
  -1 -20   6    8.10    0.24
   1  20  -5    5.38    0.23
  -1 -20   5    5.31    0.18
   1  20  -4    1.32    0.15
  -1 -20   4    1.78    0.14
   1  20  -3    0.39    0.15
  -1 -20   3    0.41    0.12
   1  20  -2   15.66    0.35
  -1 -20   2   15.65    0.34
   1  20  -1   50.63    0.90
  -1 -20   1   51.88    1.04
   1  20   0   12.53    0.32
  -1 -20   0   12.13    0.30
   1  20   1   52.46    1.00
  -1 -20  -1   49.54    0.90
   1  20   2   13.31    0.35
  -1 -20  -2   13.25    0.30
   1  20   3    3.69    0.20
  -1 -20  -3    3.51    0.16
   1  20   4   -0.01    0.15
  -1 -20  -4    0.09    0.13
   1  20   5    0.90    0.18
  -1 -20  -5    0.66    0.13
   1  20   6   10.20    0.37
  -1 -20  -6   10.44    0.32
   1  20   7   27.89    0.74
  -1 -20  -7   38.50    1.06
   1  20   8   14.85    0.62
  -1 -20  -8   15.94    0.58
   1  20   9    4.96    0.46
  -1 -20  -9    5.01    0.38
   1  20  10    1.23    0.40
  -1 -20 -10    1.65    0.29
   1  21  -9   70.00    1.76
  -1 -21   9   71.26    1.74
   1  21  -8    2.65    0.29
  -1 -21   8    2.81    0.25
   1  21  -7   50.99    1.36
  -1 -21   7   50.25    1.27
   1  21  -6   23.11    0.56
  -1 -21   6   22.87    0.46
   1  21  -5    1.68    0.18
  -1 -21   5    1.92    0.16
   1  21  -4    5.97    0.24
  -1 -21   4    6.23    0.21
   1  21  -3   51.08    1.16
  -1 -21   3   53.12    0.95
   1  21  -2    0.14    0.14
  -1 -21   2   -0.06    0.10
   1  21  -1   22.75    0.50
  -1 -21   1   22.81    0.47
   1  21   0    2.93    0.18
  -1 -21   0    2.85    0.16
   1  21   1   12.20    0.35
  -1 -21  -1   12.00    0.34
   1  21   2    2.08    0.18
  -1 -21  -2    2.23    0.16
   1  21   3   92.53    1.56
  -1 -21  -3   93.92    1.81
   1  21   4  114.05    2.65
  -1 -21  -4  128.95    4.19
   1  21   5    9.65    0.55
  -1 -21  -5   10.33    0.49
   1  21   6   36.79    1.52
  -1 -21  -6   42.14    1.10
   1  21   7   66.32    1.84
  -1 -21  -7   71.18    1.68
   1  21   8   17.00    0.70
  -1 -21  -8   18.17    0.67
   1  21   9    2.16    0.78
  -1 -21  -9    1.92    0.34
   1  22  -7   59.47    1.56
   1  22  -6   45.06    1.30
  -1 -22   6   45.86    1.25
   1  22  -5    4.49    0.37
  -1 -22   5    5.22    0.31
   1  22  -4   14.61    0.82
  -1 -22   4   13.51    0.50
   1  22  -3    1.90    0.32
  -1 -22   3    1.72    0.26
   1  22  -2    6.65    0.42
  -1 -22   2    7.74    0.37
   1  22  -1    4.91    0.45
  -1 -22   1    5.37    0.32
   1  22   0   31.75    1.00
  -1 -22   0   33.93    0.98
   1  22   1   35.01    0.94
  -1 -22  -1   38.83    0.98
   1  22   2    0.07    0.31
  -1 -22  -2    0.28    0.22
   1  22   3   19.17    0.89
  -1 -22  -3   21.10    0.95
   1  22   4    0.06    0.46
  -1 -22  -4    0.29    0.35
   1  22   5    1.15    0.69
  -1 -22  -5    1.88    0.31
   1  22   6    0.58    0.43
  -1 -22  -6    0.76    0.35
   1  23  -4    0.33    0.32
  -1 -23   4    0.58    0.23
   1  23  -3   19.79    0.63
  -1 -23   3   22.35    0.65
   1  23  -2    0.66    0.50
  -1 -23   2    0.36    0.38
   1  23  -1   85.63    2.02
  -1 -23   1   89.11    2.10
   1  23   0    2.45    0.38
  -1 -23   0    2.61    0.29
   1  23   1    1.13    0.48
  -1 -23  -1    1.42    0.31
   1  23   2   21.06    0.57
  -1 -23  -2   22.08    0.79
   1  23   3    7.03    0.67
  -1 -23  -3    7.63    0.49
   1  23   4   68.79    1.78
  -1 -23  -4   78.53    1.79
   1  24   1    1.19    0.26
  -1 -24  -1    1.72    0.33
   2 -22  -5    8.18    0.37
  -2  22   5    8.27    0.49
   2 -22  -4   81.54    1.90
  -2  22   4   70.85    1.70
   2 -22  -3    0.19    0.20
  -2  22   3    0.19    0.31
   2 -22  -2   22.90    0.71
  -2  22   2   19.74    0.69
   2 -22  -1    0.01    0.18
  -2  22   1    0.01    0.29
   2 -22   0  129.99    3.02
  -2  22   0  129.84    3.12
   2 -22   1   38.06    0.81
  -2  22  -1   38.34    0.73
   2 -22   2    5.48    0.23
  -2  22  -2    5.49    0.26
   2 -22   3   53.70    1.79
  -2  22  -3   56.07    1.34
   2 -21  -9    7.60    0.40
  -2  21   9    7.13    0.46
   2 -21  -8    4.79    0.29
  -2  21   8    5.03    0.41
   2 -21  -7    1.23    0.28
  -2  21   7    1.27    0.34
   2 -21  -6    7.25    0.34
  -2  21   6    6.90    0.45
   2 -21  -5    0.03    0.12
  -2  21   5    0.30    0.17
   2 -21  -4    0.30    0.13
  -2  21   4    0.35    0.19
   2 -21  -3   38.61    0.71
  -2  21   3   38.72    0.74
   2 -21  -2    3.33    0.17
  -2  21   2    3.55    0.20
   2 -21  -1    6.67    0.24
  -2  21   1    7.02    0.26
   2 -21   0    6.54    0.21
  -2  21   0    5.93    0.23
   2 -21   1   47.73    0.85
  -2  21  -1   47.40    0.86
   2 -21   2    3.80    0.18
  -2  21  -2    3.37    0.21
   2 -21   3    4.53    0.19
  -2  21  -3    4.77    0.22
   2 -21   4    9.35    0.27
  -2  21  -4    8.73    0.29
   2 -21   5   -0.04    0.12
  -2  21  -5   -0.02    0.18
   2 -21   6    0.43    0.14
  -2  21  -6    0.38    0.18
   2 -21   7   22.75    0.66
  -2  21  -7   24.57    0.76
   2 -21   8    5.44    0.31
  -2  21  -8    6.15    0.51
   2 -20 -12   88.72    2.99
   2 -20 -11   15.23    0.56
  -2  20  11   13.57    0.62
   2 -20 -10   -0.05    0.30
  -2  20  10    0.16    0.43
   2 -20  -9   20.25    0.60
  -2  20   9   17.85    0.58
   2 -20  -8   40.04    1.01
  -2  20   8   39.86    1.22
   2 -20  -7   77.83    1.36
  -2  20   7   73.68    1.29
   2 -20  -6    9.36    0.27
  -2  20   6    8.23    0.35
   2 -20  -5   11.37    0.28
  -2  20   5   10.48    0.30
   2 -20  -4   16.49    0.37
  -2  20   4   16.65    0.38
   2 -20  -3    8.50    0.24
  -2  20   3    8.48    0.31
   2 -20  -2  129.53    2.16
  -2  20   2  125.73    2.08
   2 -20  -1    2.45    0.13
  -2  20   1    2.61    0.16
   2 -20   0    0.32    0.11
  -2  20   0    0.39    0.16
   2 -20   1   55.59    1.03
  -2  20  -1   55.79    0.98
   2 -20   2  262.28    4.17
  -2  20  -2  262.64    4.15
   2 -20   3  131.90    2.47
  -2  20  -3  132.33    2.17
   2 -20   4    1.71    0.14
  -2  20  -4    1.80    0.17
   2 -20   5   10.29    0.27
  -2  20  -5   10.41    0.28
   2 -20   6  140.76    2.34
  -2  20  -6  144.57    2.39
   2 -20   7    7.40    0.21
  -2  20  -7    7.23    0.26
   2 -20   8   31.19    0.59
  -2  20  -8   32.38    0.73
   2 -20   9    0.31    0.13
  -2  20  -9    0.30    0.19
   2 -20  10    0.11    0.20
  -2  20 -10    0.22    0.23
   2 -20  11    4.94    0.33
  -2  20 -11    5.01    0.32
   2 -19 -13    2.22    0.34
  -2  19  13    2.72    0.37
   2 -19 -12    2.07    0.16
  -2  19  12    2.15    0.22
   2 -19 -11   12.09    0.47
  -2  19  11   10.96    0.52
   2 -19 -10   20.18    0.53
  -2  19  10   20.48    0.71
   2 -19  -9    1.84    0.17
  -2  19   9    2.20    0.23
   2 -19  -8    0.11    0.12
  -2  19   8    0.02    0.17
   2 -19  -7   17.93    0.38
  -2  19   7   18.68    0.47
   2 -19  -6    3.46    0.16
  -2  19   6    3.57    0.18
   2 -19  -5    4.76    0.17
  -2  19   5    4.24    0.19
   2 -19  -4    4.01    0.15
  -2  19   4    4.10    0.18
   2 -19  -3    1.37    0.14
  -2  19   3    1.31    0.16
   2 -19  -2   87.02    1.44
  -2  19   2   86.21    1.41
   2 -19  -1   14.29    0.32
  -2  19   1   14.02    0.32
   2 -19   0   17.92    0.37
  -2  19   0   18.21    0.39
   2 -19   1   25.74    0.50
  -2  19  -1   25.84    0.49
   2 -19   2    0.41    0.10
  -2  19  -2    0.47    0.13
   2 -19   3    4.09    0.16
  -2  19  -3    4.04    0.18
   2 -19   4    6.79    0.20
  -2  19  -4    6.92    0.28
   2 -19   5   15.82    0.35
  -2  19  -5   16.81    0.39
   2 -19   6    3.03    0.13
  -2  19  -6    3.03    0.18
   2 -19   7   16.33    0.36
  -2  19  -7   15.99    0.35
   2 -19   8    7.75    0.23
  -2  19  -8    8.09    0.27
   2 -19   9   12.32    0.32
  -2  19  -9   12.85    0.36
   2 -19  10   22.59    0.48
  -2  19 -10   27.98    0.90
   2 -19  11    1.64    0.14
  -2  19 -11    1.81    0.16
   2 -19  12    0.74    0.19
  -2  19 -12    1.09    0.18
   2 -19  13   56.13    1.33
  -2  19 -13   57.86    1.43
   2 -18 -15   33.97    1.07
  -2  18  15   29.32    1.49
   2 -18 -14  156.97    3.56
  -2  18  14  141.68    3.21
   2 -18 -13   24.77    0.81
  -2  18  13   22.52    0.79
   2 -18 -12    1.02    0.20
  -2  18  12    0.97    0.31
   2 -18 -11    8.69    0.24
  -2  18  11    9.24    0.30
   2 -18 -10   84.89    1.48
  -2  18  10   82.50    1.41
   2 -18  -9    0.42    0.12
  -2  18   9    0.18    0.17
   2 -18  -8    7.66    0.23
  -2  18   8    7.71    0.26
   2 -18  -7   40.19    0.87
  -2  18   7   41.07    0.88
   2 -18  -6   88.65    1.48
  -2  18   6   86.56    1.47
   2 -18  -5   34.54    0.68
  -2  18   5   36.15    0.70
   2 -18  -4  188.17    3.04
  -2  18   4  188.24    3.00
   2 -18  -3   54.42    1.11
  -2  18   3   51.25    1.02
   2 -18  -2   19.40    0.40
  -2  18   2   18.70    0.40
   2 -18  -1    0.93    0.10
  -2  18   1    0.82    0.12
   2 -18   0   92.13    1.53
  -2  18   0   92.27    1.56
   2 -18   1    1.21    0.10
  -2  18  -1    1.13    0.14
   2 -18   2   29.36    0.57
  -2  18  -2   28.99    0.56
   2 -18   3    0.32    0.10
  -2  18  -3    0.36    0.11
   2 -18   4   35.74    0.66
  -2  18  -4   34.70    0.65
   2 -18   5   54.36    0.96
  -2  18  -5   50.57    1.03
   2 -18   6   97.46    1.65
  -2  18  -6   94.20    1.57
   2 -18   7   44.91    0.80
  -2  18  -7   45.21    0.94
   2 -18   8   53.82    0.92
  -2  18  -8   53.22    1.11
   2 -18   9    0.94    0.11
  -2  18  -9    1.16    0.14
   2 -18  10   54.06    1.00
  -2  18 -10   55.01    0.98
   2 -18  11   14.62    0.33
  -2  18 -11   14.82    0.33
   2 -18  12   11.80    0.32
  -2  18 -12   11.66    0.37
   2 -18  13    5.13    0.30
  -2  18 -13    5.55    0.30
   2 -18  14   53.56    1.36
  -2  18 -14   53.96    1.41
   2 -17 -16    1.12    0.38
  -2  17  16    1.40    0.52
   2 -17 -15   48.75    1.25
  -2  17  15   45.86    1.19
   2 -17 -14    0.05    0.20
  -2  17  14    0.07    0.32
   2 -17 -13   11.29    0.29
  -2  17  13   10.77    0.31
   2 -17 -12   24.31    0.49
  -2  17  12   24.17    0.51
   2 -17 -11    6.46    0.21
  -2  17  11    6.32    0.25
   2 -17 -10   41.17    0.75
  -2  17  10   38.95    0.73
   2 -17  -9    9.28    0.25
  -2  17   9    9.21    0.27
   2 -17  -8   18.14    0.40
  -2  17   8   15.82    0.36
   2 -17  -7   30.68    0.61
  -2  17   7   30.51    0.70
   2 -17  -6  181.17    4.13
  -2  17   6  177.01    3.37
   2 -17  -5   14.53    0.37
  -2  17   5   14.87    0.35
   2 -17  -4   60.98    1.08
  -2  17   4   62.06    1.09
   2 -17  -3   56.12    0.99
  -2  17   3   55.88    0.99
   2 -17  -2    1.21    0.10
  -2  17   2    1.08    0.12
   2 -17  -1    9.35    0.25
  -2  17   1    9.04    0.24
   2 -17   0    4.11    0.14
  -2  17   0    3.96    0.15
   2 -17   1    0.43    0.07
  -2  17  -1    0.39    0.09
   2 -17   2    3.86    0.13
  -2  17  -2    3.83    0.14
   2 -17   3   11.52    0.26
  -2  17  -3   11.08    0.26
   2 -17   4   14.15    0.30
  -2  17  -4   13.94    0.30
   2 -17   5   18.72    0.40
  -2  17  -5   18.33    0.38
   2 -17   6   94.28    1.60
  -2  17  -6   95.81    1.62
   2 -17   7    4.53    0.14
  -2  17  -7    4.62    0.16
   2 -17   8  141.73    2.30
  -2  17  -8  148.91    2.44
   2 -17   9   53.10    0.95
  -2  17  -9   54.70    0.99
   2 -17  10  133.12    2.20
  -2  17 -10  133.47    2.17
   2 -17  11    9.37    0.25
  -2  17 -11    9.70    0.26
   2 -17  12    8.69    0.24
  -2  17 -12    8.71    0.25
   2 -17  13    3.21    0.16
  -2  17 -13    3.23    0.16
   2 -17  14    0.07    0.18
  -2  17 -14    0.38    0.31
   2 -17  15   20.46    0.63
  -2  17 -15   21.15    0.67
   2 -17  16   13.49    0.53
  -2  17 -16   12.98    0.50
   2 -16 -17   93.71    3.35
  -2  16  17   91.56    2.32
   2 -16 -16  139.81    3.41
  -2  16  16  128.37    3.03
   2 -16 -15   30.30    0.81
  -2  16  15   30.57    0.84
   2 -16 -14    0.07    0.13
  -2  16  14   -0.10    0.19
   2 -16 -13    5.16    0.18
  -2  16  13    4.88    0.21
   2 -16 -12  134.93    2.21
  -2  16  12  136.22    2.54
   2 -16 -11    5.02    0.19
  -2  16  11    5.03    0.20
   2 -16 -10  136.81    2.26
  -2  16  10  125.89    2.08
   2 -16  -9   20.05    0.44
  -2  16   9   19.82    0.48
   2 -16  -8   72.65    1.28
  -2  16   8   74.17    1.30
   2 -16  -7   23.60    0.49
  -2  16   7   22.75    0.46
   2 -16  -6   36.18    0.67
  -2  16   6   35.23    0.67
   2 -16  -5   28.60    0.56
  -2  16   5   28.77    0.65
   2 -16  -4   28.56    0.55
  -2  16   4   28.58    0.64
   2 -16  -3   87.16    1.48
  -2  16   3   87.91    1.70
   2 -16  -2  268.42    4.28
  -2  16   2  257.69    4.25
   2 -16  -1    0.00    0.06
  -2  16   1    0.07    0.09
   2 -16   0  160.19    2.69
  -2  16   0  164.51    2.74
   2 -16   1    3.62    0.12
  -2  16  -1    3.86    0.14
   2 -16   2   17.84    0.35
  -2  16  -2   19.11    0.40
   2 -16   3    8.35    0.22
  -2  16  -3    8.66    0.23
   2 -16   4  127.66    2.20
  -2  16  -4  121.48    2.43
   2 -16   5   89.54    1.52
  -2  16  -5   90.73    1.76
   2 -16   6    7.92    0.20
  -2  16  -6    7.85    0.21
   2 -16   7  197.63    3.24
  -2  16  -7  188.90    3.00
   2 -16   8  146.10    2.44
  -2  16  -8  149.07    2.39
   2 -16   9   15.73    0.35
  -2  16  -9   15.50    0.34
   2 -16  10   31.46    0.61
  -2  16 -10   32.09    0.61
   2 -16  11   28.43    0.57
  -2  16 -11   28.42    0.55
   2 -16  12    8.03    0.22
  -2  16 -12    8.15    0.24
   2 -16  13   28.53    0.80
  -2  16 -13   26.76    0.60
   2 -16  14   45.54    0.83
  -2  16 -14   43.64    0.83
   2 -16  15   15.33    0.35
  -2  16 -15   12.88    0.47
   2 -16  16   74.97    1.84
  -2  16 -16   77.07    1.95
   2 -16  17   11.21    0.48
  -2  16 -17   11.20    0.45
   2 -15 -18    7.64    0.44
  -2  15  18    7.77    0.51
   2 -15 -17   24.59    1.32
  -2  15  17   25.31    1.77
   2 -15 -16    0.28    0.21
  -2  15  16    0.17    0.34
   2 -15 -15   29.30    0.59
  -2  15  15   28.78    0.58
   2 -15 -14   16.77    0.36
  -2  15  14   17.07    0.39
   2 -15 -13    0.26    0.11
  -2  15  13    0.25    0.15
   2 -15 -12   31.12    0.58
  -2  15  12   28.05    0.55
   2 -15 -11    0.65    0.10
  -2  15  11    0.65    0.13
   2 -15 -10    0.06    0.07
  -2  15  10    0.17    0.11
   2 -15  -9   22.35    0.44
  -2  15   9   22.77    0.45
   2 -15  -8    5.32    0.16
  -2  15   8    5.29    0.17
   2 -15  -7    5.54    0.16
  -2  15   7    6.04    0.19
   2 -15  -6   79.72    1.39
  -2  15   6   84.34    1.41
   2 -15  -5   30.42    0.60
  -2  15   5   30.27    0.58
   2 -15  -4  200.17    3.33
  -2  15   4  200.91    3.28
   2 -15  -3   42.87    0.77
  -2  15   3   42.44    0.77
   2 -15  -2  179.66    2.98
  -2  15   2  174.98    2.95
   2 -15  -1   17.27    0.41
  -2  15   1   17.32    0.35
   2 -15   0    6.92    0.19
  -2  15   0    6.65    0.18
   2 -15   1    8.38    0.21
  -2  15  -1    8.04    0.21
   2 -15   2    1.55    0.08
  -2  15  -2    1.51    0.09
   2 -15   3   53.85    0.91
  -2  15  -3   52.41    1.05
   2 -15   4   53.34    0.95
  -2  15  -4   55.05    0.98
   2 -15   5  152.65    2.52
  -2  15  -5  151.88    2.45
   2 -15   6  102.95    1.99
  -2  15  -6  102.36    1.96
   2 -15   7    2.70    0.11
  -2  15  -7    2.83    0.14
   2 -15   8   56.22    0.99
  -2  15  -8   57.88    1.19
   2 -15   9    6.52    0.19
  -2  15  -9    6.73    0.20
   2 -15  10   13.93    0.33
  -2  15 -10   14.42    0.36
   2 -15  11    0.33    0.09
  -2  15 -11    0.37    0.09
   2 -15  12   30.25    0.68
  -2  15 -12   30.70    0.66
   2 -15  13    6.11    0.21
  -2  15 -13    6.22    0.20
   2 -15  14   62.84    1.12
  -2  15 -14   62.65    1.12
   2 -15  15    3.53    0.15
  -2  15 -15    3.93    0.16
   2 -15  16   23.23    0.53
  -2  15 -16   23.40    0.52
   2 -15  17    6.51    0.36
  -2  15 -17    6.72    0.34
   2 -15  18   49.82    1.33
  -2  15 -18   48.98    1.35
   2 -14 -19    5.88    0.49
  -2  14  19    5.44    0.59
   2 -14 -18   44.25    1.14
  -2  14  18   43.53    1.25
   2 -14 -17   18.90    0.58
  -2  14  17   18.16    0.58
   2 -14 -16   16.87    0.46
  -2  14  16   15.48    0.44
   2 -14 -15    0.07    0.10
  -2  14  15    0.02    0.16
   2 -14 -14  200.83    3.32
  -2  14  14  198.28    3.18
   2 -14 -13    1.43    0.10
  -2  14  13    1.38    0.14
   2 -14 -12   26.71    0.53
  -2  14  12   25.22    0.51
   2 -14 -11    3.32    0.14
  -2  14  11    3.23    0.16
   2 -14 -10   17.88    0.37
  -2  14  10   17.67    0.40
   2 -14  -9   15.05    0.33
  -2  14   9   15.30    0.36
   2 -14  -8   46.66    0.87
  -2  14   8   45.34    0.84
   2 -14  -7   50.45    0.93
  -2  14   7   47.15    0.84
   2 -14  -6   89.78    1.55
  -2  14   6   88.94    1.49
   2 -14  -5  106.13    1.81
  -2  14   5  105.29    1.75
   2 -14  -4  508.40    9.27
  -2  14   4  523.53    8.35
   2 -14  -3   22.16    0.47
  -2  14   3   21.90    0.46
   2 -14  -2    0.22    0.08
  -2  14   2    0.15    0.10
   2 -14  -1   73.10    1.25
  -2  14   1   72.63    1.24
   2 -14   0  109.40    1.64
  -2  14   0  108.93    1.81
   2 -14   1   93.32    1.58
  -2  14  -1   92.84    1.63
   2 -14   2   30.10    0.58
  -2  14  -2   29.54    0.59
   2 -14   3    8.32    0.22
  -2  14  -3    8.67    0.21
   2 -14   4   40.67    0.75
  -2  14  -4   40.68    0.74
   2 -14   5   45.21    0.79
  -2  14  -5   45.69    0.93
   2 -14   6   69.43    1.19
  -2  14  -6   69.00    1.20
   2 -14   7  133.74    2.22
  -2  14  -7  137.52    2.29
   2 -14   8    1.86    0.10
  -2  14  -8    1.91    0.10
   2 -14   9    6.04    0.17
  -2  14  -9    6.47    0.20
   2 -14  10  455.45    7.21
  -2  14 -10  458.33    8.46
   2 -14  11   18.82    0.46
  -2  14 -11   18.02    0.38
   2 -14  12  118.34    2.30
  -2  14 -12  121.34    2.06
   2 -14  13    0.18    0.10
  -2  14 -13    0.19    0.11
   2 -14  14   74.69    1.30
  -2  14 -14   73.59    1.27
   2 -14  15    0.00    0.12
  -2  14 -15    0.17    0.12
   2 -14  16    8.67    0.24
  -2  14 -16    9.17    0.25
   2 -14  17   51.13    0.93
  -2  14 -17   52.31    0.98
   2 -14  18   43.32    1.12
  -2  14 -18   43.63    1.12
   2 -14  19   18.53    0.74
  -2  14 -19   19.08    0.66
   2 -13 -19    0.79    0.33
  -2  13  19    1.08    0.68
   2 -13 -18    0.77    0.21
  -2  13  18    0.77    0.27
   2 -13 -17    0.22    0.11
  -2  13  17    0.24    0.23
   2 -13 -16    3.20    0.16
  -2  13  16    3.17    0.20
   2 -13 -15    0.29    0.10
  -2  13  15    0.43    0.14
   2 -13 -14    5.49    0.18
  -2  13  14    5.38    0.21
   2 -13 -13   12.97    0.30
  -2  13  13   12.69    0.35
   2 -13 -12    0.15    0.07
  -2  13  12    0.16    0.10
   2 -13 -11  135.03    2.25
  -2  13  11  135.63    2.31
   2 -13 -10   31.64    0.61
  -2  13  10   31.00    0.58
   2 -13  -9   51.82    0.95
  -2  13   9   53.53    0.95
   2 -13  -8   19.75    0.40
  -2  13   8   19.70    0.39
   2 -13  -7   76.94    1.40
  -2  13   7   76.78    1.52
   2 -13  -6    4.81    0.15
  -2  13   6    5.29    0.16
   2 -13  -5   18.65    0.39
  -2  13   5   18.99    0.39
   2 -13  -4   20.70    0.41
  -2  13   4   20.95    0.43
   2 -13  -3   31.78    0.62
  -2  13   3   32.61    0.62
   2 -13  -2   26.50    0.52
  -2  13   2   27.15    0.54
   2 -13  -1  138.75    2.38
  -2  13   1  145.63    2.48
   2 -13   0   42.58    0.75
  -2  13   0   44.62    0.83
   2 -13   1    0.29    0.07
  -2  13  -1    0.36    0.08
   2 -13   2   15.52    0.34
  -2  13  -2   15.80    0.38
   2 -13   3  101.75    1.73
  -2  13  -3   98.90    1.66
   2 -13   4    6.55    0.18
  -2  13  -4    6.72    0.21
   2 -13   5  231.47    3.75
  -2  13  -5  227.74    3.75
   2 -13   6   67.62    1.22
  -2  13  -6   66.45    1.17
   2 -13   7    1.31    0.09
  -2  13  -7    1.43    0.09
   2 -13   8   28.27    0.63
  -2  13  -8   27.99    0.63
   2 -13   9   23.38    0.45
  -2  13  -9   25.41    0.64
   2 -13  10   38.19    0.73
  -2  13 -10   36.92    0.66
   2 -13  11   82.10    1.66
  -2  13 -11   85.98    1.54
   2 -13  12    4.39    0.16
  -2  13 -12    4.41    0.16
   2 -13  13   18.48    0.37
  -2  13 -13   18.30    0.44
   2 -13  14   21.91    0.45
  -2  13 -14   21.38    0.43
   2 -13  15   32.76    0.63
  -2  13 -15   33.56    0.63
   2 -13  16    0.54    0.11
  -2  13 -16    0.44    0.10
   2 -13  17    0.22    0.15
  -2  13 -17    0.27    0.16
   2 -13  18   52.57    0.93
  -2  13 -18   52.63    0.92
   2 -13  19   27.75    0.78
  -2  13 -19   29.85    0.83
   2 -12 -20    4.53    0.30
  -2  12  20    5.62    0.45
   2 -12 -19   78.56    1.87
  -2  12  19   73.89    1.72
   2 -12 -18   24.07    0.50
  -2  12  18   23.55    0.49
   2 -12 -17    4.23    0.17
  -2  12  17    4.29    0.21
   2 -12 -16   65.04    1.31
  -2  12  16   66.34    1.38
   2 -12 -15   94.96    1.62
  -2  12  15   92.39    1.54
   2 -12 -14   -0.03    0.09
  -2  12  14    0.08    0.13
   2 -12 -13    3.52    0.13
  -2  12  13    3.14    0.15
   2 -12 -12  171.39    2.95
  -2  12  12  174.32    2.82
   2 -12 -11   61.07    1.30
  -2  12  11   59.86    1.05
   2 -12 -10    0.15    0.07
  -2  12  10    0.02    0.08
   2 -12  -9  137.26    2.24
  -2  12   9  139.32    2.36
   2 -12  -8   52.87    1.03
  -2  12   8   53.78    0.97
   2 -12  -7   21.96    0.44
  -2  12   7   22.15    0.48
   2 -12  -6  352.53    5.74
  -2  12   6  354.49    6.50
   2 -12  -5    7.28    0.21
  -2  12   5    7.26    0.19
   2 -12  -4   47.51    0.88
  -2  12   4   44.52    0.94
   2 -12  -3    1.62    0.07
  -2  12   3    1.54    0.08
   2 -12  -2  138.42    2.35
  -2  12   2  137.91    2.26
   2 -12  -1  154.55    3.05
  -2  12   1  154.83    2.58
   2 -12   0   26.75    0.49
  -2  12   0   27.24    0.51
   2 -12   1   88.03    1.46
  -2  12  -1   87.63    1.52
   2 -12   2  847.14   26.24
  -2  12  -2  835.74   13.13
   2 -12   3   13.42    0.34
  -2  12  -3   14.66    0.37
   2 -12   4   17.08    0.35
  -2  12  -4   16.44    0.36
   2 -12   5   37.72    0.69
  -2  12  -5   38.07    0.70
   2 -12   6  292.00    4.79
  -2  12  -6  284.68    4.71
   2 -12   7    0.63    0.07
  -2  12  -7    0.67    0.09
   2 -12   8  422.30    7.68
  -2  12  -8  415.71    9.42
   2 -12   9   19.86    0.40
  -2  12  -9   19.48    0.42
   2 -12  10    5.15    0.16
  -2  12 -10    4.87    0.15
   2 -12  11   25.79    0.51
  -2  12 -11   25.26    0.53
   2 -12  12  123.64    2.00
  -2  12 -12  124.08    2.08
   2 -12  13   61.60    1.08
  -2  12 -13   59.92    1.01
   2 -12  14    0.28    0.08
  -2  12 -14    0.31    0.09
   2 -12  15   10.05    0.24
  -2  12 -15   10.08    0.25
   2 -12  16  225.09    3.61
  -2  12 -16  224.03    3.70
   2 -12  17    4.30    0.17
  -2  12 -17    4.57    0.18
   2 -12  18    7.08    0.22
  -2  12 -18    6.96    0.20
   2 -12  19   15.37    0.37
  -2  12 -19   16.82    0.39
   2 -12  20   26.88    0.85
  -2  12 -20   29.05    0.86
   2 -11 -21   66.29    2.49
   2 -11 -20   27.89    0.81
  -2  11  20   26.42    0.87
   2 -11 -19    0.20    0.19
  -2  11  19    0.26    0.28
   2 -11 -18    0.15    0.11
  -2  11  18    0.34    0.20
   2 -11 -17    0.58    0.11
  -2  11  17    0.70    0.14
   2 -11 -16    8.26    0.27
  -2  11  16    7.96    0.23
   2 -11 -15    4.95    0.16
  -2  11  15    5.07    0.19
   2 -11 -14    0.85    0.09
  -2  11  14    0.68    0.12
   2 -11 -13    2.14    0.10
  -2  11  13    2.02    0.13
   2 -11 -12    2.08    0.10
  -2  11  12    1.77    0.11
   2 -11 -11  110.85    1.86
  -2  11  11  109.82    1.83
   2 -11 -10    4.46    0.15
  -2  11  10    4.48    0.14
   2 -11  -9  216.47    3.57
  -2  11   9  215.46    3.44
   2 -11  -8   24.79    0.52
  -2  11   8   23.71    0.54
   2 -11  -7   32.47    0.61
  -2  11   7   33.47    0.63
   2 -11  -6   88.17    1.50
  -2  11   6   92.58    1.60
   2 -11  -5  193.96    3.24
  -2  11   5  187.31    3.03
   2 -11  -4   61.75    1.12
  -2  11   4   63.55    1.10
   2 -11  -3   11.23    0.27
  -2  11   3   10.80    0.23
   2 -11  -2   37.03    0.68
  -2  11   2   36.48    0.66
   2 -11  -1  192.74    3.16
  -2  11   1  191.60    3.19
   2 -11   0   80.88    1.38
  -2  11   0   79.29    1.33
   2 -11   1  282.83    4.59
  -2  11  -1  286.26    4.62
   2 -11   2  130.69    2.18
  -2  11  -2  136.32    2.28
   2 -11   3  219.18    4.13
  -2  11  -3  221.25    4.12
   2 -11   4    0.53    0.07
  -2  11  -4    0.44    0.08
   2 -11   5   37.36    0.67
  -2  11  -5   37.51    0.70
   2 -11   6    1.71    0.08
  -2  11  -6    1.66    0.09
   2 -11   7    1.77    0.14
  -2  11  -7    2.10    0.15
   2 -11   8   32.87    0.74
  -2  11  -8   32.14    0.61
   2 -11   9   19.40    0.39
  -2  11  -9   19.50    0.39
   2 -11  10    0.17    0.08
  -2  11 -10    0.17    0.07
   2 -11  11  182.77    3.07
  -2  11 -11  182.81    3.01
   2 -11  12   27.54    0.63
  -2  11 -12   29.42    0.65
   2 -11  13  168.24    2.93
  -2  11 -13  166.19    2.74
   2 -11  14   24.07    0.46
  -2  11 -14   24.34    0.47
   2 -11  15  102.30    1.71
  -2  11 -15  103.32    1.69
   2 -11  16    6.26    0.22
  -2  11 -16    6.32    0.20
   2 -11  17   12.24    0.29
  -2  11 -17   12.07    0.28
   2 -11  18   13.70    0.33
  -2  11 -18   13.88    0.32
   2 -11  19   18.15    0.41
  -2  11 -19   19.81    0.42
   2 -11  20    2.71    0.22
  -2  11 -20    2.35    0.15
   2 -10 -21   40.63    1.05
  -2  10  21   40.33    1.07
   2 -10 -20    6.22    0.38
  -2  10  20    6.04    0.40
   2 -10 -19   58.82    1.21
  -2  10  19   59.39    1.09
   2 -10 -18  119.16    1.99
  -2  10  18  116.90    1.98
   2 -10 -17    8.78    0.23
  -2  10  17    9.28    0.27
   2 -10 -16   32.51    0.63
  -2  10  16   33.36    0.70
   2 -10 -15   19.85    0.41
  -2  10  15   19.80    0.41
   2 -10 -14   78.34    1.34
  -2  10  14   79.92    1.41
   2 -10 -13    1.54    0.10
  -2  10  13    1.77    0.13
   2 -10 -12   38.39    0.81
  -2  10  12   35.96    0.65
   2 -10 -11   47.62    0.99
  -2  10  11   46.37    0.81
   2 -10 -10  481.68    7.67
  -2  10  10  494.23    7.74
   2 -10  -9  347.11    5.60
  -2  10   9  349.73    5.76
   2 -10  -8   38.85    0.73
  -2  10   8   39.46    0.70
   2 -10  -7   24.91    0.54
  -2  10   7   24.62    0.48
   2 -10  -6    0.23    0.06
  -2  10   6    0.22    0.07
   2 -10  -5   29.64    0.56
  -2  10   5   30.12    0.58
   2 -10  -4  205.07    3.42
  -2  10   4  206.80    3.31
   2 -10  -3   70.39    1.25
  -2  10   3   71.06    1.22
   2 -10  -2  104.07    1.77
  -2  10   2  107.22    1.81
   2 -10  -1    3.17    0.11
  -2  10   1    2.94    0.10
  -2  10   0  987.96   21.97
   2 -10   1    5.15    0.13
  -2  10  -1    5.33    0.14
   2 -10   2   30.79    0.56
  -2  10  -2   31.16    0.59
   2 -10   3   77.28    1.55
  -2  10  -3   81.29    1.59
   2 -10   4  415.99    6.66
  -2  10  -4  409.76    7.51
   2 -10   5    1.57    0.07
  -2  10  -5    1.56    0.09
   2 -10   6    6.92    0.25
  -2  10  -6    7.13    0.18
   2 -10   7   58.99    1.21
  -2  10  -7   61.21    1.15
   2 -10   8  233.37    3.89
  -2  10  -8  224.76    3.75
   2 -10   9   22.59    0.44
  -2  10  -9   22.68    0.43
   2 -10  10  193.68    3.18
  -2  10 -10  196.09    3.16
   2 -10  11   41.71    0.78
  -2  10 -11   42.68    0.75
   2 -10  12   15.46    0.38
  -2  10 -12   15.50    0.34
   2 -10  13   12.10    0.28
  -2  10 -13   11.87    0.26
   2 -10  14  176.46    2.85
  -2  10 -14  172.44    2.83
   2 -10  15   13.79    0.34
  -2  10 -15   14.36    0.30
   2 -10  16   34.83    0.65
  -2  10 -16   34.77    0.64
   2 -10  17   11.76    0.35
  -2  10 -17   11.36    0.27
   2 -10  18   42.07    0.79
  -2  10 -18   42.62    0.76
   2 -10  19    5.38    0.19
  -2  10 -19    5.42    0.18
   2 -10  20   15.02    0.36
  -2  10 -20   15.46    0.35
   2 -10  21    0.12    0.24
  -2  10 -21    0.43    0.21
   2  -9 -21   66.27    1.57
  -2   9  21   65.15    1.77
   2  -9 -20    3.92    0.19
  -2   9  20    3.62    0.21
   2  -9 -19    0.23    0.12
  -2   9  19    0.30    0.16
   2  -9 -18    0.23    0.15
  -2   9  18    0.12    0.14
   2  -9 -17    5.51    0.18
  -2   9  17    5.33    0.22
   2  -9 -16    0.18    0.09
  -2   9  16    0.29    0.11
   2  -9 -15    3.28    0.16
  -2   9  15    2.74    0.16
   2  -9 -14   56.14    1.03
  -2   9  14   56.01    0.99
   2  -9 -13   18.13    0.37
  -2   9  13   17.96    0.37
   2  -9 -12   70.74    1.24
  -2   9  12   69.63    1.19
   2  -9 -11  139.20    2.36
  -2   9  11  136.84    2.29
   2  -9 -10   14.53    0.36
  -2   9  10   14.92    0.31
   2  -9  -9    1.43    0.07
  -2   9   9    1.27    0.08
   2  -9  -8  259.32    4.24
  -2   9   8  266.63    4.28
   2  -9  -7  116.20    2.28
  -2   9   7  119.56    1.95
   2  -9  -6    5.16    0.15
  -2   9   6    5.45    0.14
   2  -9  -5   76.21    1.32
  -2   9   5   77.48    1.31
   2  -9  -4    0.98    0.06
  -2   9   4    1.00    0.07
   2  -9  -3   23.16    0.50
  -2   9   3   23.04    0.45
   2  -9  -2  267.50    4.30
  -2   9   2  271.51    4.34
   2  -9  -1  295.34    4.67
  -2   9   1  281.67    5.17
   2  -9   0    8.31    0.20
  -2   9   0    8.31    0.19
   2  -9   1  316.35    5.04
  -2   9  -1  321.71    5.10
   2  -9   2  263.66    4.22
  -2   9  -2  262.36    4.25
   2  -9   3   44.50    0.78
  -2   9  -3   46.44    0.91
   2  -9   4   83.09    1.50
  -2   9  -4   84.90    1.74
   2  -9   5   49.11    1.22
  -2   9  -5   49.82    0.88
   2  -9   6   76.89    1.51
  -2   9  -6   76.82    1.30
   2  -9   7   40.21    0.73
  -2   9  -7   41.27    0.88
   2  -9   8  466.65    7.37
  -2   9  -8  473.91    7.40
   2  -9   9   33.38    0.65
  -2   9  -9   32.78    0.62
   2  -9  10   69.72    1.22
  -2   9 -10   70.49    1.36
   2  -9  11   90.94    1.53
  -2   9 -11   91.94    1.56
   2  -9  12    0.53    0.07
  -2   9 -12    0.76    0.07
   2  -9  13   75.34    1.30
  -2   9 -13   75.87    1.32
   2  -9  14   76.30    1.30
  -2   9 -14   75.83    1.30
   2  -9  15    6.30    0.17
  -2   9 -15    6.59    0.17
   2  -9  16  101.28    1.74
  -2   9 -16   99.47    1.72
   2  -9  17   45.17    0.80
  -2   9 -17   44.71    0.80
   2  -9  18   12.54    0.36
  -2   9 -18   12.95    0.29
   2  -9  19   16.42    0.38
  -2   9 -19   16.91    0.37
   2  -9  20   45.47    0.83
  -2   9 -20   47.14    0.89
   2  -9  21    3.56    0.22
  -2   9 -21    3.61    0.18
   2  -8 -22   58.24    1.36
  -2   8  22   58.54    1.69
   2  -8 -21   26.02    0.83
  -2   8  21   25.78    0.76
   2  -8 -20  131.49    2.55
  -2   8  20  125.30    2.08
   2  -8 -19   33.12    0.65
  -2   8  19   31.80    0.63
   2  -8 -18   18.33    0.40
  -2   8  18   18.64    0.41
   2  -8 -17   49.11    0.91
  -2   8  17   47.61    0.83
   2  -8 -16  103.04    1.74
  -2   8  16  103.29    1.74
   2  -8 -15   38.12    0.73
  -2   8  15   39.05    0.87
   2  -8 -14    4.06    0.16
  -2   8  14    4.18    0.14
   2  -8 -13   45.45    0.83
  -2   8  13   43.90    0.76
   2  -8 -12  165.27    2.82
  -2   8  12  169.22    2.82
   2  -8 -11   32.48    0.71
  -2   8  11   32.68    0.60
   2  -8 -10   64.63    1.16
  -2   8  10   66.27    1.28
   2  -8  -9   86.15    1.49
  -2   8   9   88.30    1.47
   2  -8  -8  196.16    3.28
  -2   8   8  201.57    3.29
   2  -8  -7    4.65    0.13
  -2   8   7    4.61    0.13
   2  -8  -6  577.43   10.65
  -2   8   6  600.53    9.51
   2  -8  -5  102.67    1.79
  -2   8   5  101.14    1.68
   2  -8  -4  413.86    6.57
  -2   8   4  406.11    6.39
   2  -8  -3   66.45    1.20
  -2   8   3   65.89    1.14
   2  -8  -2  167.26    2.69
  -2   8   2  162.38    2.62
  -2   8   1  647.87   10.30
   2  -8   0   41.46    0.76
  -2   8   0   40.45    0.73
   2  -8   1   22.57    0.44
  -2   8  -1   23.13    0.44
   2  -8   2   37.30    0.68
  -2   8  -2   36.01    0.76
   2  -8   3  207.05    3.36
  -2   8  -3  202.01    4.60
   2  -8   4  580.92   17.86
  -2   8  -4  611.67   13.72
   2  -8   5   33.33    0.75
  -2   8  -5   33.62    0.62
   2  -8   6  140.54    2.30
  -2   8  -6  138.35    2.26
   2  -8   7   13.01    0.27
  -2   8  -7   13.10    0.27
   2  -8   8  104.72    2.01
  -2   8  -8  104.13    1.97
   2  -8   9  200.34    3.31
  -2   8  -9  207.34    3.41
   2  -8  10  301.43    5.60
  -2   8 -10  301.10    4.89
   2  -8  11    4.32    0.15
  -2   8 -11    4.30    0.13
   2  -8  12  257.36    4.12
  -2   8 -12  269.07    4.28
   2  -8  13  125.91    2.04
  -2   8 -13  125.81    2.15
   2  -8  14   65.90    1.12
  -2   8 -14   64.45    1.12
   2  -8  15    2.33    0.11
  -2   8 -15    2.45    0.10
   2  -8  16   36.13    0.70
  -2   8 -16   36.67    0.69
   2  -8  17    2.91    0.14
  -2   8 -17    2.84    0.14
   2  -8  18   28.82    0.56
  -2   8 -18   29.02    0.55
   2  -8  19   43.80    0.78
  -2   8 -19   45.61    0.82
   2  -8  20  151.88    2.40
  -2   8 -20  155.17    2.49
   2  -8  21   54.44    1.04
  -2   8 -21   55.07    0.99
   2  -8  22   57.97    1.39
  -2   8 -22   59.59    1.49
   2  -7 -22    0.02    0.32
  -2   7  22    0.08    0.27
   2  -7 -21   28.17    0.78
  -2   7  21   26.74    0.80
   2  -7 -20    0.35    0.11
  -2   7  20    0.31    0.16
   2  -7 -19    0.94    0.12
  -2   7  19    0.89    0.15
   2  -7 -18   54.16    0.93
  -2   7  18   53.66    0.99
   2  -7 -17   25.82    0.50
  -2   7  17   25.50    0.51
   2  -7 -16   58.94    1.07
  -2   7  16   55.91    0.97
   2  -7 -15    0.60    0.07
  -2   7  15    0.61    0.11
   2  -7 -14    9.62    0.24
  -2   7  14    9.05    0.21
   2  -7 -13   51.09    1.08
  -2   7  13   53.23    0.97
   2  -7 -12    5.19    0.15
  -2   7  12    5.65    0.17
   2  -7 -11   81.30    1.39
  -2   7  11   81.86    1.58
   2  -7 -10    7.30    0.19
  -2   7  10    7.35    0.18
   2  -7  -9   56.71    0.97
  -2   7   9   56.44    0.98
   2  -7  -8  460.79    8.48
  -2   7   8  477.26    7.58
   2  -7  -7   10.79    0.23
  -2   7   7   10.53    0.23
   2  -7  -6  374.99    5.98
  -2   7   6  384.40    6.12
   2  -7  -5  334.17    5.42
  -2   7   5  357.30    5.74
   2  -7  -4  431.08    7.88
  -2   7   4  443.57    8.13
   2  -7  -3    3.83    0.11
  -2   7   3    3.42    0.12
  -2   7   2  653.83   11.90
   2  -7  -1    5.44    0.14
  -2   7   1    5.60    0.14
   2  -7   0   40.84    0.74
  -2   7   0   40.06    0.71
   2  -7   1  295.29    4.69
  -2   7  -1  295.89    5.42
   2  -7   2  322.77    7.29
  -2   7  -2  333.62    7.58
   2  -7   3  143.12    2.73
  -2   7  -3  143.53    2.73
   2  -7   4  577.24   12.67
  -2   7  -4  566.10   12.62
   2  -7   5   27.33    0.51
  -2   7  -5   26.74    0.62
   2  -7   6  339.52    5.37
  -2   7  -6  336.14    5.35
   2  -7   7   16.64    0.34
  -2   7  -7   16.97    0.33
   2  -7   8  192.37    3.29
  -2   7  -8  195.87    3.19
   2  -7   9   31.15    0.58
  -2   7  -9   32.01    0.57
   2  -7  10  153.47    2.54
  -2   7 -10  153.51    2.49
   2  -7  11   97.40    1.67
  -2   7 -11   96.67    1.71
   2  -7  12   44.51    0.78
  -2   7 -12   45.25    0.81
   2  -7  13   14.00    0.32
  -2   7 -13   14.84    0.32
   2  -7  14   50.89    0.89
  -2   7 -14   50.40    0.91
   2  -7  15    2.50    0.12
  -2   7 -15    2.40    0.11
   2  -7  16  115.96    1.93
  -2   7 -16  117.36    1.94
   2  -7  17   11.67    0.28
  -2   7 -17   11.71    0.27
   2  -7  18    0.35    0.10
  -2   7 -18    0.42    0.08
   2  -7  19   39.25    0.75
  -2   7 -19   41.67    0.75
   2  -7  20   19.71    0.43
  -2   7 -20   20.29    0.43
   2  -7  21   23.06    0.48
  -2   7 -21   24.41    0.47
   2  -7  22   16.11    0.41
  -2   7 -22   16.64    0.40
   2  -6 -22   55.38    1.36
  -2   6  22   50.51    1.22
   2  -6 -21    0.20    0.15
  -2   6  21    0.35    0.20
   2  -6 -20   25.68    0.51
  -2   6  20   25.15    0.50
   2  -6 -19   11.41    0.33
  -2   6  19   10.32    0.29
   2  -6 -18   53.52    1.16
  -2   6  18   52.09    0.94
   2  -6 -17   93.47    1.59
  -2   6  17   90.68    1.57
   2  -6 -16    1.40    0.10
  -2   6  16    1.25    0.11
   2  -6 -15   69.35    1.22
  -2   6  15   71.10    1.22
   2  -6 -14  194.22    3.29
  -2   6  14  193.64    3.22
   2  -6 -13   54.43    1.00
  -2   6  13   56.37    1.15
   2  -6 -12  344.85    5.53
  -2   6  12  348.29    5.61
   2  -6 -11    6.46    0.16
  -2   6  11    6.54    0.16
   2  -6 -10  175.55    2.89
  -2   6  10  175.88    2.89
   2  -6  -9   36.42    0.67
  -2   6   9   37.12    0.67
   2  -6  -8  175.93    2.87
  -2   6   8  175.00    2.85
   2  -6  -7    1.85    0.07
  -2   6   7    1.79    0.08
   2  -6  -6  152.15    2.58
  -2   6   6  149.22    2.42
   2  -6  -5   85.46    1.69
  -2   6   5   81.59    1.62
   2  -6  -4   28.78    0.60
  -2   6   4   28.68    0.55
   2  -6  -3  105.64    1.79
  -2   6   3   99.13    1.68
   2  -6  -2  216.94    3.51
  -2   6   2  221.30    3.56
   2  -6  -1    1.50    0.06
  -2   6   1    1.83    0.07
  -2   6   0  473.43   14.59
   2  -6   1    0.16    0.06
  -2   6  -1    0.32    0.06
   2  -6   2   -0.18    0.07
   2  -6   3   46.51    0.81
  -2   6  -3   46.59    0.91
   2  -6   4  238.29    3.93
  -2   6  -4  249.67    4.15
   2  -6   5   43.69    0.77
  -2   6  -5   43.84    0.82
   2  -6   6   95.08    1.60
  -2   6  -6   96.14    1.60
   2  -6   7   61.37    1.09
  -2   6  -7   60.02    1.01
   2  -6   8  106.17    1.81
  -2   6  -8  104.07    1.74
   2  -6   9  245.79    4.01
  -2   6  -9  258.00    4.14
   2  -6  10   26.17    0.57
  -2   6 -10   27.45    0.51
   2  -6  11   73.53    1.32
  -2   6 -11   76.08    1.32
   2  -6  12   10.12    0.24
  -2   6 -12   10.55    0.26
   2  -6  13   56.04    1.13
  -2   6 -13   57.01    0.99
   2  -6  14  310.11    5.70
  -2   6 -14  329.93    5.30
   2  -6  15  112.69    1.87
  -2   6 -15  113.10    1.88
   2  -6  16   10.88    0.25
  -2   6 -16   10.93    0.25
   2  -6  17   18.56    0.37
  -2   6 -17   18.58    0.37
   2  -6  18  123.83    2.06
  -2   6 -18  124.69    2.05
   2  -6  19   25.82    0.53
  -2   6 -19   25.52    0.51
   2  -6  20   14.20    0.33
  -2   6 -20   14.88    0.32
   2  -6  21  132.31    2.20
  -2   6 -21  133.27    2.15
   2  -6  22    5.97    0.26
  -2   6 -22    6.32    0.22
   2  -5 -22    8.80    0.36
  -2   5  22    8.31    0.35
   2  -5 -21    0.80    0.16
  -2   5  21    0.63    0.22
   2  -5 -20   13.21    0.37
  -2   5  20   12.33    0.32
   2  -5 -19    0.26    0.09
  -2   5  19    0.18    0.12
   2  -5 -18   48.23    1.00
  -2   5  18   48.97    0.92
   2  -5 -17   10.84    0.29
  -2   5  17   11.01    0.26
   2  -5 -16  124.97    2.07
  -2   5  16  122.77    2.01
   2  -5 -15   28.88    0.56
  -2   5  15   28.60    0.53
   2  -5 -14    1.19    0.09
  -2   5  14    1.14    0.09
   2  -5 -13  247.19    4.04
  -2   5  13  261.27    4.91
   2  -5 -12    4.40    0.12
  -2   5  12    4.66    0.14
   2  -5 -11   86.05    1.49
  -2   5  11   87.60    1.47
   2  -5 -10  133.90    2.31
  -2   5  10  134.92    2.21
   2  -5  -9   82.44    1.43
  -2   5   9   83.97    1.42
   2  -5  -8   57.50    1.04
  -2   5   8   57.05    0.99
   2  -5  -7  207.30    3.39
  -2   5   7  208.76    3.41
   2  -5  -6  209.98    4.00
  -2   5   6  217.80    3.50
   2  -5  -5  582.02   13.00
  -2   5   5  545.29   12.13
   2  -5  -4  360.07    5.67
  -2   5   4  378.06    5.95
   2  -5  -3  205.55    3.83
  -2   5   3  208.78    3.35
   2  -5  -2  410.42   12.74
  -2   5   2  422.57    9.24
   2  -5  -1   16.49    0.33
  -2   5   1   16.12    0.37
   2  -5   0  107.63    2.49
  -2   5   0  108.20    2.09
  -2   5  -1  417.65   13.68
   2  -5   2  449.28   10.18
  -2   5  -2  434.90    9.94
   2  -5   3   96.29    1.56
  -2   5  -3  100.63    1.67
   2  -5   4  124.57    2.04
  -2   5  -4  121.99    2.02
   2  -5   5   27.95    0.50
  -2   5  -5   27.34    0.52
   2  -5   6   18.04    0.41
  -2   5  -6   17.50    0.34
   2  -5   7   41.48    0.74
  -2   5  -7   42.51    0.77
   2  -5   8    8.05    0.20
  -2   5  -8    8.31    0.18
   2  -5   9    1.08    0.06
  -2   5  -9    0.99    0.06
   2  -5  10  104.50    1.81
  -2   5 -10  103.77    1.74
   2  -5  11  280.99    4.54
  -2   5 -11  280.43    4.53
   2  -5  12   22.50    0.42
  -2   5 -12   22.77    0.44
   2  -5  13   11.32    0.26
  -2   5 -13   11.08    0.24
   2  -5  14   43.70    0.81
  -2   5 -14   44.21    0.78
   2  -5  15   82.06    1.65
  -2   5 -15   77.32    1.34
   2  -5  16    1.02    0.10
  -2   5 -16    0.91    0.08
   2  -5  17    6.48    0.19
  -2   5 -17    6.76    0.19
   2  -5  18   16.57    0.37
  -2   5 -18   16.04    0.34
   2  -5  19    0.29    0.13
  -2   5 -19    0.40    0.10
   2  -5  20   30.60    0.57
  -2   5 -20   30.95    0.59
   2  -5  21   13.01    0.35
  -2   5 -21   13.79    0.32
   2  -5  22    7.39    0.26
  -2   5 -22    7.75    0.23
   2  -5  23   10.61    0.43
  -2   5 -23   10.49    0.39
   2  -4 -23    7.03    0.36
  -2   4  23    7.32    0.36
   2  -4 -22   23.59    0.71
  -2   4  22   23.13    0.77
   2  -4 -21    0.91    0.11
  -2   4  21    0.87    0.15
   2  -4 -20    0.32    0.12
  -2   4  20    0.28    0.15
   2  -4 -19    0.17    0.12
  -2   4  19    0.06    0.15
   2  -4 -18  306.71    4.90
  -2   4  18  299.91    4.75
   2  -4 -17   17.69    0.42
  -2   4  17   17.62    0.36
   2  -4 -16  387.43    6.14
  -2   4  16  392.70    7.14
   2  -4 -15    2.67    0.11
  -2   4  15    2.69    0.12
   2  -4 -14    4.00    0.14
  -2   4  14    3.72    0.14
   2  -4 -13   20.54    0.42
  -2   4  13   20.46    0.40
   2  -4 -12   78.50    1.38
  -2   4  12   77.59    1.49
   2  -4 -11    0.05    0.05
  -2   4  11    0.10    0.07
   2  -4 -10   86.91    1.50
  -2   4  10   86.11    1.45
   2  -4  -9   51.41    0.89
  -2   4   9   51.14    0.90
   2  -4  -8  127.59    2.16
  -2   4   8  121.41    2.04
   2  -4  -7   55.15    0.98
  -2   4   7   56.75    1.01
   2  -4  -6  125.82    2.08
  -2   4   6  133.97    2.21
   2  -4  -5   56.21    0.97
  -2   4   5   57.86    1.01
   2  -4  -4  213.21    3.42
  -2   4   4  217.31    3.54
   2  -4  -3   61.12    1.05
  -2   4   3   62.48    1.24
   2  -4  -1   64.18    1.55
  -2   4   1   55.61    0.98
   2  -4   0   11.18    0.27
  -2   4   0   10.63    0.22
   2  -4   1  219.62    4.92
  -2   4  -1  219.45    4.02
   2  -4   3   45.75    0.84
  -2   4  -3   45.52    0.78
   2  -4   4   64.89    1.14
  -2   4  -4   66.77    1.19
   2  -4   5   51.02    0.91
  -2   4  -5   49.14    0.86
   2  -4   6  370.75    5.96
  -2   4  -6  392.15    7.24
   2  -4   7   23.76    0.47
  -2   4  -7   22.77    0.45
   2  -4   8  581.51    9.21
  -2   4  -8  573.63   12.63
   2  -4   9  295.52    5.68
  -2   4  -9  284.77    4.56
   2  -4  10    1.47    0.10
  -2   4 -10    1.56    0.07
   2  -4  11  148.67    2.50
  -2   4 -11  153.00    2.59
   2  -4  12  486.89    7.70
  -2   4 -12  494.64    7.78
   2  -4  13   32.73    0.61
  -2   4 -13   34.30    0.65
   2  -4  14   -0.03    0.06
  -2   4 -14    0.03    0.06
   2  -4  15    1.70    0.10
  -2   4 -15    1.78    0.09
   2  -4  16  158.87    2.71
  -2   4 -16  162.00    2.68
   2  -4  17   40.00    0.73
  -2   4 -17   40.26    0.74
   2  -4  18   35.13    0.79
  -2   4 -18   36.29    0.66
   2  -4  19   22.43    0.63
  -2   4 -19   23.76    0.46
   2  -4  20   90.94    1.60
  -2   4 -20   94.83    1.63
   2  -4  21   36.72    0.73
  -2   4 -21   39.08    0.74
   2  -4  22  146.98    2.41
  -2   4 -22  148.27    2.45
   2  -4  23   54.65    1.00
  -2   4 -23   56.23    0.99
   2  -3 -23    3.85    0.30
  -2   3  23    3.80    0.31
   2  -3 -22   12.56    0.31
  -2   3  22   12.13    0.39
   2  -3 -21   39.34    0.74
  -2   3  21   39.56    0.85
   2  -3 -20    0.59    0.09
  -2   3  20    0.59    0.13
   2  -3 -19   25.44    0.67
  -2   3  19   24.64    0.57
   2  -3 -18   85.19    1.47
  -2   3  18   88.70    1.50
   2  -3 -17    0.34    0.08
  -2   3  17    0.27    0.11
   2  -3 -16  131.28    2.55
  -2   3  16  131.32    2.17
   2  -3 -15  209.40    3.46
  -2   3  15  203.97    3.26
   2  -3 -14   28.12    0.54
  -2   3  14   28.79    0.53
   2  -3 -13  258.15    4.26
  -2   3  13  258.79    4.78
   2  -3 -12   10.43    0.24
  -2   3  12    9.88    0.24
   2  -3 -11   57.41    1.17
  -2   3  11   57.76    1.01
   2  -3 -10    2.49    0.09
  -2   3  10    2.56    0.10
   2  -3  -9  313.31    5.03
  -2   3   9  312.27    5.01
   2  -3  -8   90.57    1.54
  -2   3   8   94.20    1.64
   2  -3  -7  410.71    8.99
  -2   3   7  403.09    6.33
   2  -3  -6    1.74    0.06
  -2   3   6    1.74    0.06
   2  -3  -5   70.91    1.17
  -2   3   5   71.51    1.19
   2  -3  -4  198.96    3.19
  -2   3   4  197.21    3.60
   2  -3  -2   70.73    1.35
  -2   3   2   68.52    1.35
   2  -3   0   23.91    0.44
  -2   3   0   24.13    0.42
   2  -3   1  140.97    2.31
  -2   3  -1  141.09    2.27
   2  -3   2  303.61    6.95
  -2   3  -2  301.49    6.80
   2  -3   3   93.88    1.58
  -2   3  -3   91.99    1.52
   2  -3   4    4.39    0.10
  -2   3  -4    4.54    0.11
   2  -3   5  183.06    2.95
  -2   3  -5  179.54    2.99
   2  -3   6   86.15    1.53
  -2   3  -6   85.59    1.45
   2  -3   7   27.01    0.50
  -2   3  -7   27.28    0.51
   2  -3   8   44.48    0.91
  -2   3  -8   44.97    0.78
   2  -3   9  199.61    3.26
  -2   3  -9  200.86    3.24
   2  -3  10   68.26    1.21
  -2   3 -10   67.40    1.21
   2  -3  11   25.21    0.56
  -2   3 -11   24.66    0.46
   2  -3  12   13.91    0.36
  -2   3 -12   14.38    0.30
   2  -3  13   61.07    1.06
  -2   3 -13   60.55    1.04
   2  -3  14    0.12    0.06
  -2   3 -14    0.08    0.05
   2  -3  15   44.13    0.81
  -2   3 -15   44.22    0.79
   2  -3  16   13.44    0.31
  -2   3 -16   14.05    0.32
   2  -3  17    8.85    0.22
  -2   3 -17    9.31    0.22
   2  -3  18    1.83    0.12
  -2   3 -18    1.85    0.10
   2  -3  19   63.84    1.26
  -2   3 -19   64.15    1.13
   2  -3  20   13.81    0.33
  -2   3 -20   14.22    0.33
   2  -3  21   14.12    0.33
  -2   3 -21   14.41    0.33
   2  -3  22    6.24    0.27
  -2   3 -22    6.48    0.21
   2  -3  23   44.71    0.86
  -2   3 -23   42.16    0.80
   2  -2 -23    2.30    0.37
  -2   2  23    2.18    0.24
   2  -2 -22   47.47    1.28
  -2   2  22   53.35    1.13
   2  -2 -21   12.34    0.29
  -2   2  21   13.39    0.47
   2  -2 -20   83.05    1.37
  -2   2  20   83.46    1.60
   2  -2 -19    2.20    0.12
  -2   2  19    2.42    0.16
   2  -2 -18    2.25    0.16
  -2   2  18    1.98    0.14
   2  -2 -17    7.40    0.22
  -2   2  17    7.44    0.20
   2  -2 -16   36.81    0.79
  -2   2  16   36.08    0.70
   2  -2 -15    8.16    0.23
  -2   2  15    7.61    0.19
   2  -2 -14  295.57    4.79
  -2   2  14  289.68    4.65
   2  -2 -13  196.33    3.26
  -2   2  13  195.31    3.11
   2  -2 -12    3.09    0.11
  -2   2  12    3.04    0.12
   2  -2 -11   23.31    0.45
  -2   2  11   23.14    0.44
   2  -2 -10  326.95    5.30
  -2   2  10  330.12    5.28
   2  -2  -9  257.36    4.10
  -2   2   9  256.48    4.69
   2  -2  -8    9.92    0.23
  -2   2   8    9.93    0.21
   2  -2  -7   92.34    1.53
  -2   2   7   94.66    1.90
  -2   2   5  851.47   27.34
   2  -2  -3  114.57    2.63
  -2   2   3  115.26    2.20
   2  -2  -2   91.96    1.52
  -2   2   2   89.73    1.44
   2  -2  -1  149.53    2.71
  -2   2   1  149.16    2.37
   2  -2   1  192.64    4.26
  -2   2  -1  193.35    4.35
   2  -2   2  163.12    2.66
  -2   2  -2  168.67    3.79
   2  -2   3   94.98    1.59
  -2   2  -3   96.82    1.61
   2  -2   5   11.86    0.28
  -2   2  -5   12.43    0.24
   2  -2   6  160.57    2.63
  -2   2  -6  152.83    2.49
   2  -2   7  139.79    2.70
  -2   2  -7  143.37    2.41
   2  -2   8    1.45    0.06
  -2   2  -8    1.38    0.06
   2  -2   9  327.16    5.20
  -2   2  -9  332.98    5.31
   2  -2  10  290.91    4.65
  -2   2 -10  294.45    4.70
   2  -2  11   14.45    0.32
  -2   2 -11   14.50    0.30
   2  -2  12   26.59    0.50
  -2   2 -12   26.90    0.51
   2  -2  13  376.23    5.99
  -2   2 -13  375.10    5.97
   2  -2  14  659.55   10.29
  -2   2 -14  664.53   10.44
   2  -2  15   58.67    1.04
  -2   2 -15   59.08    1.02
   2  -2  16   17.93    0.36
  -2   2 -16   18.01    0.37
   2  -2  17   17.24    0.37
  -2   2 -17   17.48    0.37
   2  -2  18   72.14    1.42
  -2   2 -18   73.26    1.26
   2  -2  19    6.32    0.19
  -2   2 -19    6.74    0.18
   2  -2  20   72.88    1.51
  -2   2 -20   71.10    1.23
   2  -2  21    8.68    0.29
  -2   2 -21    8.76    0.25
   2  -2  22   21.59    0.47
  -2   2 -22   22.57    0.47
   2  -2  23    3.62    0.22
  -2   2 -23    3.61    0.18
   2  -2  24   61.49    1.44
  -2   2 -24   62.91    1.46
   2  -1 -23   76.56    1.87
  -2   1  23   73.28    1.77
   2  -1 -22    0.62    0.13
  -2   1  22    0.75    0.16
   2  -1 -21   48.51    0.86
  -2   1  21   44.07    0.91
   2  -1 -20    0.68    0.09
  -2   1  20    0.73    0.12
   2  -1 -19   22.22    0.43
  -2   1  19   21.82    0.44
   2  -1 -18   43.75    0.90
  -2   1  18   43.21    1.06
   2  -1 -17    7.21    0.27
  -2   1  17    6.96    0.22
   2  -1 -16   74.06    1.32
  -2   1  16   75.86    1.36
   2  -1 -15  128.03    2.48
  -2   1  15  125.65    2.11
   2  -1 -14   20.19    0.49
  -2   1  14   19.15    0.39
   2  -1 -13  132.99    2.27
  -2   1  13  138.22    2.76
   2  -1 -12   66.32    1.17
  -2   1  12   64.71    1.18
   2  -1 -11    2.17    0.09
  -2   1  11    2.16    0.08
   2  -1 -10    0.15    0.05
  -2   1  10    0.06    0.05
   2  -1  -9  220.84    3.63
  -2   1   9  217.64    3.50
   2  -1  -8   11.98    0.25
  -2   1   8   12.18    0.26
   2  -1  -7  108.01    1.81
  -2   1   7  108.00    2.08
   2  -1  -6   56.42    0.95
  -2   1   6   59.73    1.15
   2  -1  -5   25.64    0.65
  -2   1   5   26.14    0.53
   2  -1  -4    1.93    0.07
  -2   1   4    2.19    0.06
   2  -1  -1   13.24    0.24
  -2   1   1   12.51    0.26
   2  -1   1  156.01    3.54
  -2   1  -1  158.95    3.57
   2  -1   4   16.81    0.32
  -2   1  -4   15.98    0.30
   2  -1   5  289.56    4.56
  -2   1  -5  289.70    4.54
   2  -1   7   79.44    1.39
  -2   1  -7   80.24    1.37
   2  -1   8   26.73    0.54
  -2   1  -8   26.53    0.48
   2  -1   9  415.54    6.59
  -2   1  -9  411.75    6.41
   2  -1  10    6.78    0.19
  -2   1 -10    6.31    0.15
   2  -1  11    0.41    0.06
  -2   1 -11    0.30    0.04
   2  -1  12   28.11    0.52
  -2   1 -12   28.67    0.53
   2  -1  13    1.45    0.09
  -2   1 -13    1.31    0.08
   2  -1  14    8.10    0.19
  -2   1 -14    8.17    0.20
   2  -1  15  177.06    2.94
  -2   1 -15  179.94    2.98
   2  -1  16    4.06    0.14
  -2   1 -16    4.09    0.13
   2  -1  17   13.25    0.30
  -2   1 -17   14.01    0.30
   2  -1  18   52.47    0.98
  -2   1 -18   52.98    0.97
   2  -1  19    4.77    0.17
  -2   1 -19    4.87    0.17
   2  -1  20    1.39    0.13
  -2   1 -20    1.68    0.12
   2  -1  21   24.24    0.57
  -2   1 -21   24.72    0.50
   2  -1  22   29.10    0.58
  -2   1 -22   29.78    0.58
   2  -1  23    0.43    0.21
  -2   1 -23    0.15    0.15
   2  -1  24   52.50    1.29
  -2   1 -24   51.49    1.32
   2   0 -23    0.51    0.25
  -2   0  23    0.18    0.20
   2   0 -22   27.29    0.54
  -2   0  22   25.69    0.58
   2   0 -21    2.89    0.18
  -2   0  21    3.11    0.19
   2   0 -20   17.82    0.38
  -2   0  20   17.20    0.44
   2   0 -19   16.24    0.38
  -2   0  19   16.76    0.41
   2   0 -18    8.47    0.22
  -2   0  18    8.99    0.23
   2   0 -17  119.66    2.35
  -2   0  17  120.10    2.76
   2   0 -16  216.78    4.13
  -2   0  16  211.49    3.52
   2   0 -15   14.96    0.33
  -2   0  15   15.34    0.32
   2   0 -14  128.69    2.49
  -2   0  14  129.10    2.15
   2   0 -13   92.40    1.80
  -2   0  13   91.55    1.65
   2   0 -12  475.21    7.58
  -2   0  12  502.05    8.19
   2   0 -11    9.47    0.22
  -2   0  11    9.19    0.20
   2   0 -10    4.24    0.12
  -2   0  10    4.30    0.12
   2   0  -9    0.23    0.04
  -2   0   9    0.17    0.05
  -2   0   8  653.18   14.44
   2   0  -7  191.23    3.18
  -2   0   7  188.39    3.52
   2   0  -6   99.15    2.37
  -2   0   6  112.35    2.70
   2   0  -5   74.78    1.50
  -2   0   5   77.26    1.28
   2   0  -4  140.25    2.30
  -2   0   4  144.51    2.36
   2   0   0   44.30    0.86
  -2   0   0   41.86    0.95
   2   0   1   29.83    0.60
  -2   0  -1   33.55    0.64
   2   0   3   37.96    0.77
  -2   0  -3   37.81    0.64
   2   0   4  222.65    3.61
  -2   0  -4  225.09    5.05
   2   0   5  258.10    4.64
  -2   0  -5  255.74    4.72
   2   0   7  519.61   11.51
  -2   0  -7  502.04   15.71
   2   0   8  248.96    4.08
  -2   0  -8  246.47    3.93
   2   0   9    0.62    0.05
  -2   0  -9    0.60    0.04
   2   0  10  268.79    4.41
  -2   0 -10  270.46    4.38
   2   0  11    6.56    0.17
  -2   0 -11    6.81    0.16
   2   0  12  211.44    3.50
  -2   0 -12  204.38    3.31
   2   0  13  135.62    2.31
  -2   0 -13  135.50    2.28
   2   0  14    5.51    0.15
  -2   0 -14    5.62    0.15
   2   0  15    4.20    0.13
  -2   0 -15    4.55    0.13
   2   0  16  310.27    6.00
  -2   0 -16  310.01    5.01
   2   0  17   92.23    1.96
  -2   0 -17   94.32    1.63
   2   0  18   68.68    1.24
  -2   0 -18   70.48    1.27
   2   0  19    6.03    0.20
  -2   0 -19    6.33    0.19
   2   0  20    7.90    0.23
  -2   0 -20    7.95    0.23
   2   0  21   11.57    0.33
  -2   0 -21   11.13    0.29
   2   0  22   44.60    1.03
  -2   0 -22   44.15    0.80
   2   0  23    2.46    0.26
  -2   0 -23    2.34    0.17
   2   0  24   42.03    1.11
  -2   0 -24   40.87    1.03
   2   1 -23   38.24    1.05
  -2  -1  23   38.34    1.16
   2   1 -22    2.80    0.16
  -2  -1  22    2.72    0.19
   2   1 -21    2.56    0.14
  -2  -1  21    2.28    0.16
   2   1 -20   55.81    1.00
  -2  -1  20   56.92    1.13
   2   1 -19    8.62    0.22
  -2  -1  19    8.55    0.25
   2   1 -18   84.10    1.43
  -2  -1  18   80.31    1.47
   2   1 -17    3.20    0.12
  -2  -1  17    3.19    0.16
   2   1 -16    9.31    0.25
  -2  -1  16    9.01    0.31
   2   1 -15   33.15    0.75
  -2  -1  15   31.98    0.62
   2   1 -14   45.94    0.83
  -2  -1  14   46.42    0.84
   2   1 -13    6.68    0.19
  -2  -1  13    6.55    0.17
   2   1 -12   19.83    0.40
  -2  -1  12   19.49    0.39
   2   1 -11   35.58    0.67
  -2  -1  11   36.63    0.66
   2   1 -10   59.83    1.05
  -2  -1  10   57.11    0.97
   2   1  -9   11.22    0.24
  -2  -1   9   11.50    0.26
   2   1  -8  204.39    4.69
  -2  -1   8  199.72    4.54
   2   1  -7    3.81    0.12
  -2  -1   7    3.70    0.11
   2   1  -5  342.44    5.50
  -2  -1   5  344.87    6.30
   2   1  -4  196.55    3.10
  -2  -1   4  188.10    3.01
   2   1  -3  122.41    2.00
  -2  -1   3  117.46    1.92
   2   1  -2    0.28    0.04
  -2  -1   2    0.36    0.03
   2   1   1   25.48    0.43
  -2  -1  -1   27.87    0.47
   2   1   2    8.50    0.17
  -2  -1  -2    8.47    0.19
   2   1   3  104.00    2.36
  -2  -1  -3  106.63    1.70
   2   1   5  103.19    1.75
  -2  -1  -5   99.95    1.65
   2   1   6  316.02    5.82
  -2  -1  -6  316.29    7.16
   2   1   7   28.58    0.53
  -2  -1  -7   28.81    0.55
   2   1   8   36.63    0.68
  -2  -1  -8   37.50    0.66
   2   1   9    4.53    0.12
  -2  -1  -9    4.69    0.13
   2   1  10  110.34    1.91
  -2  -1 -10  108.82    1.83
   2   1  11   92.43    1.60
  -2  -1 -11   94.73    1.59
   2   1  12    0.31    0.07
  -2  -1 -12    0.42    0.06
   2   1  13    5.06    0.14
  -2  -1 -13    5.01    0.14
   2   1  14    6.95    0.20
  -2  -1 -14    7.24    0.18
   2   1  15  200.98    3.27
  -2  -1 -15  200.87    3.76
   2   1  16  112.83    1.84
  -2  -1 -16  114.02    1.88
   2   1  17  104.99    1.84
  -2  -1 -17  107.07    1.76
   2   1  18   41.06    0.76
  -2  -1 -18   42.06    0.76
   2   1  19   45.19    0.84
  -2  -1 -19   46.28    0.85
   2   1  20    3.34    0.17
  -2  -1 -20    3.74    0.16
   2   1  21   42.98    0.78
  -2  -1 -21   44.36    0.79
   2   1  22    1.82    0.20
  -2  -1 -22    1.63    0.14
   2   1  23    6.73    0.42
  -2  -1 -23    6.40    0.37
   2   1  24   11.02    0.47
  -2  -1 -24   11.06    0.49
   2   2 -23    0.70    0.18
  -2  -2  23    0.68    0.21
   2   2 -22   18.39    0.41
  -2  -2  22   18.84    0.44
   2   2 -21   44.33    0.79
  -2  -2  21   44.67    0.78
   2   2 -20    4.53    0.16
  -2  -2  20    4.38    0.18
   2   2 -19   44.61    0.80
  -2  -2  19   43.79    0.79
   2   2 -18  145.64    2.84
  -2  -2  18  149.72    2.83
   2   2 -17   63.71    1.13
  -2  -2  17   65.44    1.33
   2   2 -16  182.70    3.00
  -2  -2  16  185.37    4.11
   2   2 -15  358.50    7.92
  -2  -2  15  364.11    8.02
   2   2 -14   49.72    1.08
  -2  -2  14   51.52    1.01
   2   2 -13  244.62    4.66
  -2  -2  13  247.80    4.09
   2   2 -12   37.06    0.79
  -2  -2  12   36.27    0.69
   2   2 -11   41.63    0.76
  -2  -2  11   39.85    0.73
   2   2 -10  337.01    6.21
  -2  -2  10  337.78    6.17
   2   2  -9  118.35    2.26
  -2  -2   9  114.60    2.77
   2   2  -8   25.90    0.58
  -2  -2   8   25.86    0.47
   2   2  -7  227.52    4.23
  -2  -2   7  245.54    4.69
   2   2  -5  433.57    9.58
  -2  -2   5  446.45   14.19
   2   2  -4   92.86    1.60
  -2  -2   4   99.64    1.67
   2   2  -3  302.69    9.36
  -2  -2   3  331.50   10.41
   2   2   0    2.79    0.07
  -2  -2   0    2.69    0.07
   2   2   1  169.90    3.89
  -2  -2  -1  162.83    3.62
   2   2   2    7.16    0.23
  -2  -2  -2    7.45    0.24
   2   2   3   13.42    0.25
  -2  -2  -3   12.53    0.25
   2   2   6   25.34    0.46
  -2  -2  -6   25.82    0.47
   2   2   9   28.57    0.56
  -2  -2  -9   28.52    0.53
   2   2  10  335.90    5.38
  -2  -2 -10  343.04    5.49
   2   2  11   21.55    0.49
  -2  -2 -11   22.75    0.43
   2   2  12   61.22    1.13
  -2  -2 -12   62.83    1.11
   2   2  13   47.81    0.84
  -2  -2 -13   47.58    0.87
   2   2  14  198.92    3.23
  -2  -2 -14  198.45    3.25
   2   2  15   25.21    0.49
  -2  -2 -15   25.49    0.50
   2   2  16    9.27    0.23
  -2  -2 -16    9.29    0.21
   2   2  17  165.47    2.75
  -2  -2 -17  167.38    2.77
   2   2  18  123.92    2.43
  -2  -2 -18  123.51    2.06
   2   2  19   69.40    1.24
  -2  -2 -19   73.15    1.25
   2   2  20  184.72    3.04
  -2  -2 -20  190.01    3.09
   2   2  21    5.68    0.25
  -2  -2 -21    6.43    0.22
   2   2  22   39.59    0.75
  -2  -2 -22   41.22    0.79
   2   2  23    0.42    0.30
  -2  -2 -23    0.66    0.36
   2   2  24   28.00    0.96
  -2  -2 -24   27.07    0.80
   2   3 -22   11.66    0.30
  -2  -3  22   11.57    0.34
   2   3 -21   17.85    0.39
  -2  -3  21   17.74    0.39
   2   3 -20  151.80    2.55
  -2  -3  20  145.95    2.36
   2   3 -19   17.99    0.45
  -2  -3  19   17.54    0.43
   2   3 -18   28.57    0.54
  -2  -3  18   29.15    0.64
   2   3 -17    6.02    0.18
  -2  -3  17    6.38    0.23
   2   3 -16    1.53    0.11
  -2  -3  16    1.45    0.10
   2   3 -15    5.51    0.16
  -2  -3  15    5.58    0.19
   2   3 -14    0.73    0.09
  -2  -3  14    0.60    0.08
   2   3 -13    0.67    0.07
  -2  -3  13    0.58    0.07
   2   3 -12   -0.02    0.05
  -2  -3  12    0.21    0.08
   2   3 -11  234.37    4.35
  -2  -3  11  243.58    4.61
   2   3 -10  278.60    6.76
  -2  -3  10  292.20    6.51
   2   3  -9   28.55    0.63
  -2  -3   9   28.62    0.50
   2   3  -8  253.86    4.13
  -2  -3   8  256.16    4.15
   2   3  -7  408.66    6.42
  -2  -3   7  411.65    7.62
   2   3  -6   50.17    0.91
  -2  -3   6   49.50    0.89
   2   3  -5    7.91    0.18
  -2  -3   5    8.10    0.17
   2   3  -2  132.54    2.15
  -2  -3   2  131.35    2.14
   2   3  -1  245.30    5.43
  -2  -3   1  254.89    5.63
   2   3   0   17.43    0.37
  -2  -3   0   16.83    0.31
   2   3   1  302.66    6.73
  -2  -3  -1  279.63    6.23
   2   3   2  424.36   13.51
   2   3   3  125.51    3.02
   2   3   4  249.74    5.59
  -2  -3  -4  235.15    5.30
   2   3   6   41.51    0.75
  -2  -3  -6   43.13    0.74
   2   3   7   84.79    1.45
  -2  -3  -7   86.31    1.43
   2   3   8   42.57    0.74
  -2  -3  -8   42.60    0.74
   2   3   9   12.49    0.27
  -2  -3  -9   12.39    0.27
   2   3  10   53.74    0.94
  -2  -3 -10   55.05    0.96
   2   3  11   24.94    0.49
  -2  -3 -11   24.85    0.48
   2   3  12   85.36    1.45
  -2  -3 -12   88.51    1.76
   2   3  13    1.81    0.10
  -2  -3 -13    1.95    0.10
   2   3  14   34.62    0.67
  -2  -3 -14   35.19    0.66
   2   3  15  100.51    1.75
  -2  -3 -15   99.07    1.70
   2   3  16    0.04    0.09
  -2  -3 -16    0.08    0.08
   2   3  17   38.61    0.72
  -2  -3 -17   37.00    0.80
   2   3  18   63.75    1.12
  -2  -3 -18   65.48    1.13
   2   3  19   29.92    0.60
  -2  -3 -19   30.25    0.60
   2   3  20    0.58    0.14
  -2  -3 -20    0.58    0.10
   2   3  21   52.53    1.19
  -2  -3 -21   50.95    0.95
   2   3  22    0.63    0.19
  -2  -3 -22    0.66    0.15
   2   3  23   13.83    0.64
  -2  -3 -23   12.16    0.58
   2   3  24    5.41    0.54
  -2  -3 -24    5.11    0.49
   2   4 -22  264.87    4.28
  -2  -4  22  272.57    4.38
   2   4 -21    9.55    0.25
  -2  -4  21    9.10    0.30
   2   4 -20    5.63    0.17
  -2  -4  20    5.42    0.20
   2   4 -19   22.11    0.44
  -2  -4  19   22.44    0.53
   2   4 -18   20.66    0.41
  -2  -4  18   21.40    0.49
   2   4 -17    4.67    0.18
  -2  -4  17    4.81    0.19
   2   4 -16   29.69    0.66
  -2  -4  16   30.22    0.70
   2   4 -15   45.26    0.85
  -2  -4  15   45.28    0.87
   2   4 -14   68.81    1.23
  -2  -4  14   69.27    1.68
   2   4 -13  278.94    8.75
  -2  -4  13  287.78    9.00
   2   4 -12  283.44    6.58
  -2  -4  12  276.47    6.24
   2   4 -10   34.00    0.91
  -2  -4  10   32.96    0.61
   2   4  -9   45.28    0.82
  -2  -4   9   45.79    0.78
   2   4  -8  272.61    4.46
  -2  -4   8  272.98    4.38
   2   4  -7  266.31    4.28
  -2  -4   7  266.49    4.18
   2   4  -6    2.90    0.09
  -2  -4   6    2.97    0.10
   2   4  -5    0.24    0.04
  -2  -4   5    0.26    0.04
   2   4  -4  360.57   11.27
  -2  -4   4  368.14    6.70
   2   4  -3  188.76    3.13
  -2  -4   3  189.16    3.03
   2   4  -1  131.06    2.16
  -2  -4   1  129.02    2.09
   2   4   0   58.49    1.01
  -2  -4   0   57.81    0.98
   2   4   1   85.36    1.62
  -2  -4  -1   84.65    1.60
   2   4   3   28.06    0.59
  -2  -4  -3   24.75    0.49
   2   4   4  228.59    4.19
  -2  -4  -4  224.06    5.06
   2   4   5  224.18    5.13
  -2  -4  -5  220.08    5.04
   2   4   6   83.08    1.40
  -2  -4  -6   82.30    1.36
   2   4   7  121.23    2.06
  -2  -4  -7  121.49    1.99
   2   4   8  447.83    8.43
  -2  -4  -8  442.92    9.89
   2   4   9  191.58    3.14
  -2  -4  -9  198.26    3.72
   2   4  10   19.71    0.39
  -2  -4 -10   19.98    0.39
   2   4  11   37.81    0.72
  -2  -4 -11   37.55    0.68
   2   4  12  328.52    5.22
  -2  -4 -12  334.13    5.33
   2   4  13   23.37    0.49
  -2  -4 -13   23.71    0.48
   2   4  14    1.48    0.09
  -2  -4 -14    1.60    0.11
   2   4  15  124.73    2.56
  -2  -4 -15  121.06    2.03
   2   4  16  243.35    3.98
  -2  -4 -16  248.34    4.60
   2   4  17   38.33    0.70
  -2  -4 -17   39.48    0.72
   2   4  18   19.69    0.41
  -2  -4 -18   19.32    0.41
   2   4  19   17.85    0.42
  -2  -4 -19   17.70    0.39
   2   4  20   14.77    0.38
  -2  -4 -20   15.75    0.39
   2   4  21   34.08    0.63
  -2  -4 -21   35.03    0.66
   2   4  22   40.09    0.78
  -2  -4 -22   42.15    0.93
   2   4  23    4.03    0.40
  -2  -4 -23    4.45    0.36
   2   5 -22   22.84    0.47
  -2  -5  22   21.92    0.45
   2   5 -21    0.14    0.09
  -2  -5  21    0.04    0.14
   2   5 -20   58.11    1.05
  -2  -5  20   57.60    1.03
   2   5 -19   32.34    0.61
  -2  -5  19   33.37    0.66
   2   5 -18    2.17    0.11
  -2  -5  18    2.23    0.12
   2   5 -17   22.72    0.48
  -2  -5  17   22.73    0.46
   2   5 -16    0.63    0.08
  -2  -5  16    0.73    0.09
   2   5 -15   35.73    0.65
  -2  -5  15   36.40    0.76
   2   5 -14   73.74    1.27
  -2  -5  14   75.52    1.56
  -2  -5  13   98.21    3.69
  -2  -5  12    2.97    0.12
  -2  -5  11  222.31    4.22
   2   5 -10  262.12    4.82
  -2  -5  10  264.58    4.23
   2   5  -9  273.12    5.14
  -2  -5   9  272.55    4.44
   2   5  -8   26.98    0.53
  -2  -5   8   26.22    0.50
   2   5  -7   80.76    1.42
  -2  -5   7   81.55    1.37
   2   5  -6    9.86    0.22
  -2  -5   6   10.19    0.22
   2   5  -5    5.17    0.13
  -2  -5   5    5.33    0.13
   2   5  -4  114.80    1.93
  -2  -5   4  112.64    2.22
   2   5  -3  120.21    2.01
  -2  -5   3  122.12    2.04
   2   5  -2   31.35    0.57
  -2  -5   2   32.06    0.56
   2   5  -1  118.42    2.01
  -2  -5   1  114.51    2.20
   2   5   1   28.38    0.51
  -2  -5  -1   27.79    0.49
   2   5   2   90.86    1.54
  -2  -5  -2   91.42    1.49
   2   5   3  130.06    2.56
  -2  -5  -3  130.56    2.45
   2   5   4    0.45    0.03
  -2  -5  -4    0.45    0.03
   2   5   5    3.64    0.10
  -2  -5  -5    3.73    0.09
   2   5   6   66.56    1.17
  -2  -5  -6   65.33    1.12
   2   5   7  143.60    2.37
  -2  -5  -7  142.65    2.31
   2   5   8    7.45    0.17
  -2  -5  -8    7.12    0.17
   2   5   9   30.89    0.59
  -2  -5  -9   30.69    0.57
   2   5  10  145.72    2.91
  -2  -5 -10  151.98    2.52
   2   5  11    6.42    0.17
  -2  -5 -11    6.70    0.16
   2   5  12   95.93    1.68
  -2  -5 -12   98.26    1.62
   2   5  13   73.17    1.27
  -2  -5 -13   73.20    1.25
   2   5  14   12.42    0.30
  -2  -5 -14   12.48    0.28
   2   5  15    0.32    0.08
  -2  -5 -15    0.36    0.07
   2   5  16   68.38    1.23
  -2  -5 -16   68.07    1.69
   2   5  17    1.41    0.12
  -2  -5 -17    1.35    0.10
   2   5  18   14.40    0.36
  -2  -5 -18   14.18    0.38
   2   5  19   15.07    0.36
  -2  -5 -19   15.08    0.34
   2   5  20   12.20    0.36
  -2  -5 -20   11.76    0.31
   2   5  21    2.08    0.20
  -2  -5 -21    2.20    0.15
   2   5  22    9.02    0.36
  -2  -5 -22    9.26    0.30
   2   5  23    6.87    0.58
  -2  -5 -23    7.33    0.45
   2   6 -22    3.83    0.21
  -2  -6  22    4.50    0.33
   2   6 -21    0.63    0.09
  -2  -6  21    0.61    0.14
   2   6 -20  162.65    2.66
  -2  -6  20  165.49    2.64
   2   6 -19    7.84    0.21
  -2  -6  19    8.03    0.22
   2   6 -18   24.63    0.47
  -2  -6  18   24.93    0.49
   2   6 -17    5.19    0.16
  -2  -6  17    4.76    0.17
   2   6 -16   28.20    0.64
  -2  -6  16   30.41    0.56
   2   6 -15    0.79    0.07
  -2  -6  15    0.99    0.12
   2   6 -14  184.95    3.11
  -2  -6  14  185.91    4.57
   2   6 -13   16.62    0.37
  -2  -6  13   17.37    0.40
   2   6 -12   52.89    1.35
  -2  -6  12   50.88    1.31
   2   6 -11  188.55    4.36
  -2  -6  11  196.13    3.24
   2   6 -10  565.87   12.78
  -2  -6  10  568.54    8.93
   2   6  -9  118.84    2.80
  -2  -6   9  118.52    2.29
   2   6  -8  261.18    4.32
  -2  -6   8  272.22    4.43
   2   6  -7  121.27    2.06
  -2  -6   7  120.94    2.00
   2   6  -6   71.02    1.25
  -2  -6   6   69.94    1.25
   2   6  -5   96.66    1.94
  -2  -6   5  101.26    1.71
   2   6  -4  231.08    4.25
  -2  -6   4  237.18    3.83
   2   6  -3  290.32    4.62
  -2  -6   3  288.05    4.64
   2   6  -2   12.33    0.24
  -2  -6   2   12.01    0.27
   2   6  -1   43.93    0.79
  -2  -6   1   44.88    0.78
   2   6   1   31.40    0.67
  -2  -6  -1   29.65    0.55
   2   6   2    0.75    0.04
  -2  -6  -2    0.83    0.05
   2   6   3   38.99    0.84
  -2  -6  -3   37.12    0.67
   2   6   4  101.22    1.74
  -2  -6  -4   98.05    1.61
   2   6   5    0.56    0.04
  -2  -6  -5    0.57    0.03
   2   6   6  223.64    3.58
  -2  -6  -6  223.83    3.57
   2   6   7   40.85    0.77
  -2  -6  -7   40.16    0.71
   2   6   8   55.35    0.99
  -2  -6  -8   58.41    1.02
   2   6   9  300.69    4.87
  -2  -6  -9  312.50    4.99
   2   6  10  953.06   17.26
   2   6  11  214.71    3.56
  -2  -6 -11  221.83    4.17
   2   6  12   12.17    0.27
  -2  -6 -12   12.86    0.27
   2   6  13   26.04    0.49
  -2  -6 -13   26.76    0.51
   2   6  14  161.65    2.71
  -2  -6 -14  156.36    2.62
   2   6  15    9.50    0.23
  -2  -6 -15    9.71    0.22
   2   6  16   24.33    0.51
  -2  -6 -16   24.83    0.48
   2   6  17   -0.02    0.11
  -2  -6 -17   -0.04    0.12
   2   6  18   31.34    0.67
  -2  -6 -18   31.53    0.64
   2   6  19    7.18    0.23
  -2  -6 -19    6.53    0.21
   2   6  20   21.63    0.49
  -2  -6 -20   21.58    0.47
   2   6  21   12.04    0.39
  -2  -6 -21   13.11    0.40
   2   6  22   10.42    0.59
  -2  -6 -22   10.31    0.51
  -2  -6 -23   11.75    0.69
   2   7 -21   41.28    0.76
  -2  -7  21   41.32    0.73
   2   7 -20    4.59    0.17
  -2  -7  20    4.36    0.19
   2   7 -19    4.92    0.16
  -2  -7  19    5.54    0.19
   2   7 -18   28.28    0.54
  -2  -7  18   28.16    0.57
   2   7 -17   12.76    0.28
  -2  -7  17   11.95    0.28
   2   7 -16    3.00    0.12
  -2  -7  16    3.35    0.16
   2   7 -15    6.70    0.20
  -2  -7  15    7.29    0.29
   2   7 -14   49.94    0.89
  -2  -7  14   51.12    1.05
   2   7 -13   87.36    1.54
  -2  -7  13   88.53    1.52
   2   7 -12    4.31    0.13
  -2  -7  12    4.50    0.14
   2   7 -11  185.61    4.35
  -2  -7  11  185.86    4.28
   2   7 -10    1.33    0.09
  -2  -7  10    1.25    0.08
   2   7  -9  126.28    2.39
  -2  -7   9  123.91    2.07
   2   7  -8    1.68    0.09
  -2  -7   8    1.68    0.07
   2   7  -7    0.80    0.07
  -2  -7   7    0.89    0.07
   2   7  -6   28.09    0.54
  -2  -7   6   28.52    0.56
   2   7  -5  223.99    3.63
  -2  -7   5  229.94    3.69
   2   7  -4  291.15    4.75
  -2  -7   4  279.66    4.46
   2   7  -3   12.12    0.24
  -2  -7   3   12.30    0.31
   2   7  -2  292.70    4.69
  -2  -7   2  297.36    4.72
   2   7  -1  639.08   14.06
  -2  -7   1  645.39   20.13
   2   7   0  425.79    9.40
  -2  -7   0  442.63    9.74
   2   7   1   71.37    1.20
  -2  -7  -1   71.84    1.21
   2   7   2   57.70    1.14
  -2  -7  -2   59.23    0.97
   2   7   3    5.96    0.15
  -2  -7  -3    5.87    0.15
   2   7   4  131.33    2.47
  -2  -7  -4  131.44    2.20
   2   7   5   18.94    0.44
  -2  -7  -5   18.42    0.41
   2   7   6  114.24    2.02
  -2  -7  -6  115.98    1.94
   2   7   7   27.57    0.54
  -2  -7  -7   27.57    0.58
   2   7   8  279.54    5.31
  -2  -7  -8  283.23    4.58
   2   7   9   11.19    0.26
  -2  -7  -9   11.14    0.24
   2   7  10  131.60    2.27
  -2  -7 -10  134.72    2.19
   2   7  11  124.46    2.20
  -2  -7 -11  125.02    2.06
   2   7  12    0.71    0.07
  -2  -7 -12    0.56    0.06
   2   7  13  183.95    3.08
  -2  -7 -13  193.41    3.62
   2   7  14   14.72    0.33
  -2  -7 -14   14.38    0.36
   2   7  15   14.42    0.36
  -2  -7 -15   14.26    0.30
   2   7  16   34.08    0.67
  -2  -7 -16   34.49    0.64
   2   7  17    4.08    0.18
  -2  -7 -17    4.31    0.15
   2   7  18    1.41    0.14
  -2  -7 -18    1.04    0.12
   2   7  19   24.79    0.52
  -2  -7 -19   24.10    0.48
   2   7  20   99.18    1.74
  -2  -7 -20   96.19    1.62
   2   7  21   31.76    0.68
  -2  -7 -21   32.89    0.68
   2   7  22  113.31    2.90
  -2  -7 -22  114.93    2.60
   2   8 -21    1.15    0.13
  -2  -8  21    1.33    0.17
   2   8 -20   11.21    0.28
  -2  -8  20   11.36    0.31
   2   8 -19   12.76    0.30
  -2  -8  19   12.69    0.31
   2   8 -18   47.72    0.87
  -2  -8  18   47.95    0.85
   2   8 -17   16.70    0.37
  -2  -8  17   17.15    0.38
   2   8 -16   15.83    0.47
  -2  -8  16   16.18    0.41
   2   8 -15   15.63    0.35
  -2  -8  15   15.81    0.33
   2   8 -14   15.28    0.33
  -2  -8  14   14.35    0.32
   2   8 -13    0.10    0.07
  -2  -8  13    0.02    0.07
   2   8 -12  810.47   12.70
  -2  -8  12  786.46   12.28
   2   8 -11    1.93    0.10
  -2  -8  11    2.17    0.12
   2   8 -10    1.92    0.13
  -2  -8  10    1.70    0.13
   2   8  -9   85.58    2.16
  -2  -8   9   84.05    1.43
   2   8  -8  383.80    7.02
  -2  -8   8  384.56    6.13
   2   8  -7   25.89    0.56
  -2  -8   7   26.78    0.50
   2   8  -6  539.25    8.51
  -2  -8   6  541.98    8.44
   2   8  -5  261.20    4.29
  -2  -8   5  266.08    4.24
   2   8  -4   21.14    0.43
  -2  -8   4   21.24    0.40
   2   8  -3  350.84    5.51
  -2  -8   3  348.35    5.47
   2   8  -2  654.99   14.62
  -2  -8   2  656.11   14.46
   2   8  -1  112.28    1.92
  -2  -8   1  109.72    1.82
   2   8   0   37.98    0.66
  -2  -8   0   36.48    0.64
   2   8   1    0.30    0.04
  -2  -8  -1    0.23    0.04
   2   8   3   90.21    1.56
  -2  -8  -3   87.45    1.69
   2   8   4  126.48    2.50
  -2  -8  -4  122.91    2.33
   2   8   5    9.62    0.24
  -2  -8  -5    9.18    0.20
   2   8   6   68.12    1.44
  -2  -8  -6   81.92    1.98
   2   8   7   38.00    0.82
  -2  -8  -7   38.56    0.66
   2   8   8   11.00    0.33
  -2  -8  -8   10.75    0.23
   2   8   9   86.06    1.51
  -2  -8  -9   85.48    1.45
   2   8  10    4.56    0.13
  -2  -8 -10    4.44    0.13
   2   8  11  171.43    3.37
  -2  -8 -11  175.44    2.90
   2   8  12  369.92    6.12
  -2  -8 -12  370.75    6.84
   2   8  13    0.15    0.08
  -2  -8 -13    0.13    0.07
   2   8  14  119.16    2.06
  -2  -8 -14  120.71    2.02
   2   8  15    7.44    0.21
  -2  -8 -15    7.27    0.19
   2   8  16   33.90    0.67
  -2  -8 -16   33.52    0.65
   2   8  17   65.82    1.24
  -2  -8 -17   67.37    1.19
   2   8  18   47.96    0.87
  -2  -8 -18   49.23    0.89
   2   8  19   24.54    0.51
  -2  -8 -19   23.85    0.47
   2   8  20   97.26    1.68
  -2  -8 -20  102.76    2.01
   2   8  21   49.84    1.38
  -2  -8 -21   50.40    1.37
   2   9 -20    6.45    0.19
  -2  -9  20    6.48    0.21
   2   9 -19   58.26    1.02
  -2  -9  19   57.53    1.13
   2   9 -18    6.53    0.19
  -2  -9  18    6.57    0.20
   2   9 -17    7.73    0.24
  -2  -9  17    7.74    0.25
   2   9 -16   59.86    1.22
  -2  -9  16   59.60    1.03
   2   9 -15   17.89    0.41
  -2  -9  15   18.33    0.39
   2   9 -14    1.69    0.09
  -2  -9  14    1.76    0.10
   2   9 -13   17.65    0.37
  -2  -9  13   17.94    0.43
   2   9 -12    8.27    0.22
  -2  -9  12    8.35    0.28
   2   9 -11    3.72    0.13
  -2  -9  11    3.90    0.13
   2   9 -10  121.59    2.06
  -2  -9  10  119.59    2.83
   2   9  -9    1.41    0.09
  -2  -9   9    1.33    0.09
   2   9  -8    0.65    0.07
  -2  -9   8    0.65    0.07
   2   9  -7   69.30    1.36
  -2  -9   7   68.00    1.18
   2   9  -6   63.83    1.25
  -2  -9   6   63.47    1.10
   2   9  -5    3.67    0.11
  -2  -9   5    3.90    0.11
   2   9  -4    1.05    0.06
  -2  -9   4    1.03    0.07
   2   9  -3   34.20    0.63
  -2  -9   3   34.34    0.62
   2   9  -2   82.71    1.40
  -2  -9   2   81.35    1.39
   2   9  -1   32.47    0.60
  -2  -9   1   31.53    0.56
   2   9   0   15.38    0.31
  -2  -9   0   15.98    0.30
   2   9   1   38.20    0.69
  -2  -9  -1   39.15    0.69
   2   9   2    3.10    0.10
  -2  -9  -2    3.04    0.11
   2   9   3   22.11    0.44
  -2  -9  -3   22.85    0.42
   2   9   4   15.15    0.32
  -2  -9  -4   14.45    0.29
   2   9   5   18.36    0.43
  -2  -9  -5   18.97    0.37
   2   9   6   25.06    0.58
  -2  -9  -6   24.20    0.44
   2   9   7    0.84    0.06
  -2  -9  -7    0.72    0.05
   2   9   8  213.62    3.58
  -2  -9  -8  217.78    3.49
   2   9   9   50.57    0.94
  -2  -9  -9   48.25    0.85
   2   9  10  129.54    2.20
  -2  -9 -10  127.03    2.17
   2   9  11   27.46    0.53
  -2  -9 -11   27.63    0.52
   2   9  12    0.13    0.08
  -2  -9 -12    0.21    0.07
   2   9  13   61.60    1.11
  -2  -9 -13   58.98    1.06
   2   9  14    0.02    0.08
  -2  -9 -14    0.13    0.08
   2   9  15   72.91    1.36
  -2  -9 -15   69.38    1.19
   2   9  16   39.10    0.75
  -2  -9 -16   38.57    0.74
   2   9  17  105.05    1.87
  -2  -9 -17  101.87    1.74
   2   9  18   16.51    0.46
  -2  -9 -18   15.17    0.35
   2   9  19   18.87    0.44
  -2  -9 -19   19.00    0.48
   2   9  20   29.28    0.63
  -2  -9 -20   29.90    0.62
   2   9  21    0.67    0.45
  -2  -9 -21   -0.18    0.62
   2  10 -20   28.69    0.64
  -2 -10  20   29.66    0.68
   2  10 -19   54.63    0.98
  -2 -10  19   56.73    1.02
   2  10 -18   36.36    0.80
  -2 -10  18   36.20    0.71
   2  10 -17  293.80    5.35
  -2 -10  17  294.54    4.68
   2  10 -16   58.70    1.04
  -2 -10  16   59.44    1.05
   2  10 -15   16.47    0.34
  -2 -10  15   17.22    0.36
   2  10 -14  256.46    4.18
  -2 -10  14  261.58    4.28
   2  10 -13    3.20    0.13
  -2 -10  13    3.26    0.13
   2  10 -12   46.03    0.85
  -2 -10  12   46.59    0.95
   2  10 -11   77.81    1.34
  -2 -10  11   80.08    1.59
   2  10 -10  308.39    5.80
  -2 -10  10  335.85    6.33
   2  10  -9   95.23    1.87
  -2 -10   9   99.06    2.39
   2  10  -8   72.74    1.86
  -2 -10   8   72.49    1.43
   2  10  -7   69.25    1.36
  -2 -10   7   70.48    1.20
   2  10  -6  154.60    2.86
  -2 -10   6  161.23    3.07
   2  10  -5  386.65    7.10
  -2 -10   5  393.35    7.17
   2  10  -4  342.95    5.61
  -2 -10   4  330.70    5.28
   2  10  -3  206.22    3.44
  -2 -10   3  204.86    3.30
   2  10  -2  138.98    2.31
  -2 -10   2  139.81    2.30
   2  10  -1    0.80    0.06
  -2 -10   1    0.88    0.05
   2  10   0  179.30    3.01
  -2 -10   0  182.51    2.96
   2  10   1    6.79    0.16
  -2 -10  -1    6.68    0.18
   2  10   2  138.39    2.32
  -2 -10  -2  131.87    2.19
   2  10   3   81.40    1.36
  -2 -10  -3   82.25    1.40
   2  10   4  420.92    6.70
  -2 -10  -4  399.82    7.28
   2  10   5  111.72    2.19
  -2 -10  -5  105.35    1.74
   2  10   6   60.30    1.18
  -2 -10  -6   60.14    1.01
   2  10   7    7.86    0.20
  -2 -10  -7    7.67    0.17
   2  10   8  248.69    4.17
  -2 -10  -8  251.08    4.64
   2  10   9    1.26    0.08
  -2 -10  -9    1.25    0.07
   2  10  10  115.09    2.08
  -2 -10 -10  113.88    1.86
   2  10  11    1.52    0.10
  -2 -10 -11    1.43    0.09
   2  10  12   60.87    1.10
  -2 -10 -12   58.53    1.19
   2  10  13   32.69    0.65
  -2 -10 -13   32.33    0.62
   2  10  14  106.79    1.87
  -2 -10 -14  103.79    1.75
   2  10  15   27.83    0.57
  -2 -10 -15   29.07    0.58
   2  10  16   31.63    0.65
  -2 -10 -16   32.65    0.63
   2  10  17   18.67    0.51
  -2 -10 -17   18.99    0.45
   2  10  18   80.90    1.53
  -2 -10 -18   76.40    1.35
   2  10  19    1.33    0.20
  -2 -10 -19    1.56    0.16
   2  10  20    0.48    0.42
  -2 -10 -20    0.54    0.59
   2  11 -19   60.05    1.06
  -2 -11  19   58.93    1.01
   2  11 -18    3.04    0.18
  -2 -11  18    2.84    0.18
   2  11 -17    2.44    0.12
  -2 -11  17    2.70    0.13
   2  11 -16   34.80    0.62
  -2 -11  16   34.54    0.61
   2  11 -15    0.28    0.08
  -2 -11  15    0.22    0.09
   2  11 -14    4.50    0.15
  -2 -11  14    4.93    0.16
   2  11 -13    7.72    0.20
  -2 -11  13    7.75    0.20
   2  11 -12    0.81    0.09
  -2 -11  12    0.81    0.09
   2  11 -11   32.88    0.62
  -2 -11  11   33.43    0.74
   2  11 -10    4.78    0.15
  -2 -11  10    4.66    0.16
   2  11  -9    2.99    0.12
  -2 -11   9    2.97    0.12
   2  11  -8   56.72    1.44
  -2 -11   8   60.09    1.45
   2  11  -7   71.91    1.73
  -2 -11   7   68.96    1.20
   2  11  -6  225.54    3.78
  -2 -11   6  221.98    3.65
   2  11  -5   36.56    0.75
  -2 -11   5   36.65    0.67
   2  11  -4  100.58    1.93
  -2 -11   4  102.77    1.73
   2  11  -3   12.46    0.31
  -2 -11   3   13.47    0.29
   2  11  -2   21.23    0.40
  -2 -11   2   20.75    0.40
   2  11  -1   67.66    1.18
  -2 -11   1   62.13    1.08
   2  11   0    5.90    0.15
  -2 -11   0    6.03    0.15
   2  11   1   23.93    0.45
  -2 -11  -1   22.61    0.50
   2  11   2   69.92    1.20
  -2 -11  -2   69.29    1.22
   2  11   3  694.61   12.72
   2  11   4  124.74    2.37
  -2 -11  -4  127.13    2.09
   2  11   5  327.73    6.05
  -2 -11  -5  317.21    5.00
   2  11   6   87.43    1.54
  -2 -11  -6   85.19    1.45
   2  11   7    7.50    0.20
  -2 -11  -7    8.10    0.19
   2  11   8   41.84    1.26
  -2 -11  -8   39.37    0.71
   2  11   9   33.24    0.69
  -2 -11  -9   34.93    0.67
   2  11  10   38.81    0.74
  -2 -11 -10   39.13    0.74
   2  11  11   76.97    1.67
  -2 -11 -11   76.62    1.34
   2  11  12   52.01    0.97
  -2 -11 -12   50.22    0.89
   2  11  13   34.28    0.76
  -2 -11 -13   34.65    0.65
   2  11  14    9.06    0.26
  -2 -11 -14    8.73    0.24
   2  11  15   34.02    0.69
  -2 -11 -15   34.69    0.66
   2  11  16   21.15    0.55
  -2 -11 -16   14.73    0.53
   2  11  17  235.72    3.78
  -2 -11 -17  234.04    3.76
   2  11  18    1.57    0.19
  -2 -11 -18    1.67    0.14
   2  11  19   40.74    1.63
  -2 -11 -19   41.53    1.23
   2  12 -19   68.97    1.22
  -2 -12  19   69.55    1.23
   2  12 -18  141.53    2.67
  -2 -12  18  142.72    2.71
   2  12 -17  159.68    2.63
  -2 -12  17  160.08    2.62
   2  12 -16  262.14    4.24
  -2 -12  16  262.40    4.18
   2  12 -15   72.96    1.29
  -2 -12  15   73.50    1.32
   2  12 -14   15.91    0.35
  -2 -12  14   15.85    0.35
   2  12 -13    0.40    0.08
  -2 -12  13    0.46    0.09
   2  12 -12    1.78    0.11
  -2 -12  12    1.90    0.12
   2  12 -11    6.81    0.19
  -2 -12  11    6.60    0.18
   2  12 -10   28.37    0.56
  -2 -12  10   28.54    0.66
   2  12  -9   17.68    0.36
  -2 -12   9   17.09    0.37
   2  12  -8  619.97   11.30
  -2 -12   8  622.28   13.77
   2  12  -7  180.99    4.08
  -2 -12   7  197.72    4.70
   2  12  -6    0.20    0.06
  -2 -12   6    0.21    0.07
   2  12  -5  109.66    1.89
  -2 -12   5  111.25    1.96
   2  12  -4  107.52    2.16
  -2 -12   4  107.39    1.77
   2  12  -3   10.97    0.24
  -2 -12   3   11.22    0.25
   2  12  -2  101.28    1.72
  -2 -12   2   98.15    1.95
   2  12  -1   19.57    0.39
  -2 -12   1   21.63    0.45
   2  12   0   21.57    0.49
  -2 -12   0   22.09    0.50
   2  12   1   13.95    0.31
  -2 -12  -1   13.70    0.32
   2  12   2  110.01    2.19
  -2 -12  -2  105.60    1.82
   2  12   3   12.92    0.29
  -2 -12  -3   12.97    0.27
   2  12   4   67.57    1.20
  -2 -12  -4   65.83    1.13
   2  12   5  114.65    2.25
  -2 -12  -5  110.40    1.86
   2  12   6  269.78    4.42
  -2 -12  -6  272.78    4.42
   2  12   7    0.29    0.07
  -2 -12  -7    0.30    0.06
   2  12   8  125.83    2.23
  -2 -12  -8  126.11    2.11
   2  12   9    8.44    0.26
  -2 -12  -9    9.22    0.22
   2  12  10  129.91    2.21
  -2 -12 -10  134.29    2.27
   2  12  11   12.53    0.33
  -2 -12 -11   12.43    0.29
   2  12  12   23.02    0.49
  -2 -12 -12   23.73    0.48
   2  12  13   27.23    0.54
  -2 -12 -13   25.34    0.50
   2  12  14    1.08    0.15
  -2 -12 -14    0.87    0.10
   2  12  15    2.74    0.17
  -2 -12 -15    2.63    0.14
   2  12  16   88.32    1.56
  -2 -12 -16   87.35    1.51
   2  12  17    1.76    0.18
  -2 -12 -17    1.65    0.14
   2  12  18    3.46    0.23
  -2 -12 -18    3.60    0.20
  -2 -12 -19    8.28    0.72
   2  13 -18    6.02    0.20
  -2 -13  18    5.70    0.22
   2  13 -17    0.84    0.11
  -2 -13  17    0.69    0.12
   2  13 -16   27.81    0.55
  -2 -13  16   27.95    0.54
   2  13 -15    0.08    0.10
  -2 -13  15    0.08    0.10
   2  13 -14   27.08    0.52
  -2 -13  14   26.76    0.50
   2  13 -13   20.82    0.42
  -2 -13  13   21.16    0.44
   2  13 -12    0.28    0.09
  -2 -13  12    0.03    0.11
   2  13 -11    7.65    0.20
  -2 -13  11    7.77    0.19
   2  13 -10   58.92    1.07
  -2 -13  10   59.31    1.05
   2  13  -9   41.44    0.75
  -2 -13   9   43.50    0.88
   2  13  -8   34.54    0.69
  -2 -13   8   34.11    0.66
   2  13  -7   57.80    1.17
  -2 -13   7   57.90    1.21
   2  13  -6  148.03    3.37
  -2 -13   6  158.98    5.10
   2  13  -5    0.38    0.10
  -2 -13   5    0.57    0.08
   2  13  -4  211.68    3.99
  -2 -13   4  206.42    3.41
   2  13  -3   56.15    1.11
  -2 -13   3   54.16    0.97
   2  13  -2   26.69    0.51
  -2 -13   2   27.55    0.53
   2  13  -1    0.24    0.07
  -2 -13   1    0.19    0.06
   2  13   0   31.30    0.59
  -2 -13   0   31.69    0.58
   2  13   1   24.27    0.48
  -2 -13  -1   24.47    0.48
   2  13   2   23.52    0.49
  -2 -13  -2   23.59    0.44
   2  13   3  287.26    4.74
  -2 -13  -3  294.13    5.42
   2  13   4    5.59    0.17
  -2 -13  -4    5.77    0.15
   2  13   5  166.28    3.18
  -2 -13  -5  170.92    2.81
   2  13   6  102.93    2.08
  -2 -13  -6   99.21    1.69
   2  13   7   36.61    0.80
  -2 -13  -7   36.96    0.68
   2  13   8  121.87    2.42
  -2 -13  -8  116.91    1.97
   2  13   9    0.04    0.08
  -2 -13  -9    0.12    0.07
   2  13  10    0.17    0.09
  -2 -13 -10    0.14    0.07
   2  13  11    7.25    0.22
  -2 -13 -11    7.06    0.23
   2  13  12  121.89    2.47
  -2 -13 -12  118.60    2.01
   2  13  13   30.41    0.63
  -2 -13 -13   30.74    0.56
   2  13  14   34.76    0.73
  -2 -13 -14   33.71    0.66
   2  13  15   31.31    0.72
  -2 -13 -15   29.20    0.58
   2  13  16   25.96    0.78
  -2 -13 -16   22.44    0.48
   2  13  17   11.46    0.32
  -2 -13 -17   11.32    0.31
   2  13  18    4.18    0.46
  -2 -13 -18    4.21    0.45
   2  14 -17    1.10    0.13
  -2 -14  17    1.10    0.13
   2  14 -16    5.04    0.17
  -2 -14  16    5.27    0.18
   2  14 -15   53.41    0.94
  -2 -14  15   53.55    0.95
   2  14 -14  176.04    2.87
  -2 -14  14  173.15    2.79
   2  14 -13   30.42    0.56
  -2 -14  13   30.57    0.57
   2  14 -12   15.84    0.34
  -2 -14  12   15.52    0.33
   2  14 -11    1.61    0.11
  -2 -14  11    1.34    0.11
   2  14 -10   43.59    0.79
  -2 -14  10   44.44    0.82
   2  14  -9    1.18    0.10
  -2 -14   9    1.24    0.10
   2  14  -8   71.81    1.27
  -2 -14   8   73.66    1.83
   2  14  -7   15.43    0.33
  -2 -14   7   15.39    0.33
   2  14  -6   92.12    1.61
  -2 -14   6   91.23    2.32
   2  14  -5  102.49    2.38
  -2 -14   5  100.72    1.94
   2  14  -4  192.23    3.21
  -2 -14   4  201.03    3.31
   2  14  -3   29.59    0.63
  -2 -14   3   27.81    0.53
   2  14  -2    5.63    0.18
  -2 -14   2    5.50    0.14
   2  14  -1   76.58    1.33
  -2 -14   1   76.27    1.33
   2  14   0  118.12    1.96
  -2 -14   0  115.87    1.97
   2  14   1  155.57    3.74
  -2 -14  -1  128.01    2.14
   2  14   2  100.02    1.75
  -2 -14  -2  102.55    1.57
   2  14   3   21.15    0.43
  -2 -14  -3   21.93    0.42
   2  14   4  252.31    4.08
  -2 -14  -4  255.53    4.05
   2  14   5   54.58    1.06
  -2 -14  -5   54.80    0.99
   2  14   6  195.65    3.81
  -2 -14  -6  190.39    3.08
   2  14   7   21.39    0.48
  -2 -14  -7   21.46    0.43
   2  14   8   36.94    0.80
  -2 -14  -8   36.10    0.66
   2  14   9   31.58    0.69
  -2 -14  -9   30.92    0.57
   2  14  10    5.27    0.18
  -2 -14 -10    5.56    0.16
   2  14  11    1.37    0.14
  -2 -14 -11    1.24    0.12
   2  14  12   79.57    1.43
  -2 -14 -12   78.37    1.36
   2  14  13   23.29    0.54
  -2 -14 -13   23.42    0.46
   2  14  14  108.40    1.92
  -2 -14 -14  106.39    1.87
   2  14  15    8.91    0.28
  -2 -14 -15    8.57    0.26
   2  14  16    0.31    0.19
  -2 -14 -16    0.18    0.14
   2  14  17   10.05    0.58
  -2 -14 -17    9.20    0.44
   2  15 -17    7.83    0.55
  -2 -15  17    7.59    0.37
   2  15 -16   53.63    1.08
  -2 -15  16   56.01    1.01
   2  15 -15    6.69    0.20
  -2 -15  15    6.62    0.20
   2  15 -14   14.66    0.32
  -2 -15  14   14.93    0.32
   2  15 -13   40.63    1.07
  -2 -15  13   41.52    0.90
   2  15 -12    0.47    0.10
  -2 -15  12    0.68    0.11
   2  15 -11   52.16    0.91
  -2 -15  11   52.02    0.92
   2  15 -10   38.05    0.77
  -2 -15  10   38.29    0.80
   2  15  -9   62.34    1.29
  -2 -15   9   64.56    1.15
   2  15  -8    0.11    0.09
  -2 -15   8    0.07    0.08
   2  15  -7   98.79    1.67
  -2 -15   7  101.28    1.92
   2  15  -6    0.96    0.10
  -2 -15   6    1.07    0.10
   2  15  -5    0.78    0.08
  -2 -15   5    0.63    0.09
   2  15  -4   48.01    1.23
  -2 -15   4   44.10    0.92
   2  15  -3  130.47    2.23
  -2 -15   3  128.79    2.17
   2  15  -2  361.28    6.66
  -2 -15   2  353.12    5.62
   2  15  -1    5.72    0.20
  -2 -15   1    5.44    0.16
   2  15   0  114.11    1.92
  -2 -15   0  114.47    1.94
   2  15   1   13.42    0.29
  -2 -15  -1   13.31    0.29
   2  15   2  103.49    1.69
  -2 -15  -2  101.03    1.98
   2  15   3  100.41    1.76
  -2 -15  -3   98.81    1.93
   2  15   4    3.02    0.14
  -2 -15  -4    3.14    0.12
   2  15   5    0.26    0.09
  -2 -15  -5    0.32    0.06
   2  15   6  122.67    2.53
  -2 -15  -6  120.75    1.99
   2  15   7    3.14    0.16
  -2 -15  -7    2.69    0.12
   2  15   8   37.11    0.68
  -2 -15  -8   38.32    0.78
   2  15   9   18.56    0.47
  -2 -15  -9   18.52    0.36
   2  15  10    5.86    0.23
  -2 -15 -10    5.87    0.18
   2  15  11    0.54    0.15
  -2 -15 -11    0.48    0.11
   2  15  12   37.62    0.72
  -2 -15 -12   38.05    0.75
   2  15  13    2.37    0.21
  -2 -15 -13    2.50    0.21
   2  15  14   29.58    0.63
  -2 -15 -14   31.89    0.71
   2  15  15   29.09    0.64
  -2 -15 -15   27.67    0.52
   2  15  16    1.20    0.41
  -2 -15 -16    1.03    0.35
   2  16 -16   70.47    1.79
  -2 -16  16   71.48    1.86
   2  16 -15    0.23    0.11
  -2 -16  15    0.17    0.11
   2  16 -14    0.26    0.11
  -2 -16  14    0.22    0.11
   2  16 -13    0.93    0.13
  -2 -16  13    0.93    0.13
   2  16 -12  163.10    2.62
  -2 -16  12  156.85    3.00
   2  16 -11   20.82    0.42
  -2 -16  11   20.42    0.41
   2  16 -10   15.24    0.34
  -2 -16  10   16.68    0.35
   2  16  -9    9.07    0.23
  -2 -16   9    8.71    0.21
   2  16  -8   41.98    0.76
  -2 -16   8   41.38    0.75
   2  16  -7    7.57    0.22
  -2 -16   7    8.00    0.23
   2  16  -6  305.12    4.89
  -2 -16   6  287.46    5.52
   2  16  -5   12.97    0.29
  -2 -16   5   13.32    0.31
   2  16  -4    1.48    0.12
  -2 -16   4    1.44    0.13
   2  16  -3    9.89    0.34
  -2 -16   3   10.30    0.28
   2  16  -2  128.02    2.17
  -2 -16   2  127.89    2.17
   2  16  -1    3.40    0.18
  -2 -16   1    3.17    0.12
   2  16   0    8.29    0.24
  -2 -16   0    8.32    0.22
   2  16   1   49.49    0.90
  -2 -16  -1   49.42    0.89
   2  16   2  122.16    2.05
  -2 -16  -2  122.15    2.02
   2  16   3    0.09    0.09
  -2 -16  -3    0.15    0.08
   2  16   4    5.96    0.18
  -2 -16  -4    6.17    0.18
   2  16   5    0.60    0.11
  -2 -16  -5    0.50    0.10
   2  16   6    8.41    0.26
  -2 -16  -6    9.12    0.23
   2  16   7   12.93    0.33
  -2 -16  -7   13.23    0.31
   2  16   8  153.12    2.95
  -2 -16  -8  152.85    2.90
   2  16   9   35.88    0.72
  -2 -16  -9   36.64    0.69
   2  16  10   92.61    1.69
  -2 -16 -10   90.67    1.53
   2  16  11   54.49    1.07
  -2 -16 -11   53.63    0.97
   2  16  12   45.76    0.86
  -2 -16 -12   45.70    0.83
   2  16  13  168.62    3.94
  -2 -16 -13  152.39    2.56
   2  16  14   11.32    0.29
  -2 -16 -14   10.94    0.32
   2  16  15   10.06    0.92
  -2 -16 -15   11.05    0.70
   2  17 -15    0.08    0.19
  -2 -17  15    0.19    0.16
   2  17 -14   58.41    1.25
  -2 -17  14   59.08    1.10
   2  17 -13   28.94    0.59
  -2 -17  13   29.43    0.58
   2  17 -12   64.25    1.12
  -2 -17  12   60.90    1.22
   2  17 -11   72.06    1.26
  -2 -17  11   73.25    1.24
   2  17 -10    0.07    0.10
  -2 -17  10    0.18    0.09
   2  17  -9    9.64    0.24
  -2 -17   9    9.85    0.24
   2  17  -8    1.66    0.12
  -2 -17   8    1.70    0.11
   2  17  -7   82.31    1.69
  -2 -17   7   79.68    1.41
   2  17  -6    0.69    0.11
  -2 -17   6    0.30    0.11
   2  17  -5    0.70    0.12
  -2 -17   5    0.72    0.12
   2  17  -4   22.63    0.48
  -2 -17   4   22.36    0.46
   2  17  -3   20.14    0.46
  -2 -17   3   20.98    0.57
   2  17  -2   75.98    1.61
  -2 -17   2   68.64    1.42
   2  17  -1   11.21    0.29
  -2 -17   1   11.73    0.28
   2  17   0   21.83    0.51
  -2 -17   0   21.51    0.42
   2  17   1   63.23    1.29
  -2 -17  -1   63.25    1.01
   2  17   2  111.97    1.91
  -2 -17  -2  107.13    1.85
   2  17   3    0.11    0.10
  -2 -17  -3    0.26    0.08
   2  17   4    9.42    0.26
  -2 -17  -4    9.32    0.24
   2  17   5    0.80    0.10
  -2 -17  -5    0.95    0.09
   2  17   6  129.70    2.62
  -2 -17  -6  134.19    2.30
   2  17   7    2.90    0.17
  -2 -17  -7    2.71    0.17
   2  17   8    1.53    0.15
  -2 -17  -8    1.76    0.12
   2  17   9    6.37    0.22
  -2 -17  -9    6.44    0.19
   2  17  10   21.32    0.49
  -2 -17 -10   21.45    0.46
   2  17  11    1.33    0.17
  -2 -17 -11    1.17    0.14
   2  17  12    7.45    0.28
  -2 -17 -12    7.39    0.23
   2  17  13    3.98    0.63
  -2 -17 -13    3.03    0.39
   2  18 -13    1.34    0.15
  -2 -18  13    1.04    0.14
   2  18 -12    4.48    0.19
  -2 -18  12    4.85    0.20
   2  18 -11   25.47    0.50
  -2 -18  11   25.36    0.51
   2  18 -10  197.49    3.15
  -2 -18  10  189.98    3.02
   2  18  -9    1.66    0.14
  -2 -18   9    1.83    0.12
   2  18  -8  118.96    2.07
  -2 -18   8  114.33    2.19
   2  18  -7    0.81    0.12
  -2 -18   7    0.62    0.10
   2  18  -6   13.01    0.37
  -2 -18   6   13.89    0.36
   2  18  -5    4.06    0.16
  -2 -18   5    4.29    0.18
   2  18  -4    4.90    0.17
  -2 -18   4    4.59    0.15
   2  18  -3   66.38    1.35
  -2 -18   3   67.99    1.37
   2  18  -2   13.49    0.41
  -2 -18   2   13.57    0.42
   2  18  -1   90.17    1.87
  -2 -18   1   89.64    1.54
   2  18   0   53.20    0.98
  -2 -18   0   52.94    0.92
   2  18   1   23.20    0.53
  -2 -18  -1   22.89    0.51
   2  18   2   20.21    0.46
  -2 -18  -2   20.38    0.42
   2  18   3    4.37    0.17
  -2 -18  -3    4.27    0.16
   2  18   4  174.80    3.37
  -2 -18  -4  174.29    2.89
   2  18   5   12.72    0.32
  -2 -18  -5   12.83    0.32
   2  18   6    0.05    0.14
  -2 -18  -6    0.22    0.10
   2  18   7    0.76    0.14
  -2 -18  -7    0.62    0.11
   2  18   8  192.62    3.24
  -2 -18  -8  184.76    3.03
   2  18   9   26.17    0.60
  -2 -18  -9   25.10    0.60
   2  18  10   21.83    0.51
  -2 -18 -10   21.22    0.48
   2  18  11   18.71    0.57
  -2 -18 -11   17.41    0.42
   2  18  12   17.92    0.88
  -2 -18 -12   23.36    0.74
   2  19 -12   18.41    0.59
  -2 -19  12   20.23    0.66
   2  19 -11   17.26    0.38
  -2 -19  11   16.72    0.40
   2  19 -10   21.26    0.46
  -2 -19  10   20.95    0.44
   2  19  -9    5.44    0.20
  -2 -19   9    5.81    0.19
   2  19  -8   47.89    0.84
  -2 -19   8   47.71    0.86
   2  19  -7   14.25    0.33
  -2 -19   7   14.65    0.33
   2  19  -6    0.11    0.13
  -2 -19   6    0.19    0.13
   2  19  -5    5.37    0.19
  -2 -19   5    6.15    0.19
   2  19  -4   38.12    0.81
  -2 -19   4   37.61    0.83
   2  19  -3   65.03    1.30
  -2 -19   3   70.21    1.22
   2  19  -2    2.77    0.19
  -2 -19   2    3.22    0.18
   2  19  -1    3.88    0.28
  -2 -19   1    4.03    0.19
   2  19   0   35.06    0.69
  -2 -19   0   32.98    0.59
   2  19   1  225.81    3.67
  -2 -19  -1  229.30    3.76
   2  19   2   30.63    0.71
  -2 -19  -2   32.26    0.64
   2  19   3    1.35    0.16
  -2 -19  -3    1.70    0.13
   2  19   4    5.66    0.21
  -2 -19  -4    5.87    0.20
   2  19   5   26.96    0.61
  -2 -19  -5   28.03    0.57
   2  19   6    7.36    0.26
  -2 -19  -6    7.37    0.23
   2  19   7    6.82    0.25
  -2 -19  -7    7.07    0.26
   2  19   8   14.55    0.45
  -2 -19  -8   14.40    0.37
   2  19   9    9.60    0.33
  -2 -19  -9    9.46    0.29
   2  19  10    4.51    0.41
  -2 -19 -10    4.31    0.37
   2  20 -11   70.16    1.80
  -2 -20  11   67.14    1.65
   2  20 -10    2.64    0.27
  -2 -20  10    2.64    0.21
   2  20  -9   14.29    0.44
  -2 -20   9   13.81    0.34
   2  20  -8   42.90    0.87
  -2 -20   8   40.05    0.84
   2  20  -7    0.39    0.16
  -2 -20   7   -0.02    0.14
   2  20  -6   17.55    0.42
  -2 -20   6   18.39    0.40
   2  20  -5    0.07    0.14
  -2 -20   5    0.14    0.12
   2  20  -4  192.28    3.58
  -2 -20   4  196.75    3.67
   2  20  -3    1.53    0.16
  -2 -20   3    0.85    0.12
   2  20  -2   58.73    1.22
  -2 -20   2   61.86    1.10
   2  20  -1   28.26    0.61
  -2 -20   1   28.83    0.65
   2  20   0   25.80    0.75
  -2 -20   0   29.85    0.70
   2  20   1    1.84    0.19
  -2 -20  -1    1.69    0.14
   2  20   2   85.10    1.49
  -2 -20  -2   84.38    1.44
   2  20   3    0.33    0.18
  -2 -20  -3    1.22    0.14
   2  20   4    0.57    0.18
  -2 -20  -4    0.58    0.14
   2  20   5    1.83    0.20
  -2 -20  -5    2.08    0.15
   2  20   6  208.68    3.48
  -2 -20  -6  222.23    4.10
   2  20   7    9.83    0.51
  -2 -20  -7    9.93    0.43
   2  20   8    0.36    0.39
  -2 -20  -8    0.31    0.31
   2  20   9   -0.15    0.58
  -2 -20  -9    0.44    0.43
   2  21  -9   18.55    0.63
  -2 -21   9   17.32    0.56
   2  21  -8   28.19    0.80
  -2 -21   8   27.86    0.81
   2  21  -7    0.89    0.35
  -2 -21   7    0.54    0.22
   2  21  -6   11.82    0.82
  -2 -21   6   12.34    0.44
   2  21  -5   21.71    0.51
  -2 -21   5   26.34    0.79
   2  21  -4   13.92    0.42
  -2 -21   4   15.65    0.40
   2  21  -3    0.43    0.18
  -2 -21   3    0.60    0.13
   2  21  -2    4.57    0.23
  -2 -21   2    4.48    0.19
   2  21  -1   77.81    1.95
  -2 -21   1   55.91    1.47
   2  21   0    3.78    0.26
  -2 -21   0    3.02    0.21
   2  21   1   27.06    0.80
  -2 -21  -1   27.15    0.63
   2  21   2   50.81    0.92
  -2 -21  -2   58.97    1.21
   2  21   3   32.58    0.99
  -2 -21  -3   36.47    0.98
   2  21   4    5.36    0.36
  -2 -21  -4    5.92    0.35
   2  21   5   12.10    0.54
  -2 -21  -5   13.95    0.48
   2  21   6    1.57    0.44
  -2 -21  -6    1.42    0.32
   2  21   7   17.67    0.63
  -2 -21  -7   19.18    0.62
   2  22  -7    8.73    0.58
  -2 -22   7    9.03    0.40
   2  22  -6  173.78    3.86
   2  22  -5   13.55    0.52
  -2 -22   5   12.97    0.48
   2  22  -4   13.39    0.73
  -2 -22   4   13.36    0.50
   2  22  -3    1.07    0.39
  -2 -22   3    1.02    0.28
   2  22  -2   44.75    1.24
  -2 -22   2   50.94    1.30
   2  22  -1   14.72    0.62
  -2 -22   1   15.91    0.54
   2  22   0   60.14    1.64
  -2 -22   0   63.39    1.58
   2  22   1    7.39    0.47
  -2 -22  -1    7.30    0.44
   2  22   2    5.76    0.41
  -2 -22  -2    8.35    0.41
   2  22   3    5.28    0.41
  -2 -22  -3    5.82    0.41
   2  22   4   13.87    0.79
  -2 -22  -4   15.53    0.64
   2  22   5   10.08    0.68
  -2 -22  -5   10.39    0.45
   2  23  -5   -0.16    0.48
  -2 -23   5    0.12    0.29
   2  23  -4   25.22    0.78
  -2 -23   4   27.06    0.71
   2  23  -3    0.23    0.49
  -2 -23   3    0.16    0.31
   2  23  -2   32.80    1.06
  -2 -23   2   37.14    1.00
   2  23  -1   23.95    0.96
  -2 -23   1   25.26    0.85
   2  23   0    7.68    0.56
  -2 -23   0    9.35    0.45
   2  23   1    5.46    0.38
  -2 -23  -1    5.84    0.35
   2  23   2    0.05    0.48
  -2 -23  -2    0.42    0.36
   3 -22   1   59.52    2.52
  -3  22  -1   53.45    1.34
   3 -22   2    8.62    0.37
  -3  22  -2    7.97    0.38
   3 -22   3   23.40    0.75
  -3  22  -3   23.40    0.84
   3 -21  -6    2.37    0.22
  -3  21   6    2.79    0.31
   3 -21  -5   75.67    1.48
  -3  21   5   68.51    1.64
   3 -21  -4    0.19    0.13
  -3  21   4    0.24    0.20
   3 -21  -3   55.35    0.99
  -3  21   3   55.73    1.00
   3 -21  -2    0.61    0.15
  -3  21   2    0.56    0.18
   3 -21  -1    6.33    0.21
  -3  21   1    6.49    0.24
   3 -21   0   20.54    0.44
  -3  21   0   21.05    0.48
   3 -21   1    5.54    0.20
  -3  21  -1    5.30    0.22
   3 -21   2   94.69    1.60
  -3  21  -2   96.35    1.63
   3 -21   3  194.31    3.10
  -3  21  -3  193.03    3.16
   3 -21   4    1.17    0.16
  -3  21  -4    0.81    0.19
   3 -21   5   17.10    0.85
  -3  21  -5   16.74    0.58
   3 -21   6    2.76    0.23
  -3  21  -6    2.53    0.24
   3 -21   7  104.22    2.38
  -3  21  -7  102.24    2.36
   3 -21   8   10.69    0.44
  -3  21  -8    9.58    0.51
   3 -21   9   67.07    2.84
  -3  21  -9   14.45    1.25
   3 -20  -9   26.72    0.72
  -3  20   9   23.40    0.93
   3 -20  -8   17.83    0.56
  -3  20   8   16.11    0.60
   3 -20  -7   33.37    0.66
  -3  20   7   32.20    0.63
   3 -20  -6   12.56    0.32
  -3  20   6   12.43    0.34
   3 -20  -5    6.92    0.23
  -3  20   5    6.52    0.27
   3 -20  -4    4.14    0.17
  -3  20   4    4.18    0.21
   3 -20  -3    9.81    0.25
  -3  20   3    9.70    0.27
   3 -20  -2    5.42    0.19
  -3  20   2    5.26    0.21
   3 -20  -1   24.08    0.48
  -3  20   1   24.02    0.49
   3 -20   0    0.30    0.10
  -3  20   0    0.26    0.13
   3 -20   1   19.86    0.43
  -3  20  -1   20.10    0.51
   3 -20   2   12.24    0.31
  -3  20  -2   11.13    0.38
   3 -20   3   11.94    0.31
  -3  20  -3   12.05    0.32
   3 -20   4    3.58    0.14
  -3  20  -4    3.67    0.19
   3 -20   5    5.05    0.20
  -3  20  -5    4.79    0.21
   3 -20   6   20.71    0.44
  -3  20  -6   21.12    0.50
   3 -20   7    0.47    0.15
  -3  20  -7    0.49    0.17
   3 -20   8    1.40    0.21
  -3  20  -8    1.59    0.23
   3 -20   9   23.61    0.72
  -3  20  -9   23.94    0.67
   3 -20  10   35.27    1.01
  -3  20 -10   37.37    1.02
   3 -20  11    2.99    0.31
  -3  20 -11    3.27    0.29
   3 -19 -11   39.24    0.94
  -3  19  11   33.95    0.83
   3 -19 -10    0.20    0.25
  -3  19  10    0.17    0.38
   3 -19  -9  155.56    2.51
  -3  19   9  155.64    2.51
   3 -19  -8   16.69    0.39
  -3  19   8   16.06    0.42
   3 -19  -7    1.55    0.17
  -3  19   7    1.58    0.21
   3 -19  -6   24.98    0.50
  -3  19   6   24.95    0.51
   3 -19  -5   32.07    0.62
  -3  19   5   30.75    0.61
   3 -19  -4   59.78    1.08
  -3  19   4   60.12    1.09
   3 -19  -3    6.41    0.20
  -3  19   3    6.14    0.22
   3 -19  -2    3.59    0.18
  -3  19   2    3.39    0.19
   3 -19  -1  122.86    2.05
  -3  19   1  125.26    2.02
   3 -19   0   29.11    0.56
  -3  19   0   29.04    0.56
   3 -19   1   37.84    0.71
  -3  19  -1   36.96    0.80
   3 -19   2   62.41    1.14
  -3  19  -2   61.49    1.07
   3 -19   3    0.39    0.11
  -3  19  -3    0.27    0.14
   3 -19   4   22.97    0.48
  -3  19  -4   23.40    0.48
   3 -19   5  418.63    6.52
  -3  19  -5  414.52    7.49
   3 -19   6   13.03    0.31
  -3  19  -6   13.24    0.32
   3 -19   7    6.78    0.21
  -3  19  -7    6.70    0.21
   3 -19   8    0.08    0.13
  -3  19  -8    0.28    0.15
   3 -19   9  129.86    2.07
  -3  19  -9  133.18    2.15
   3 -19  10    6.52    0.27
  -3  19 -10    5.62    0.22
   3 -19  11    0.43    0.27
  -3  19 -11    0.43    0.25
   3 -19  12   42.74    1.08
  -3  19 -12   44.20    1.13
   3 -19  13    3.76    0.30
  -3  19 -13    3.88    0.30
   3 -18 -13   12.59    0.49
  -3  18  13   12.33    0.43
   3 -18 -12    0.37    0.20
  -3  18  12    0.30    0.30
   3 -18 -11    4.26    0.18
  -3  18  11    4.20    0.21
   3 -18 -10    0.14    0.15
  -3  18  10    0.13    0.22
   3 -18  -9    0.51    0.10
  -3  18   9    0.58    0.15
   3 -18  -8    1.89    0.14
  -3  18   8    1.52    0.17
   3 -18  -7   36.95    0.71
  -3  18   7   37.16    0.82
   3 -18  -6   12.85    0.29
  -3  18   6   12.64    0.38
   3 -18  -5   14.56    0.38
  -3  18   5   14.63    0.35
   3 -18  -4   21.04    0.50
  -3  18   4   20.59    0.41
   3 -18  -3    6.71    0.19
  -3  18   3    6.77    0.21
   3 -18  -2   38.55    0.71
  -3  18   2   39.88    0.79
   3 -18  -1    0.27    0.08
  -3  18   1    0.30    0.11
   3 -18   0  139.90    2.34
  -3  18   0  142.14    2.34
   3 -18   1   14.59    0.31
  -3  18  -1   14.05    0.34
   3 -18   2   36.96    0.66
  -3  18  -2   38.43    0.69
   3 -18   3    0.17    0.10
  -3  18  -3    0.09    0.12
   3 -18   4   46.57    0.83
  -3  18  -4   48.16    0.89
   3 -18   5    0.13    0.10
  -3  18  -5    0.33    0.13
   3 -18   6    8.58    0.23
  -3  18  -6    8.77    0.25
   3 -18   7    0.10    0.10
  -3  18  -7    0.02    0.14
   3 -18   8    1.79    0.13
  -3  18  -8    1.96    0.14
   3 -18   9    6.95    0.22
  -3  18  -9    7.04    0.23
   3 -18  10   24.04    0.49
  -3  18 -10   24.43    0.49
   3 -18  11   17.38    0.40
  -3  18 -11   20.52    0.63
   3 -18  12   16.31    0.51
  -3  18 -12   15.76    0.69
   3 -18  13    1.76    0.31
  -3  18 -13    1.48    0.29
   3 -18  14    1.90    0.27
  -3  18 -14    1.81    0.26
   3 -18  15    4.47    0.46
  -3  18 -15    4.55    0.37
   3 -17 -15   12.76    0.91
   3 -17 -14   37.09    1.04
  -3  17  14   33.27    1.04
   3 -17 -13  131.25    3.09
  -3  17  13  110.24    2.75
   3 -17 -12   23.36    0.49
  -3  17  12   23.02    0.48
   3 -17 -11   24.70    0.51
  -3  17  11   24.18    0.57
   3 -17 -10    4.33    0.16
  -3  17  10    4.09    0.20
   3 -17  -9    0.92    0.11
  -3  17   9    0.94    0.15
   3 -17  -8    9.17    0.24
  -3  17   8    8.45    0.25
   3 -17  -7  240.94    3.93
  -3  17   7  251.16    4.67
   3 -17  -6    6.91    0.19
  -3  17   6    6.61    0.22
   3 -17  -5    3.02    0.13
  -3  17   5    2.85    0.15
   3 -17  -4   20.30    0.48
  -3  17   4   20.50    0.43
   3 -17  -3  339.98    5.40
  -3  17   3  342.64    5.46
   3 -17  -2   25.53    0.50
  -3  17   2   25.19    0.47
   3 -17  -1   23.36    0.48
  -3  17   1   22.76    0.46
   3 -17   0  275.13    5.04
  -3  17   0  288.55    5.26
   3 -17   1   15.96    0.34
  -3  17  -1   16.54    0.36
   3 -17   2    3.42    0.14
  -3  17  -2    3.37    0.15
   3 -17   3  121.99    2.04
  -3  17  -3  118.03    1.99
   3 -17   4   16.99    0.43
  -3  17  -4   17.17    0.37
   3 -17   5    0.78    0.09
  -3  17  -5    0.78    0.11
   3 -17   6    4.85    0.17
  -3  17  -6    4.96    0.18
   3 -17   7  185.58    3.13
  -3  17  -7  183.67    2.95
   3 -17   8    4.13    0.16
  -3  17  -8    3.57    0.16
   3 -17   9   26.59    0.54
  -3  17  -9   26.04    0.51
   3 -17  10    0.09    0.11
  -3  17 -10    0.21    0.12
   3 -17  11  221.49    5.11
  -3  17 -11  211.00    3.97
   3 -17  12   12.17    0.36
  -3  17 -12   11.13    0.42
   3 -17  13   42.87    1.15
  -3  17 -13   53.56    1.10
   3 -17  14    1.64    0.25
  -3  17 -14    1.54    0.22
   3 -17  15    1.04    0.30
  -3  17 -15    0.91    0.31
   3 -17  16    2.39    0.35
  -3  17 -16    2.61    0.31
   3 -16 -16   35.10    1.02
  -3  16  16   33.10    0.92
   3 -16 -15    0.24    0.28
  -3  16  15    1.11    0.40
   3 -16 -14    4.42    0.18
  -3  16  14    4.56    0.23
   3 -16 -13    6.20    0.21
  -3  16  13    5.66    0.23
   3 -16 -12    3.30    0.16
  -3  16  12    2.99    0.21
   3 -16 -11    4.32    0.16
  -3  16  11    4.16    0.19
   3 -16 -10   11.93    0.27
  -3  16  10   11.66    0.28
   3 -16  -9    9.50    0.25
  -3  16   9    8.99    0.31
   3 -16  -8    1.65    0.12
  -3  16   8    1.93    0.14
   3 -16  -7    4.18    0.16
  -3  16   7    3.89    0.20
   3 -16  -6   18.84    0.40
  -3  16   6   19.53    0.40
   3 -16  -5    3.89    0.14
  -3  16   5    3.79    0.16
   3 -16  -4    4.89    0.15
  -3  16   4    4.51    0.16
   3 -16  -3   60.69    1.23
  -3  16   3   59.62    1.04
   3 -16  -2    4.16    0.14
  -3  16   2    4.30    0.15
   3 -16  -1    0.33    0.09
  -3  16   1    0.34    0.11
   3 -16   0   24.75    0.51
  -3  16   0   24.51    0.49
   3 -16   1   18.60    0.36
  -3  16  -1   18.18    0.38
   3 -16   2    1.93    0.09
  -3  16  -2    1.97    0.11
   3 -16   3    0.98    0.09
  -3  16  -3    0.74    0.11
   3 -16   4   13.58    0.31
  -3  16  -4   13.30    0.30
   3 -16   5    7.02    0.20
  -3  16  -5    7.05    0.20
   3 -16   6   68.07    1.20
  -3  16  -6   69.28    1.20
   3 -16   7    0.81    0.10
  -3  16  -7    0.87    0.12
   3 -16   8   42.55    0.78
  -3  16  -8   43.12    0.91
   3 -16   9    1.40    0.11
  -3  16  -9    1.49    0.13
   3 -16  10   15.70    0.45
  -3  16 -10   15.02    0.40
   3 -16  11    4.80    0.20
  -3  16 -11    4.82    0.17
   3 -16  12    2.80    0.15
  -3  16 -12    2.89    0.16
   3 -16  13  115.01    2.22
  -3  16 -13  118.44    2.01
   3 -16  14    0.01    0.12
  -3  16 -14    0.10    0.12
   3 -16  15    0.12    0.28
  -3  16 -15    0.17    0.25
   3 -16  16   29.78    0.89
  -3  16 -16   28.31    0.76
   3 -16  17    1.56    0.33
  -3  16 -17    1.82    0.27
   3 -15 -17    2.95    0.32
  -3  15  17    2.52    0.37
   3 -15 -16    5.10    0.33
  -3  15  16    4.57    0.39
   3 -15 -15  128.84    2.05
  -3  15  15  126.84    2.06
   3 -15 -14  197.75    3.22
  -3  15  14  192.66    3.16
   3 -15 -13   94.88    1.58
  -3  15  13   92.68    1.57
   3 -15 -12   59.69    1.03
  -3  15  12   58.44    1.01
   3 -15 -11   10.91    0.27
  -3  15  11   11.02    0.28
   3 -15 -10    2.65    0.13
  -3  15  10    2.96    0.16
   3 -15  -9  114.09    2.16
  -3  15   9  107.04    1.77
   3 -15  -8   30.96    0.65
  -3  15   8   30.99    0.57
   3 -15  -7    8.68    0.24
  -3  15   7    8.62    0.27
   3 -15  -6    0.41    0.08
  -3  15   6    0.37    0.12
   3 -15  -5  814.38   12.51
  -3  15   5  805.93   12.47
   3 -15  -4   38.83    0.73
  -3  15   4   40.17    0.75
   3 -15  -3    3.62    0.13
  -3  15   3    3.67    0.14
   3 -15  -2   13.64    0.29
  -3  15   2   13.75    0.29
   3 -15  -1    6.25    0.18
  -3  15   1    6.25    0.19
   3 -15   0   70.97    1.27
  -3  15   0   72.45    1.33
   3 -15   1   60.30    1.04
  -3  15  -1   61.00    1.08
   3 -15   2   26.93    0.54
  -3  15  -2   27.78    0.52
   3 -15   3   28.85    0.57
  -3  15  -3   28.01    0.54
   3 -15   4   66.63    1.36
  -3  15  -4   63.46    1.56
   3 -15   5   97.75    1.66
  -3  15  -5  102.22    1.81
   3 -15   6    2.61    0.11
  -3  15  -6    2.48    0.12
   3 -15   7   11.30    0.26
  -3  15  -7   11.72    0.30
   3 -15   8   43.52    0.79
  -3  15  -8   44.76    0.92
   3 -15   9  100.64    1.99
  -3  15  -9  102.25    1.76
   3 -15  10    6.83    0.22
  -3  15 -10    6.68    0.19
   3 -15  11   18.57    0.39
  -3  15 -11   18.26    0.38
   3 -15  12    0.49    0.10
  -3  15 -12    0.48    0.11
   3 -15  13   19.79    0.42
  -3  15 -13   19.62    0.41
   3 -15  14    1.81    0.13
  -3  15 -14    1.98    0.14
   3 -15  15   53.47    0.97
  -3  15 -15   52.75    0.96
   3 -15  16    6.55    0.24
  -3  15 -16    6.47    0.23
   3 -15  17   27.74    0.80
  -3  15 -17   27.19    0.74
   3 -15  18    5.87    0.37
  -3  15 -18    5.86    0.33
   3 -14 -18    2.91    0.28
   3 -14 -17    0.31    0.25
  -3  14  17    0.68    0.33
   3 -14 -16   38.18    0.71
  -3  14  16   35.13    0.66
   3 -14 -15   12.36    0.30
  -3  14  15   11.01    0.32
   3 -14 -14   11.47    0.28
  -3  14  14   11.60    0.30
   3 -14 -13    6.94    0.24
  -3  14  13    6.70    0.23
   3 -14 -12   84.91    1.53
  -3  14  12   86.16    1.45
   3 -14 -11    0.29    0.09
  -3  14  11    0.21    0.12
   3 -14 -10    0.13    0.07
  -3  14  10    0.21    0.11
   3 -14  -9    2.56    0.12
  -3  14   9    2.60    0.13
   3 -14  -8    9.02    0.23
  -3  14   8    9.25    0.25
   3 -14  -7  133.70    2.25
  -3  14   7  137.17    2.59
   3 -14  -6    6.46    0.26
  -3  14   6    7.27    0.20
   3 -14  -5   43.13    0.80
  -3  14   5   42.98    0.80
   3 -14  -4    7.16    0.23
  -3  14   4    7.77    0.20
   3 -14  -3  196.69    3.19
  -3  14   3  198.61    3.26
   3 -14  -2    0.38    0.07
  -3  14   2    0.39    0.09
   3 -14  -1   36.64    0.66
  -3  14   1   36.17    0.77
   3 -14   0   42.02    0.85
  -3  14   0   42.53    0.75
   3 -14   1   35.38    0.60
  -3  14  -1   34.13    0.64
   3 -14   2    1.03    0.07
  -3  14  -2    0.95    0.08
   3 -14   3  148.53    2.42
  -3  14  -3  147.51    2.49
   3 -14   4    1.58    0.09
  -3  14  -4    1.59    0.10
   3 -14   5   47.49    0.82
  -3  14  -5   51.27    0.93
   3 -14   6   68.55    1.19
  -3  14  -6   71.07    1.45
   3 -14   7    5.58    0.17
  -3  14  -7    5.77    0.27
   3 -14   8  173.29    2.92
  -3  14  -8  169.09    3.16
   3 -14   9    9.02    0.27
  -3  14  -9    8.64    0.22
   3 -14  10    0.75    0.10
  -3  14 -10    0.79    0.10
   3 -14  11   18.35    0.40
  -3  14 -11   18.35    0.38
   3 -14  12    0.08    0.09
  -3  14 -12    0.12    0.09
   3 -14  13  177.74    2.90
  -3  14 -13  175.47    2.84
   3 -14  14   16.51    0.37
  -3  14 -14   16.05    0.33
   3 -14  15  130.63    2.11
  -3  14 -15  132.25    2.14
   3 -14  16    5.62    0.20
  -3  14 -16    5.51    0.20
   3 -14  17   53.66    0.94
  -3  14 -17   53.70    0.96
   3 -14  18    4.95    0.41
  -3  14 -18    4.13    0.29
   3 -14  19    1.49    0.35
  -3  14 -19    1.10    0.29
   3 -13 -18    9.34    0.40
  -3  13  18    9.02    0.44
   3 -13 -17  111.26    2.05
  -3  13  17  111.27    1.83
   3 -13 -16    1.11    0.13
  -3  13  16    1.18    0.18
   3 -13 -15   18.27    0.39
  -3  13  15   18.06    0.38
   3 -13 -14   83.96    1.51
  -3  13  14   83.74    1.48
   3 -13 -13    0.35    0.11
  -3  13  13    0.39    0.14
   3 -13 -12   22.49    0.46
  -3  13  12   22.57    0.47
   3 -13 -11  243.42    3.93
  -3  13  11  241.37    4.43
   3 -13 -10  120.48    2.48
  -3  13  10  120.15    2.07
   3 -13  -9   32.41    0.61
  -3  13   9   32.64    0.62
   3 -13  -8  250.43    4.16
  -3  13   8  246.08    4.01
   3 -13  -7   62.57    1.24
  -3  13   7   60.43    1.21
   3 -13  -6   11.44    0.25
  -3  13   6   11.36    0.27
   3 -13  -5    4.28    0.15
  -3  13   5    4.05    0.14
   3 -13  -4   41.18    0.79
  -3  13   4   41.12    0.74
   3 -13  -3  184.67    3.49
  -3  13   3  181.66    2.99
   3 -13  -2  134.44    2.63
  -3  13   2  130.95    2.17
   3 -13  -1  519.28    8.22
  -3  13   1  518.27    8.19
   3 -13   0    2.30    0.10
  -3  13   0    2.14    0.11
   3 -13   1   51.74    0.91
  -3  13  -1   53.67    0.96
   3 -13   2   39.39    0.73
  -3  13  -2   40.25    0.77
   3 -13   3   34.94    0.66
  -3  13  -3   35.28    0.76
   3 -13   4   94.15    1.63
  -3  13  -4   95.17    1.63
   3 -13   5    8.29    0.22
  -3  13  -5    9.51    0.27
   3 -13   6   43.60    0.92
  -3  13  -6   43.24    1.16
   3 -13   7   30.00    0.58
  -3  13  -7   28.68    0.57
   3 -13   8  118.21    1.97
  -3  13  -8  123.92    2.08
   3 -13   9  388.76    6.27
  -3  13  -9  378.65    6.89
   3 -13  10  107.03    1.84
  -3  13 -10  102.52    1.83
   3 -13  11    5.18    0.17
  -3  13 -11    4.96    0.16
   3 -13  12    8.00    0.20
  -3  13 -12    7.97    0.22
   3 -13  13   24.80    0.49
  -3  13 -13   25.62    0.51
   3 -13  14   62.55    1.06
  -3  13 -14   62.45    1.08
   3 -13  15  118.26    1.97
  -3  13 -15  117.59    1.92
   3 -13  16    1.49    0.16
  -3  13 -16    1.92    0.15
   3 -13  17   63.40    1.11
  -3  13 -17   63.84    1.13
   3 -13  18    0.08    0.16
  -3  13 -18   -0.01    0.13
   3 -13  19   20.71    0.71
  -3  13 -19   20.52    0.65
   3 -12 -19    6.87    0.34
  -3  12  19    7.01    0.37
   3 -12 -18    0.77    0.24
  -3  12  18    1.01    0.30
   3 -12 -17    0.48    0.15
  -3  12  17    0.66    0.20
   3 -12 -16    0.64    0.13
  -3  12  16    0.61    0.15
   3 -12 -15    0.28    0.09
  -3  12  15    0.32    0.14
   3 -12 -14   28.92    0.64
  -3  12  14   29.12    0.57
   3 -12 -13   64.30    1.12
  -3  12  13   62.67    1.08
   3 -12 -12   25.42    0.51
  -3  12  12   26.09    0.52
   3 -12 -11   21.53    0.44
  -3  12  11   21.70    0.45
   3 -12 -10    1.58    0.10
  -3  12  10    1.63    0.12
   3 -12  -9    2.31    0.11
  -3  12   9    2.22    0.12
   3 -12  -8   21.82    0.44
  -3  12   8   22.29    0.46
   3 -12  -7  216.93    4.07
  -3  12   7  230.12    5.40
   3 -12  -6   37.90    0.83
  -3  12   6   36.81    0.68
   3 -12  -5    3.36    0.12
  -3  12   5    3.61    0.13
   3 -12  -4   33.47    0.65
  -3  12   4   31.87    0.60
   3 -12  -3   89.09    1.60
  -3  12   3   90.23    1.55
   3 -12  -2    9.38    0.23
  -3  12   2    9.17    0.21
   3 -12  -1  154.94    2.90
  -3  12   1  152.99    2.53
   3 -12   0    1.52    0.08
  -3  12   0    1.33    0.08
   3 -12   1  257.48    4.20
  -3  12  -1  263.48    4.21
   3 -12   2   11.03    0.24
  -3  12  -2   11.37    0.26
   3 -12   3  285.05    4.62
  -3  12  -3  271.61    5.25
   3 -12   4   14.23    0.30
  -3  12  -4   14.25    0.30
   3 -12   5  143.80    3.35
  -3  12  -5  141.76    2.85
   3 -12   6   49.51    0.99
  -3  12  -6   50.52    0.93
   3 -12   7    6.68    0.18
  -3  12  -7    6.23    0.18
   3 -12   8   93.60    1.59
  -3  12  -8   90.94    1.78
   3 -12   9   31.38    0.60
  -3  12  -9   32.11    0.60
   3 -12  10   14.12    0.30
  -3  12 -10   14.07    0.32
   3 -12  11  107.47    1.81
  -3  12 -11  110.20    1.83
   3 -12  12   53.79    0.96
  -3  12 -12   54.75    0.95
   3 -12  13    2.20    0.12
  -3  12 -13    2.27    0.12
   3 -12  14   22.94    0.54
  -3  12 -14   22.97    0.47
   3 -12  15   98.04    1.68
  -3  12 -15   98.17    1.66
   3 -12  16    0.62    0.13
  -3  12 -16    0.76    0.12
   3 -12  17  111.76    1.81
  -3  12 -17  113.16    1.84
   3 -12  18    1.02    0.18
  -3  12 -18    0.73    0.16
   3 -12  19    8.11    0.42
  -3  12 -19    8.05    0.36
   3 -12  20    3.05    0.33
  -3  12 -20    2.68    0.25
   3 -11 -20    0.86    0.52
   3 -11 -19  177.97    3.96
  -3  11  19  176.39    3.99
   3 -11 -18   11.05    0.29
  -3  11  18   11.19    0.32
   3 -11 -17    7.83    0.23
  -3  11  17    7.49    0.27
   3 -11 -16   21.11    0.44
  -3  11  16   21.11    0.46
   3 -11 -15   62.27    1.11
  -3  11  15   63.37    1.11
   3 -11 -14   18.45    0.38
  -3  11  14   17.76    0.37
   3 -11 -13   47.93    0.88
  -3  11  13   47.52    0.88
   3 -11 -12    1.14    0.09
  -3  11  12    1.31    0.11
   3 -11 -11    0.71    0.07
  -3  11  11    0.67    0.09
   3 -11 -10  133.56    2.32
  -3  11  10  133.13    2.34
   3 -11  -9   80.19    1.61
  -3  11   9   80.39    1.37
   3 -11  -8   37.35    0.72
  -3  11   8   36.78    0.70
   3 -11  -7   26.79    0.52
  -3  11   7   27.81    0.57
   3 -11  -6   23.17    0.45
  -3  11   6   23.92    0.48
   3 -11  -5  131.04    2.20
  -3  11   5  132.60    2.18
   3 -11  -4   71.30    1.31
  -3  11   4   67.84    1.19
   3 -11  -3  124.36    2.08
  -3  11   3  123.82    2.03
   3 -11  -2  188.87    3.09
  -3  11   2  189.10    3.56
   3 -11  -1   34.55    0.63
  -3  11   1   34.31    0.75
   3 -11   0    2.24    0.10
  -3  11   0    2.12    0.10
   3 -11   1  143.83    2.41
  -3  11  -1  144.42    2.41
   3 -11   2   33.95    0.63
  -3  11  -2   34.68    0.74
   3 -11   3   56.88    1.02
  -3  11  -3   58.22    1.18
   3 -11   4   19.04    0.52
  -3  11  -4   19.02    0.41
   3 -11   5  477.94    8.64
  -3  11  -5  477.53    8.69
   3 -11   6    7.80    0.20
  -3  11  -6    7.49    0.19
   3 -11   7   38.22    0.70
  -3  11  -7   38.24    0.73
   3 -11   8   86.13    1.52
  -3  11  -8   85.35    1.46
   3 -11   9  158.25    2.66
  -3  11  -9  156.02    2.98
   3 -11  10   51.61    0.93
  -3  11 -10   51.68    0.93
   3 -11  11  307.62    4.90
  -3  11 -11  300.13    5.66
   3 -11  12    1.20    0.10
  -3  11 -12    1.20    0.10
   3 -11  13   44.67    0.93
  -3  11 -13   46.88    0.84
   3 -11  14  100.18    1.65
  -3  11 -14  102.06    1.72
   3 -11  15    6.35    0.22
  -3  11 -15    6.40    0.21
   3 -11  16   39.40    0.72
  -3  11 -16   39.35    0.72
   3 -11  17    0.23    0.11
  -3  11 -17    0.24    0.11
   3 -11  18    2.14    0.17
  -3  11 -18    2.17    0.15
   3 -11  19  133.88    2.22
  -3  11 -19  137.78    2.28
   3 -11  20    1.26    0.30
  -3  11 -20    1.60    0.25
   3 -11  21   14.41    0.65
  -3  11 -21   15.64    0.54
   3 -10 -20   22.90    0.65
  -3  10  20   21.00    0.68
   3 -10 -19    5.57    0.20
  -3  10  19    5.05    0.22
   3 -10 -18    4.90    0.19
  -3  10  18    4.48    0.19
   3 -10 -17    6.47    0.19
  -3  10  17    6.20    0.20
   3 -10 -16    5.90    0.22
  -3  10  16    5.12    0.21
   3 -10 -15    4.32    0.14
  -3  10  15    4.75    0.18
   3 -10 -14   21.08    0.42
  -3  10  14   20.17    0.47
   3 -10 -13   96.97    1.69
  -3  10  13   99.52    1.66
   3 -10 -12   10.30    0.26
  -3  10  12   10.29    0.24
   3 -10 -11   49.54    0.92
  -3  10  11   47.48    0.84
   3 -10 -10    0.16    0.06
  -3  10  10    0.23    0.08
   3 -10  -9    5.84    0.16
  -3  10   9    6.16    0.18
   3 -10  -8   19.62    0.40
  -3  10   8   19.44    0.39
   3 -10  -7   11.54    0.28
  -3  10   7   11.28    0.27
   3 -10  -6  145.26    2.45
  -3  10   6  147.84    2.47
   3 -10  -5    0.08    0.05
  -3  10   5    0.27    0.07
   3 -10  -4  454.33    8.40
  -3  10   4  444.35    7.09
   3 -10  -3    4.86    0.14
  -3  10   3    4.72    0.14
   3 -10  -2  350.03    5.62
  -3  10   2  341.51    5.54
   3 -10  -1   10.38    0.27
  -3  10   1   10.13    0.23
   3 -10   0   35.80    0.68
  -3  10   0   34.22    0.62
   3 -10   1   40.77    0.74
  -3  10  -1   42.26    0.84
   3 -10   2   11.93    0.26
  -3  10  -2   12.70    0.37
   3 -10   3  219.05    4.12
  -3  10  -3  228.56    4.16
   3 -10   4   20.77    0.48
  -3  10  -4   20.49    0.41
   3 -10   5  222.15    3.60
  -3  10  -5  215.54    4.02
   3 -10   6  502.20    7.95
  -3  10  -6  501.51    7.98
   3 -10   7    8.89    0.20
  -3  10  -7    8.40    0.22
   3 -10   8   39.41    0.74
  -3  10  -8   40.18    0.74
   3 -10   9  107.07    1.77
  -3  10  -9  106.70    2.07
   3 -10  10    0.15    0.08
  -3  10 -10    0.30    0.08
   3 -10  11    2.54    0.10
  -3  10 -11    2.38    0.10
   3 -10  12   30.99    0.60
  -3  10 -12   32.23    0.64
   3 -10  13   24.33    0.49
  -3  10 -13   24.85    0.48
   3 -10  14    1.40    0.11
  -3  10 -14    1.32    0.10
   3 -10  15   18.49    0.38
  -3  10 -15   18.13    0.37
   3 -10  16   30.55    0.66
  -3  10 -16   32.00    0.60
   3 -10  17   29.42    0.53
  -3  10 -17   28.80    0.53
   3 -10  18  106.20    2.05
  -3  10 -18  105.36    1.73
   3 -10  19    0.34    0.14
  -3  10 -19    0.35    0.12
   3 -10  20    4.68    0.21
  -3  10 -20    4.96    0.21
   3 -10  21    1.24    0.29
  -3  10 -21    1.47    0.25
   3  -9 -21  118.15    2.68
  -3   9  21  106.51    3.49
   3  -9 -20    0.91    0.21
  -3   9  20    1.36    0.28
   3  -9 -19    4.23    0.18
  -3   9  19    4.17    0.20
   3  -9 -18   49.91    0.88
  -3   9  18   49.16    0.86
   3  -9 -17   46.46    0.99
  -3   9  17   43.92    0.83
   3  -9 -16   89.21    1.53
  -3   9  16   89.73    1.51
   3  -9 -15    0.40    0.08
  -3   9  15    0.40    0.11
   3  -9 -14    6.84    0.19
  -3   9  14    6.78    0.19
   3  -9 -13  232.19    3.79
  -3   9  13  237.50    3.93
   3  -9 -12    1.01    0.07
  -3   9  12    0.92    0.09
   3  -9 -11  256.32    4.22
  -3   9  11  257.07    4.06
   3  -9 -10    1.04    0.08
  -3   9  10    1.03    0.10
   3  -9  -9    0.04    0.06
  -3   9   9    0.08    0.08
   3  -9  -8  120.12    2.01
  -3   9   8  124.18    2.15
   3  -9  -7  437.34    6.96
  -3   9   7  418.96    7.69
   3  -9  -6   25.91    0.63
  -3   9   6   25.45    0.56
   3  -9  -5    7.34    0.18
  -3   9   5    6.78    0.21
   3  -9  -4    0.42    0.05
  -3   9   4    0.35    0.06
   3  -9  -3   93.42    1.59
  -3   9   3   91.46    1.53
   3  -9  -2   64.70    1.12
  -3   9   2   65.09    1.10
   3  -9  -1   90.75    1.53
  -3   9   1   83.17    1.46
   3  -9   0  157.95    2.60
  -3   9   0  155.59    2.90
   3  -9   1  185.68    3.57
  -3   9  -1  181.64    4.03
   3  -9   2   45.78    0.97
  -3   9  -2   45.31    0.82
  -3   9  -3  951.40   21.05
   3  -9   4    0.14    0.05
  -3   9  -4    0.16    0.05
   3  -9   5    1.20    0.07
  -3   9  -5    1.38    0.07
   3  -9   6    0.33    0.05
  -3   9  -6    0.45    0.05
   3  -9   7  446.19    7.00
  -3   9  -7  447.42    8.20
   3  -9   8    4.02    0.13
  -3   9  -8    4.13    0.15
   3  -9   9   20.31    0.42
  -3   9  -9   20.51    0.40
   3  -9  10   19.14    0.42
  -3   9 -10   19.30    0.41
   3  -9  11  147.57    2.48
  -3   9 -11  147.26    2.48
   3  -9  12   10.58    0.26
  -3   9 -12   10.50    0.25
   3  -9  13   63.90    1.14
  -3   9 -13   63.24    1.11
   3  -9  14   10.15    0.27
  -3   9 -14   10.19    0.24
   3  -9  15   88.89    1.73
  -3   9 -15   90.39    1.60
   3  -9  16  133.50    2.17
  -3   9 -16  136.17    2.29
   3  -9  17  255.31    4.03
  -3   9 -17  257.28    4.09
   3  -9  18   71.76    1.25
  -3   9 -18   71.46    1.24
   3  -9  19    3.58    0.19
  -3   9 -19    3.55    0.17
   3  -9  20    1.76    0.16
  -3   9 -20    1.43    0.13
   3  -9  21   57.23    1.03
  -3   9 -21   60.33    1.05
   3  -8 -21    3.32    0.27
  -3   8  21    2.92    0.33
   3  -8 -20   19.41    0.45
  -3   8  20   19.94    0.44
   3  -8 -19   17.02    0.39
  -3   8  19   16.86    0.39
   3  -8 -18  127.17    2.09
  -3   8  18  121.21    2.00
   3  -8 -17    6.94    0.21
  -3   8  17    6.72    0.20
   3  -8 -16    7.78    0.23
  -3   8  16    7.35    0.21
   3  -8 -15    1.12    0.12
  -3   8  15    0.67    0.11
   3  -8 -14   45.89    0.81
  -3   8  14   46.92    0.95
   3  -8 -13    1.08    0.08
  -3   8  13    1.07    0.10
   3  -8 -12  251.30    4.00
  -3   8  12  245.54    4.50
   3  -8 -11   52.31    0.95
  -3   8  11   52.37    0.90
   3  -8 -10   19.05    0.40
  -3   8  10   18.82    0.38
   3  -8  -9   97.17    1.69
  -3   8   9   97.88    1.70
   3  -8  -8  257.56    4.87
  -3   8   8  254.96    4.13
   3  -8  -7    1.71    0.08
  -3   8   7    1.71    0.09
   3  -8  -6  141.57    2.41
  -3   8   6  145.77    2.42
   3  -8  -5   15.97    0.34
  -3   8   5   15.18    0.36
   3  -8  -4   68.32    1.20
  -3   8   4   68.70    1.19
   3  -8  -3    1.01    0.06
  -3   8   3    1.13    0.07
   3  -8  -2  622.53   19.41
  -3   8   2  606.69    9.44
   3  -8  -1   25.14    0.45
  -3   8   1   27.16    0.59
   3  -8   0  144.14    3.37
   3  -8   1    8.08    0.22
  -3   8  -1    8.27    0.19
   3  -8   2   84.81    1.71
  -3   8  -2   83.48    1.39
   3  -8   3   15.73    0.33
  -3   8  -3   15.65    0.33
   3  -8   4  231.71    3.83
  -3   8  -4  223.44    3.55
   3  -8   5    0.17    0.05
  -3   8  -5    0.21    0.05
   3  -8   6  155.66    2.59
  -3   8  -6  159.38    2.98
   3  -8   7   29.78    0.55
  -3   8  -7   30.20    0.63
   3  -8   8   34.32    0.66
  -3   8  -8   37.00    0.69
   3  -8   9    4.73    0.13
  -3   8  -9    4.75    0.13
   3  -8  10   70.16    1.20
  -3   8 -10   70.39    1.20
   3  -8  11   43.93    0.79
  -3   8 -11   44.68    0.80
   3  -8  12    2.38    0.12
  -3   8 -12    2.40    0.10
   3  -8  13    2.06    0.11
  -3   8 -13    2.40    0.10
   3  -8  14   86.79    1.72
  -3   8 -14   87.59    1.45
   3  -8  15    9.08    0.23
  -3   8 -15    9.29    0.23
   3  -8  16   62.88    1.13
  -3   8 -16   62.09    1.06
   3  -8  17    4.23    0.16
  -3   8 -17    4.25    0.15
   3  -8  18  220.74    3.49
  -3   8 -18  225.95    3.61
   3  -8  19    1.85    0.13
  -3   8 -19    1.97    0.12
   3  -8  20   33.72    0.67
  -3   8 -20   33.53    0.64
   3  -8  21    0.00    0.20
  -3   8 -21    0.13    0.16
   3  -8  22    0.49    0.32
  -3   8 -22    1.22    0.24
   3  -7 -21    0.69    0.21
  -3   7  21    0.58    0.23
   3  -7 -20    3.24    0.15
  -3   7  20    3.06    0.19
   3  -7 -19  101.21    1.75
  -3   7  19   99.98    1.78
   3  -7 -18   35.90    0.66
  -3   7  18   35.99    0.83
   3  -7 -17   75.62    1.46
  -3   7  17   74.60    1.28
   3  -7 -16   76.55    1.34
  -3   7  16   76.39    1.32
   3  -7 -15  126.71    2.12
  -3   7  15  126.49    2.42
   3  -7 -14   17.96    0.37
  -3   7  14   17.80    0.37
   3  -7 -13    2.30    0.10
  -3   7  13    2.11    0.12
   3  -7 -12   30.29    0.58
  -3   7  12   31.18    0.58
   3  -7 -11   62.90    1.12
  -3   7  11   63.40    1.30
   3  -7 -10   41.62    0.80
  -3   7  10   40.89    0.73
   3  -7  -9  706.02   13.04
  -3   7   9  716.39   13.03
   3  -7  -8  309.74    5.74
  -3   7   8  311.08    5.12
   3  -7  -7   62.94    1.11
  -3   7   7   65.03    1.14
   3  -7  -6   45.40    0.83
  -3   7   6   45.89    0.81
   3  -7  -5  509.06    9.28
  -3   7   5  523.98    9.71
   3  -7  -4   12.18    0.25
  -3   7   4   12.37    0.24
   3  -7  -3  132.65    2.26
  -3   7   3  135.77    2.66
   3  -7  -2    4.91    0.14
  -3   7   2    5.14    0.15
   3  -7   0   66.66    1.40
  -3   7   0   62.69    1.09
   3  -7   1  263.92    4.19
  -3   7  -1  270.12    4.32
   3  -7   2  225.20    3.62
  -3   7  -2  223.45    3.64
   3  -7   3   69.17    1.39
  -3   7  -3   67.68    1.36
   3  -7   4    1.92    0.07
  -3   7  -4    1.89    0.09
   3  -7   5  164.55    2.65
  -3   7  -5  167.54    3.15
   3  -7   6    0.20    0.05
  -3   7  -6    0.27    0.06
   3  -7   7   56.01    1.02
  -3   7  -7   53.65    1.03
   3  -7   8   22.51    0.45
  -3   7  -8   22.55    0.44
   3  -7   9  572.20    8.94
  -3   7  -9  584.54    9.09
   3  -7  10  133.86    2.19
  -3   7 -10  133.31    2.24
   3  -7  11    3.01    0.11
  -3   7 -11    2.84    0.10
   3  -7  12    4.15    0.13
  -3   7 -12    4.41    0.14
   3  -7  13  179.24    3.46
  -3   7 -13  180.43    2.99
   3  -7  14    1.58    0.10
  -3   7 -14    1.68    0.10
   3  -7  15  106.43    2.14
  -3   7 -15  103.22    1.76
   3  -7  16    0.56    0.09
  -3   7 -16    0.56    0.08
   3  -7  17   31.12    0.58
  -3   7 -17   31.79    0.59
   3  -7  18   84.22    1.40
  -3   7 -18   85.55    1.42
   3  -7  19   76.33    1.26
  -3   7 -19   77.44    1.32
   3  -7  20   70.63    1.23
  -3   7 -20   73.70    1.24
   3  -7  21   21.86    0.54
  -3   7 -21   23.59    0.49
   3  -7  22   -0.01    0.16
  -3   7 -22   -0.03    0.12
   3  -6 -22    4.82    0.33
  -3   6  22    5.18    0.68
   3  -6 -21   46.61    0.85
  -3   6  21   44.16    0.81
   3  -6 -20   13.29    0.34
  -3   6  20   13.06    0.40
   3  -6 -19   33.48    0.62
  -3   6  19   32.83    0.64
   3  -6 -18   40.18    0.73
  -3   6  18   40.15    0.71
   3  -6 -17    0.29    0.09
  -3   6  17    0.25    0.13
   3  -6 -16   32.24    0.63
  -3   6  16   31.51    0.59
   3  -6 -15   56.04    1.02
  -3   6  15   56.65    1.00
   3  -6 -14   45.81    0.96
  -3   6  14   46.30    0.93
   3  -6 -13   17.10    0.37
  -3   6  13   17.66    0.36
   3  -6 -12   90.18    1.56
  -3   6  12   90.35    1.54
   3  -6 -11  131.10    2.17
  -3   6  11  136.23    2.25
   3  -6 -10  116.42    2.00
  -3   6  10  120.15    2.00
   3  -6  -9   48.25    0.89
  -3   6   9   48.03    0.98
   3  -6  -8   67.58    1.16
  -3   6   8   68.19    1.17
   3  -6  -7    1.98    0.08
  -3   6   7    1.93    0.09
   3  -6  -6   27.87    0.54
  -3   6   6   28.10    0.53
   3  -6  -5    0.06    0.04
  -3   6   5    0.13    0.05
   3  -6  -4   85.33    1.63
  -3   6   4   83.41    2.01
   3  -6  -3   37.78    0.77
  -3   6   3   37.36    0.79
   3  -6  -2  174.59    4.11
  -3   6   2  173.69    3.40
   3  -6  -1  309.64    7.11
  -3   6   1  313.84    4.95
   3  -6   0   29.86    0.64
  -3   6   0   30.19    0.55
   3  -6   2   45.86    0.80
  -3   6  -2   46.33    0.82
   3  -6   3   16.19    0.33
  -3   6  -3   16.06    0.31
   3  -6   4  541.27   17.28
  -3   6  -4  511.12   11.36
   3  -6   5  188.61    3.14
  -3   6  -5  196.97    3.86
   3  -6   6  175.71    2.96
  -3   6  -6  177.93    2.93
   3  -6   7   50.83    0.93
  -3   6  -7   49.47    0.85
   3  -6   8   36.51    0.66
  -3   6  -8   36.64    0.64
   3  -6   9    7.34    0.19
  -3   6  -9    7.57    0.17
   3  -6  10   83.20    1.43
  -3   6 -10   84.45    1.40
   3  -6  11  191.86    3.55
  -3   6 -11  193.33    3.19
   3  -6  12   32.47    0.82
  -3   6 -12   32.86    0.64
   3  -6  13  213.88    3.65
  -3   6 -13  207.36    3.44
   3  -6  14   34.43    0.71
  -3   6 -14   34.76    0.62
   3  -6  15   62.39    1.12
  -3   6 -15   62.90    1.10
   3  -6  16    4.50    0.15
  -3   6 -16    4.58    0.14
   3  -6  17    3.85    0.15
  -3   6 -17    3.91    0.14
   3  -6  18   11.36    0.28
  -3   6 -18   11.61    0.26
   3  -6  19    2.24    0.15
  -3   6 -19    2.42    0.13
   3  -6  20   67.27    1.40
  -3   6 -20   66.38    1.11
   3  -6  21    6.13    0.25
  -3   6 -21    5.88    0.21
   3  -6  22   33.34    0.66
  -3   6 -22   34.02    0.65
   3  -5 -22    7.43    0.38
  -3   5  22    7.53    0.41
   3  -5 -21  120.08    1.99
  -3   5  21  113.27    1.85
   3  -5 -20    0.17    0.09
  -3   5  20    0.19    0.14
   3  -5 -19    2.93    0.14
  -3   5  19    2.41    0.15
   3  -5 -18   25.99    0.53
  -3   5  18   26.21    0.51
   3  -5 -17   74.54    1.25
  -3   5  17   73.84    1.29
   3  -5 -16    1.41    0.09
  -3   5  16    1.32    0.11
   3  -5 -15  140.52    2.42
  -3   5  15  143.94    2.36
   3  -5 -14   19.66    0.41
  -3   5  14   18.96    0.38
   3  -5 -13   22.58    0.52
  -3   5  13   22.72    0.44
   3  -5 -12  212.80    3.54
  -3   5  12  220.60    3.55
   3  -5 -11  104.48    2.14
  -3   5  11  109.15    1.82
   3  -5 -10  279.35    4.54
  -3   5  10  279.45    4.44
   3  -5  -9   70.29    1.19
  -3   5   9   71.45    1.20
   3  -5  -8    4.10    0.12
  -3   5   8    4.24    0.13
   3  -5  -7  460.46    7.24
  -3   5   7  460.66    7.22
   3  -5  -6    2.20    0.07
  -3   5   6    2.14    0.08
   3  -5  -5  282.34    4.57
  -3   5   5  286.29    5.26
   3  -5  -4   94.93    1.62
  -3   5   4   91.85    2.10
  -3   5   3  670.81   20.81
   3  -5  -2   63.18    1.33
  -3   5   2   60.90    1.05
   3  -5  -1    3.98    0.11
  -3   5   1    4.05    0.10
   3  -5   0   98.99    1.65
  -3   5   0   92.10    1.57
   3  -5   1   88.51    1.49
  -3   5  -1   89.45    1.53
   3  -5   2  440.97    9.90
  -3   5  -2  466.54   10.47
   3  -5   4   92.05    1.59
  -3   5  -4   90.45    1.55
   3  -5   6    0.14    0.04
  -3   5  -6    0.06    0.04
   3  -5   7   66.52    1.14
  -3   5  -7   66.87    1.15
   3  -5   8  191.87    3.09
  -3   5  -8  195.21    3.12
   3  -5   9    8.91    0.20
  -3   5  -9    9.26    0.21
   3  -5  10   39.02    0.71
  -3   5 -10   38.22    0.67
   3  -5  11  427.45    6.77
  -3   5 -11  435.76    6.89
   3  -5  12  155.30    2.56
  -3   5 -12  152.62    2.47
   3  -5  13   21.94    0.42
  -3   5 -13   22.46    0.43
   3  -5  14    2.79    0.13
  -3   5 -14    2.76    0.11
   3  -5  15  106.91    1.79
  -3   5 -15  108.18    1.87
   3  -5  16    0.11    0.08
  -3   5 -16    0.06    0.07
   3  -5  17    0.50    0.10
  -3   5 -17    0.55    0.08
   3  -5  18    9.08    0.23
  -3   5 -18    9.23    0.23
   3  -5  19    8.31    0.24
  -3   5 -19    8.74    0.23
   3  -5  20    7.27    0.23
  -3   5 -20    8.03    0.22
   3  -5  21  104.88    1.74
  -3   5 -21  105.75    1.76
   3  -5  22   29.99    0.84
  -3   5 -22   29.44    0.65
   3  -5  23    0.82    0.31
  -3   5 -23    1.13    0.28
   3  -4 -22    1.79    0.27
  -3   4  22    1.91    0.32
   3  -4 -21   16.10    0.35
  -3   4  21   15.67    0.38
   3  -4 -20    2.04    0.12
  -3   4  20    1.93    0.14
   3  -4 -19   14.10    0.31
  -3   4  19   14.38    0.31
   3  -4 -18    1.68    0.10
  -3   4  18    1.53    0.12
   3  -4 -17   42.40    0.81
  -3   4  17   41.44    0.78
   3  -4 -16    1.18    0.08
  -3   4  16    1.19    0.10
   3  -4 -15   43.56    0.82
  -3   4  15   43.43    0.77
   3  -4 -14   20.29    0.41
  -3   4  14   21.19    0.42
   3  -4 -13   49.91    0.90
  -3   4  13   47.30    0.98
   3  -4 -12    0.77    0.07
  -3   4  12    0.75    0.07
   3  -4 -11   88.91    1.73
  -3   4  11   90.47    1.56
   3  -4 -10  229.33    3.70
  -3   4  10  235.72    3.77
   3  -4  -9  491.89   11.00
  -3   4   9  506.71    9.16
   3  -4  -8   76.38    1.30
  -3   4   8   76.93    1.50
   3  -4  -7   11.20    0.24
  -3   4   7   11.49    0.28
   3  -4  -6   45.69    0.94
  -3   4   6   48.10    0.99
   3  -4  -5   77.74    1.52
  -3   4   5   77.31    1.81
   3  -4  -4   12.99    0.29
  -3   4   4   12.26    0.25
   3  -4  -3  171.35    3.28
  -3   4   3  174.53    2.80
   3  -4  -2   17.66    0.40
  -3   4   2   18.36    0.36
   3  -4   0   14.66    0.29
  -3   4   0   14.67    0.29
   3  -4   2    3.95    0.10
  -3   4  -2    4.05    0.10
   3  -4   3  130.72    2.40
  -3   4  -3  133.21    2.24
   3  -4   4   50.10    0.89
  -3   4  -4   50.51    0.88
   3  -4   5    1.13    0.05
  -3   4  -5    1.18    0.05
   3  -4   6    5.15    0.13
  -3   4  -6    5.13    0.12
   3  -4   7   12.84    0.27
  -3   4  -7   12.78    0.25
   3  -4   8   77.64    1.41
  -3   4  -8   76.78    1.30
   3  -4   9  111.36    1.94
  -3   4  -9  112.10    1.88
   3  -4  10  280.04    5.12
  -3   4 -10  283.95    4.56
   3  -4  11  274.86    4.54
  -3   4 -11  275.27    4.39
   3  -4  12   47.14    0.86
  -3   4 -12   47.09    0.83
   3  -4  13  251.46    4.00
  -3   4 -13  252.65    4.01
   3  -4  14   26.85    0.62
  -3   4 -14   26.02    0.49
   3  -4  15   70.17    1.41
  -3   4 -15   68.31    1.19
   3  -4  16   12.73    0.40
  -3   4 -16   13.09    0.29
   3  -4  17    5.05    0.22
  -3   4 -17    5.23    0.17
   3  -4  18   93.66    1.59
  -3   4 -18   95.03    1.60
   3  -4  19    0.55    0.16
  -3   4 -19    0.49    0.10
   3  -4  20   23.85    0.48
  -3   4 -20   24.95    0.49
   3  -4  21    0.12    0.23
  -3   4 -21    0.04    0.15
   3  -4  22   67.76    1.18
  -3   4 -22   67.84    1.15
   3  -4  23   55.96    1.01
  -3   4 -23   56.83    1.03
   3  -3 -22    0.41    0.21
  -3   3  22    0.49    0.27
   3  -3 -21    3.85    0.15
  -3   3  21    3.73    0.20
   3  -3 -20   96.90    1.60
  -3   3  20   97.90    1.61
   3  -3 -19   50.79    0.95
  -3   3  19   50.79    0.88
   3  -3 -18    3.96    0.15
  -3   3  18    3.74    0.17
   3  -3 -17    3.67    0.13
  -3   3  17    4.00    0.15
   3  -3 -16    3.53    0.12
  -3   3  16    3.75    0.14
   3  -3 -15  105.65    1.88
  -3   3  15  105.64    1.81
   3  -3 -14   20.02    0.41
  -3   3  14   19.46    0.38
   3  -3 -13  288.72    4.71
  -3   3  13  302.60    4.95
   3  -3 -12  260.44    4.30
  -3   3  12  262.14    4.18
   3  -3 -11   66.71    1.16
  -3   3  11   67.92    1.42
   3  -3 -10  128.09    2.15
  -3   3  10  132.12    2.19
   3  -3  -9    8.22    0.22
  -3   3   9    8.22    0.20
   3  -3  -8  274.75    4.47
  -3   3   8  286.58    4.55
   3  -3  -7  404.98    6.38
  -3   3   7  406.31    7.30
   3  -3  -6    2.34    0.10
  -3   3   6    2.31    0.10
   3  -3  -5   74.99    1.46
  -3   3   5   75.71    1.26
   3  -3  -4   37.48    0.66
  -3   3   4   39.07    0.72
   3  -3  -3  198.27    3.19
  -3   3   3  199.77    3.76
   3  -3  -2   30.04    0.53
  -3   3   2   30.91    0.55
   3  -3   0   14.04    0.27
  -3   3   0   13.57    0.27
   3  -3   1   90.21    1.47
  -3   3  -1   91.88    1.53
   3  -3   2  110.90    1.81
  -3   3  -2  112.24    2.12
   3  -3   3  468.05   14.71
  -3   3  -3  480.08   15.73
   3  -3   4  107.93    1.79
  -3   3  -4  113.13    1.87
   3  -3   5  387.91    8.54
  -3   3  -5  373.68    6.76
   3  -3   6    0.58    0.05
  -3   3  -6    0.61    0.04
  -3   3  -7  651.14   20.43
   3  -3   8   26.18    0.48
  -3   3  -8   26.45    0.48
   3  -3   9  179.05    3.44
  -3   3  -9  184.02    3.02
   3  -3  10  159.11    2.61
  -3   3 -10  158.11    2.61
   3  -3  11    1.51    0.08
  -3   3 -11    1.65    0.07
   3  -3  12  286.15    4.61
  -3   3 -12  284.19    4.50
   3  -3  13  306.66    5.02
  -3   3 -13  309.48    4.94
   3  -3  14   49.96    0.88
  -3   3 -14   50.85    0.91
   3  -3  15   86.19    1.49
  -3   3 -15   86.26    1.46
   3  -3  16    3.18    0.13
  -3   3 -16    3.08    0.12
   3  -3  17   16.84    0.35
  -3   3 -17   17.13    0.36
   3  -3  18    0.34    0.10
  -3   3 -18    0.27    0.08
   3  -3  19   53.59    0.99
  -3   3 -19   52.98    0.97
   3  -3  20    0.80    0.13
  -3   3 -20    0.97    0.11
   3  -3  21   34.01    0.84
  -3   3 -21   33.96    0.66
   3  -3  22   10.59    0.32
  -3   3 -22   11.05    0.30
   3  -3  23  144.32    2.41
  -3   3 -23  146.08    2.37
   3  -2 -22    4.22    0.17
  -3   2  22    4.11    0.22
   3  -2 -21    2.64    0.15
  -3   2  21    2.46    0.18
   3  -2 -20    0.24    0.09
  -3   2  20    0.27    0.12
   3  -2 -19   70.48    1.21
  -3   2  19   68.44    1.22
   3  -2 -18   29.45    0.54
  -3   2  18   29.53    0.55
   3  -2 -17    0.24    0.08
  -3   2  17    0.25    0.11
   3  -2 -16    1.04    0.09
  -3   2  16    1.09    0.10
   3  -2 -15  318.29    5.13
  -3   2  15  320.88    5.97
   3  -2 -14    0.11    0.08
  -3   2  14   -0.02    0.10
   3  -2 -13  251.91    4.04
  -3   2  13  261.74    4.23
   3  -2 -12    0.38    0.06
  -3   2  12    0.34    0.08
   3  -2 -11   19.94    0.42
  -3   2  11   19.80    0.39
   3  -2 -10   13.47    0.29
  -3   2  10   14.34    0.30
   3  -2  -9   76.13    1.34
  -3   2   9   77.19    1.80
   3  -2  -8   54.30    0.95
  -3   2   8   54.68    1.07
   3  -2  -7   19.55    0.53
  -3   2   7   19.59    0.43
   3  -2  -6   -0.18    0.08
  -3   2   6  539.05    9.72
   3  -2  -5    9.11    0.24
  -3   2   5    8.93    0.19
   3  -2  -3   36.25    0.68
  -3   2   3   36.63    0.66
   3  -2  -2   53.03    0.90
  -3   2   2   51.20    0.98
   3  -2   0  156.46    3.62
  -3   2   0  150.97    2.90
   3  -2   1  255.30    5.83
  -3   2  -1  253.48    5.66
   3  -2   2   42.09    0.85
  -3   2  -2   41.17    0.69
   3  -2   3  209.81    3.89
  -3   2  -3  203.31    6.45
   3  -2   4  218.32    4.09
  -3   2  -4  215.42    3.41
   3  -2   5  136.86    2.31
  -3   2  -5  138.35    2.29
   3  -2   6   11.17    0.31
  -3   2  -6   11.71    0.22
   3  -2   7    3.14    0.10
  -3   2  -7    3.11    0.08
   3  -2   8  102.28    2.51
  -3   2  -8   99.28    1.66
   3  -2   9   11.20    0.28
  -3   2  -9   11.83    0.27
   3  -2  10  213.40    3.50
  -3   2 -10  214.89    3.50
   3  -2  11   65.69    1.16
  -3   2 -11   63.79    1.14
   3  -2  12   29.56    0.68
  -3   2 -12   28.91    0.54
   3  -2  13    1.94    0.09
  -3   2 -13    1.94    0.08
   3  -2  14   34.32    0.64
  -3   2 -14   34.91    0.65
   3  -2  15    3.29    0.12
  -3   2 -15    3.15    0.11
   3  -2  16   16.57    0.36
  -3   2 -16   17.37    0.35
   3  -2  17    0.30    0.12
  -3   2 -17    0.30    0.08
   3  -2  18    2.70    0.14
  -3   2 -18    2.56    0.12
   3  -2  19   58.56    1.05
  -3   2 -19   59.65    1.05
   3  -2  20    1.10    0.16
  -3   2 -20    1.07    0.12
   3  -2  21    9.77    0.29
  -3   2 -21   10.91    0.29
   3  -2  22    2.49    0.20
  -3   2 -22    2.34    0.16
   3  -2  23   38.40    0.69
  -3   2 -23   40.29    0.76
   3  -2  24    2.66    0.37
  -3   2 -24    2.54    0.37
   3  -1 -22    0.03    0.11
  -3   1  22    0.04    0.15
   3  -1 -21   53.38    0.95
  -3   1  21   53.43    0.93
   3  -1 -20    0.35    0.10
  -3   1  20    0.33    0.14
   3  -1 -19   55.70    0.97
  -3   1  19   55.57    0.99
   3  -1 -18    3.91    0.13
  -3   1  18    3.93    0.15
   3  -1 -17  270.96    4.28
  -3   1  17  275.73    4.39
   3  -1 -16    0.27    0.08
  -3   1  16    0.15    0.09
   3  -1 -15    3.80    0.12
  -3   1  15    3.52    0.15
   3  -1 -14    0.67    0.07
  -3   1  14    0.62    0.08
   3  -1 -13  109.95    1.87
  -3   1  13  110.85    1.95
   3  -1 -12   20.77    0.42
  -3   1  12   21.21    0.41
   3  -1 -11   88.49    1.53
  -3   1  11   89.85    1.51
   3  -1 -10    3.06    0.10
  -3   1  10    3.07    0.13
   3  -1  -9  134.71    2.29
  -3   1   9  136.21    2.59
   3  -1  -8   19.68    0.57
  -3   1   8   19.87    0.42
   3  -1  -7  695.04   21.94
  -3   1   7  530.28    9.54
   3  -1  -6  173.49    2.84
  -3   1   6  183.00    2.97
   3  -1  -5  256.71    4.07
  -3   1   5  252.58    4.61
   3  -1  -4   17.55    0.33
  -3   1   4   18.19    0.36
   3  -1  -2    6.60    0.17
  -3   1   2    6.97    0.15
   3  -1  -1   12.89    0.27
  -3   1   1   12.94    0.29
   3  -1   0   37.43    0.64
  -3   1   0   42.53    1.06
   3  -1   1   97.14    2.20
  -3   1  -1  106.17    3.47
   3  -1   2   15.90    0.32
  -3   1  -2   15.53    0.27
   3  -1   4   31.73    0.69
  -3   1  -4   30.78    0.55
   3  -1   5    0.16    0.03
  -3   1  -5    0.18    0.03
   3  -1   6   58.06    1.20
  -3   1  -6   56.90    0.96
   3  -1   8   45.62    0.85
  -3   1  -8   45.46    0.81
   3  -1   9   12.80    0.27
  -3   1  -9   12.39    0.26
   3  -1  10    0.98    0.07
  -3   1 -10    1.09    0.06
   3  -1  11  264.53    4.36
  -3   1 -11  276.12    4.38
   3  -1  12  265.91    4.32
  -3   1 -12  263.88    4.90
   3  -1  13   93.68    1.72
  -3   1 -13   91.42    1.57
   3  -1  14   74.79    1.33
  -3   1 -14   74.38    1.29
   3  -1  15    5.59    0.17
  -3   1 -15    5.57    0.15
   3  -1  16  161.13    2.65
  -3   1 -16  164.20    2.70
   3  -1  17  118.79    2.36
  -3   1 -17  121.56    2.07
   3  -1  18   38.53    0.74
  -3   1 -18   39.42    0.71
   3  -1  19    1.52    0.15
  -3   1 -19    1.66    0.11
   3  -1  20   40.56    0.95
  -3   1 -20   39.73    0.76
   3  -1  21  367.68    5.78
  -3   1 -21  360.19    5.62
   3  -1  22    0.72    0.19
  -3   1 -22    0.73    0.14
   3  -1  23    7.19    0.33
  -3   1 -23    8.29    0.27
   3  -1  24   55.94    1.96
  -3   1 -24   55.52    1.47
   3   0 -22    7.77    0.26
  -3   0  22    7.88    0.26
   3   0 -21    3.94    0.17
  -3   0  21    3.90    0.22
   3   0 -20   49.45    0.90
  -3   0  20   49.10    0.91
   3   0 -19   50.83    0.89
  -3   0  19   51.20    0.89
   3   0 -18  160.75    2.65
  -3   0  18  160.05    2.56
   3   0 -17   24.06    0.46
  -3   0  17   24.28    0.46
   3   0 -16  226.64    3.64
  -3   0  16  223.34    3.53
   3   0 -15   64.59    1.16
  -3   0  15   63.94    1.11
   3   0 -14   22.22    0.44
  -3   0  14   22.27    0.43
   3   0 -13   73.14    1.29
  -3   0  13   77.31    1.39
   3   0 -12   19.65    0.42
  -3   0  12   19.54    0.40
   3   0 -11   36.66    0.67
  -3   0  11   37.30    0.79
   3   0 -10   11.31    0.25
  -3   0  10   11.38    0.47
   3   0  -9   46.73    0.98
  -3   0   9   45.36    0.80
   3   0  -8   10.76    0.27
  -3   0   8   10.97    0.22
   3   0  -7   56.76    1.00
  -3   0   7   55.99    0.95
   3   0  -5    1.05    0.05
  -3   0   5    1.16    0.06
   3   0  -3    7.93    0.16
  -3   0   3    8.00    0.19
   3   0  -2    4.11    0.10
  -3   0   2    4.04    0.12
   3   0  -1    0.57    0.03
  -3   0   1    0.59    0.03
   3   0   0    7.43    0.17
  -3   0   0    6.16    0.16
   3   0   1   14.16    0.31
  -3   0  -1   13.41    0.29
   3   0   2   99.53    1.60
  -3   0  -2  100.34    1.87
   3   0   3  112.48    2.13
  -3   0  -3  110.37    1.76
   3   0   4   62.56    1.06
  -3   0  -4   61.43    1.03
   3   0   5  314.15    5.83
  -3   0  -5  313.04    5.79
   3   0   6   45.93    0.95
  -3   0  -6   45.83    0.80
   3   0   7    0.71    0.05
  -3   0  -7    0.63    0.05
   3   0   8   25.38    0.47
  -3   0  -8   25.07    0.47
   3   0   9    1.38    0.07
  -3   0  -9    1.29    0.06
   3   0  10   11.43    0.26
  -3   0 -10   11.24    0.24
   3   0  11   95.13    1.59
  -3   0 -11   93.72    1.59
   3   0  12   38.04    0.83
  -3   0 -12   37.91    0.71
   3   0  13    3.13    0.11
  -3   0 -13    3.30    0.11
   3   0  14    0.20    0.10
  -3   0 -14    0.09    0.06
   3   0  15    0.44    0.08
  -3   0 -15    0.45    0.07
   3   0  16   23.93    0.47
  -3   0 -16   24.28    0.48
   3   0  17    0.79    0.10
  -3   0 -17    0.79    0.08
   3   0  18   63.35    1.08
  -3   0 -18   62.63    1.09
   3   0  19   45.59    0.88
  -3   0 -19   44.59    0.85
   3   0  20    3.53    0.19
  -3   0 -20    3.53    0.16
   3   0  21    0.75    0.15
  -3   0 -21    0.77    0.13
   3   0  22    2.48    0.23
  -3   0 -22    2.23    0.15
   3   0  23    0.72    0.23
  -3   0 -23    0.26    0.18
   3   0  24    5.27    0.52
  -3   0 -24    5.60    0.49
   3   1 -22    0.35    0.13
  -3  -1  22    0.30    0.18
   3   1 -21   84.97    2.03
  -3  -1  21   85.09    1.47
   3   1 -20    3.09    0.13
  -3  -1  20    2.87    0.15
   3   1 -19   17.47    0.36
  -3  -1  19   17.68    0.41
   3   1 -18    0.10    0.08
  -3  -1  18    0.11    0.11
   3   1 -17   20.28    0.41
  -3  -1  17   20.62    0.45
   3   1 -16    0.08    0.06
  -3  -1  16    0.06    0.08
   3   1 -15  322.61    5.19
  -3  -1  15  324.33    5.16
   3   1 -14   16.82    0.36
  -3  -1  14   16.94    0.34
   3   1 -13  198.93    3.27
  -3  -1  13  200.12    3.69
   3   1 -12   40.41    0.78
  -3  -1  12   39.58    0.79
   3   1 -11  254.48    4.77
  -3  -1  11  270.09    6.11
   3   1 -10  236.46    5.55
  -3  -1  10  239.49    3.89
   3   1  -9  566.83    9.07
  -3  -1   9  577.73    9.05
   3   1  -8   60.02    1.22
  -3  -1   8   59.45    1.02
   3   1  -7    1.56    0.07
  -3  -1   7    1.56    0.09
   3   1  -6  490.34    8.87
  -3  -1   6  453.00    7.15
   3   1  -4   53.99    0.91
  -3  -1   4   54.58    0.92
   3   1  -3   11.92    0.24
  -3  -1   3   11.33    0.26
   3   1  -2  134.08    2.20
  -3  -1   2  131.03    2.12
   3   1  -1    2.70    0.07
  -3  -1   1    3.00    0.08
   3   1   0   27.54    0.48
  -3  -1   0   25.62    0.52
   3   1   1   14.15    0.28
  -3  -1  -1   16.15    0.42
   3   1   2  117.87    1.91
  -3  -1  -2  109.80    2.51
   3   1   3  259.74    8.21
  -3  -1  -3  264.30    5.97
   3   1   6   68.31    1.18
  -3  -1  -6   67.88    1.14
   3   1   8   45.41    0.83
  -3  -1  -8   44.83    0.80
  -3  -1  -9  712.78   22.52
   3   1  10    7.07    0.18
  -3  -1 -10    6.83    0.16
   3   1  11   26.50    0.51
  -3  -1 -11   27.54    0.50
   3   1  12    7.36    0.18
  -3  -1 -12    7.57    0.19
   3   1  13  145.91    2.44
  -3  -1 -13  147.91    2.46
   3   1  14   44.12    0.81
  -3  -1 -14   45.27    0.82
   3   1  15  288.24    4.64
  -3  -1 -15  290.88    4.68
   3   1  16  312.91    5.05
  -3  -1 -16  320.75    5.11
   3   1  17   12.82    0.30
  -3  -1 -17   12.84    0.29
   3   1  18  108.71    1.81
  -3  -1 -18  107.90    1.81
   3   1  19  149.99    2.43
  -3  -1 -19  152.87    2.52
   3   1  20    8.55    0.27
  -3  -1 -20    8.27    0.23
   3   1  21   20.65    0.46
  -3  -1 -21   20.47    0.44
   3   1  22   11.73    0.34
  -3  -1 -22   12.02    0.31
   3   1  23   69.87    1.64
  -3  -1 -23   70.84    1.62
   3   1  24    2.79    0.55
  -3  -1 -24    2.10    0.41
   3   2 -22    1.41    0.14
  -3  -2  22    1.68    0.17
   3   2 -21    0.42    0.11
  -3  -2  21    0.41    0.13
   3   2 -20   64.18    1.61
  -3  -2  20   62.87    1.15
   3   2 -19    0.18    0.07
  -3  -2  19    0.20    0.10
   3   2 -18  124.73    2.09
  -3  -2  18  121.93    2.06
   3   2 -17    7.91    0.21
  -3  -2  17    7.98    0.24
   3   2 -16  242.78    3.95
  -3  -2  16  243.26    3.96
   3   2 -15   62.08    1.09
  -3  -2  15   64.04    1.37
   3   2 -14   75.06    1.35
  -3  -2  14   73.64    1.46
   3   2 -13    7.77    0.18
  -3  -2  13    7.62    0.22
   3   2 -12   51.08    1.34
  -3  -2  12   51.49    1.76
   3   2 -11   10.18    0.27
  -3  -2  11    9.72    0.25
   3   2 -10    1.16    0.07
  -3  -2  10    1.01    0.08
   3   2  -9   43.19    0.77
  -3  -2   9   43.08    0.79
   3   2  -8    0.44    0.05
  -3  -2   8    0.43    0.06
   3   2  -7  123.58    2.02
  -3  -2   7  116.76    2.21
   3   2  -6  416.67    7.59
  -3  -2   6  426.14    6.74
   3   2  -5    0.05    0.03
  -3  -2   5    0.05    0.03
   3   2  -4   96.52    1.59
  -3  -2   4   91.11    1.49
   3   2  -3  325.19    5.11
  -3  -2   3  322.89    5.83
   3   2  -2   33.31    0.67
  -3  -2   2   34.49    0.64
   3   2  -1   78.19    1.32
  -3  -2   1   76.74    1.28
   3   2   0    1.58    0.07
  -3  -2   0    1.47    0.04
   3   2   2    1.24    0.04
  -3  -2  -2    1.14    0.04
   3   2   3    3.06    0.09
  -3  -2  -3    2.96    0.07
   3   2   4  192.24    4.38
  -3  -2  -4  196.54    4.52
   3   2   5  382.80    8.70
  -3  -2  -5  372.27    8.44
   3   2   6  549.15   18.02
   3   2   7   75.25    1.30
  -3  -2  -7   76.52    1.28
   3   2   8    9.73    0.21
  -3  -2  -8    9.81    0.25
   3   2   9    6.76    0.20
  -3  -2  -9    6.76    0.14
   3   2  10  211.22    3.88
  -3  -2 -10  216.56    3.50
   3   2  11   74.28    1.33
  -3  -2 -11   72.64    1.70
   3   2  12   12.67    0.27
  -3  -2 -12   12.87    0.27
   3   2  13   13.82    0.29
  -3  -2 -13   14.57    0.31
   3   2  14   44.97    0.83
  -3  -2 -14   45.38    0.93
   3   2  15   25.07    0.50
  -3  -2 -15   24.93    0.49
   3   2  16   62.22    1.10
  -3  -2 -16   62.47    1.12
   3   2  17   50.52    0.91
  -3  -2 -17   51.06    0.92
   3   2  18   47.47    0.86
  -3  -2 -18   47.21    1.00
   3   2  19   -0.09    0.14
  -3  -2 -19    0.10    0.10
   3   2  20    6.25    0.25
  -3  -2 -20    6.55    0.22
   3   2  21    1.36    0.17
  -3  -2 -21    1.62    0.15
   3   2  22    9.60    0.31
  -3  -2 -22    9.45    0.27
   3   2  23    3.84    0.43
  -3  -2 -23    3.79    0.40
   3   3 -22    0.18    0.13
  -3  -3  22    0.09    0.16
   3   3 -21   50.29    1.02
  -3  -3  21   49.16    1.00
   3   3 -20    4.57    0.18
  -3  -3  20    4.48    0.16
   3   3 -19    8.98    0.28
  -3  -3  19    8.99    0.24
   3   3 -18    4.52    0.18
  -3  -3  18    4.74    0.16
   3   3 -17  144.66    2.42
  -3  -3  17  142.22    2.40
   3   3 -16    8.21    0.20
  -3  -3  16    8.08    0.22
   3   3 -15   65.29    1.13
  -3  -3  15   66.76    1.32
   3   3 -14   71.60    1.24
  -3  -3  14   75.38    1.34
   3   3 -13  119.88    2.91
  -3  -3  13  119.97    2.28
   3   3 -12   40.24    0.86
  -3  -3  12   40.86    0.74
   3   3 -11   13.75    0.31
  -3  -3  11   13.20    0.28
   3   3 -10    1.94    0.09
  -3  -3  10    2.15    0.09
   3   3  -9   87.64    1.77
  -3  -3   9   83.19    1.39
   3   3  -8  196.81    3.24
  -3  -3   8  203.25    3.29
   3   3  -7  693.49   21.83
  -3  -3   7  766.62   23.82
   3   3  -6   92.66    1.58
  -3  -3   6   91.10    1.55
   3   3  -5   91.27    1.86
  -3  -3   5   90.73    1.50
   3   3  -4   10.97    0.25
  -3  -3   4   10.63    0.21
   3   3  -2   38.00    0.80
  -3  -3   2   36.50    0.80
   3   3   0   81.98    1.34
  -3  -3   0   80.57    1.32
   3   3   3   21.47    0.58
  -3  -3  -3   23.02    0.65
   3   3   4  141.45    3.24
  -3  -3  -4  152.67    3.52
   3   3   5    1.29    0.05
  -3  -3  -5    1.52    0.05
   3   3   6  240.64    5.55
  -3  -3  -6  236.59    5.38
   3   3   8    0.31    0.03
  -3  -3  -8    0.31    0.04
   3   3   9    9.44    0.21
  -3  -3  -9    9.84    0.23
   3   3  10   51.38    0.91
  -3  -3 -10   51.93    0.94
   3   3  11  329.47    5.37
  -3  -3 -11  329.07    5.28
   3   3  12   56.74    1.02
  -3  -3 -12   56.99    1.02
   3   3  13    1.35    0.08
  -3  -3 -13    1.43    0.10
   3   3  14  153.98    2.68
  -3  -3 -14  152.89    2.52
   3   3  15  115.16    1.97
  -3  -3 -15  114.21    1.89
   3   3  16  126.16    2.11
  -3  -3 -16  122.53    2.04
   3   3  17  196.24    3.21
  -3  -3 -17  198.16    3.73
   3   3  18    0.08    0.12
  -3  -3 -18    0.12    0.10
   3   3  19    1.65    0.15
  -3  -3 -19    1.69    0.13
   3   3  20    7.43    0.28
  -3  -3 -20    8.45    0.24
   3   3  21   26.42    0.62
  -3  -3 -21   27.96    0.57
   3   3  22    0.41    0.28
  -3  -3 -22    0.41    0.18
   3   3  23   41.06    1.18
  -3  -3 -23   43.67    1.75
   3   4 -22    3.45    0.24
  -3  -4  22    3.66    0.26
   3   4 -21   20.61    0.51
  -3  -4  21   19.65    0.45
   3   4 -20   15.90    0.37
  -3  -4  20   15.33    0.37
   3   4 -19    0.05    0.11
  -3  -4  19    0.11    0.11
   3   4 -18    7.45    0.20
  -3  -4  18    7.49    0.21
   3   4 -17   15.95    0.35
  -3  -4  17   16.67    0.45
   3   4 -16   16.41    0.40
  -3  -4  16   15.95    0.43
   3   4 -15    0.04    0.06
  -3  -4  15    0.08    0.08
   3   4 -14    5.70    0.20
  -3  -4  14    5.76    0.18
   3   4 -13    2.01    0.12
  -3  -4  13    2.09    0.13
   3   4 -12    7.01    0.18
  -3  -4  12    7.25    0.19
   3   4 -11  113.00    1.97
  -3  -4  11  113.48    2.16
   3   4 -10    4.10    0.12
  -3  -4  10    4.13    0.12
   3   4  -9  138.40    2.32
  -3  -4   9  144.95    2.35
   3   4  -8   49.77    0.93
  -3  -4   8   49.30    0.86
   3   4  -7    0.22    0.05
  -3  -4   7    0.21    0.05
   3   4  -6    0.80    0.05
  -3  -4   6    0.79    0.05
   3   4  -5  118.76    2.33
  -3  -4   5  119.90    1.95
   3   4  -4    2.10    0.07
  -3  -4   4    2.12    0.07
   3   4  -3  191.61    3.12
  -3  -4   3  194.10    3.13
   3   4  -2  115.79    1.96
  -3  -4   2  118.98    1.94
   3   4  -1  213.05    5.01
  -3  -4   1  200.38    3.19
   3   4   0   13.79    0.27
  -3  -4   0   13.76    0.28
   3   4   1    4.09    0.11
  -3  -4  -1    3.60    0.09
   3   4   2  100.17    2.41
  -3  -4  -2   96.37    2.31
   3   4   3   54.50    1.37
  -3  -4  -3   52.21    1.38
   3   4   4    7.44    0.26
  -3  -4  -4    7.92    0.26
   3   4   5    2.98    0.13
  -3  -4  -5    2.59    0.11
   3   4   6   31.26    0.55
  -3  -4  -6   31.41    0.65
   3   4   7  108.84    1.86
  -3  -4  -7  105.26    2.06
   3   4   8  103.89    1.73
  -3  -4  -8  104.04    1.73
   3   4   9    2.49    0.09
  -3  -4  -9    2.48    0.08
   3   4  10    0.41    0.05
  -3  -4 -10    0.37    0.05
   3   4  11   83.94    1.41
  -3  -4 -11   84.52    1.45
   3   4  12   41.67    0.76
  -3  -4 -12   41.83    0.73
   3   4  13  141.84    2.33
  -3  -4 -13  141.21    2.34
   3   4  14  121.04    2.04
  -3  -4 -14  120.77    2.07
   3   4  15   31.64    0.63
  -3  -4 -15   34.23    0.66
   3   4  16    2.90    0.13
  -3  -4 -16    3.11    0.12
   3   4  17   22.81    0.48
  -3  -4 -17   22.16    0.52
   3   4  18    4.43    0.20
  -3  -4 -18    4.63    0.18
   3   4  19    7.69    0.23
  -3  -4 -19    7.47    0.22
   3   4  20    9.98    0.31
  -3  -4 -20   10.27    0.32
   3   4  21    1.42    0.24
  -3  -4 -21    1.62    0.16
   3   4  22   64.17    1.26
  -3  -4 -22   64.58    1.11
   3   5 -21    6.05    0.21
  -3  -5  21    5.71    0.26
   3   5 -20    0.84    0.12
  -3  -5  20    0.79    0.13
   3   5 -19  126.78    2.07
  -3  -5  19  128.99    2.40
   3   5 -18   13.40    0.35
  -3  -5  18   13.24    0.31
   3   5 -17   72.33    1.42
  -3  -5  17   71.77    1.43
   3   5 -16    2.48    0.13
  -3  -5  16    2.36    0.14
   3   5 -15   61.17    1.14
  -3  -5  15   58.69    1.06
   3   5 -14   93.55    1.82
  -3  -5  14   95.14    1.62
   3   5 -13    0.11    0.06
  -3  -5  13    0.08    0.08
   3   5 -12  428.79    8.00
  -3  -5  12  435.77    7.85
   3   5 -11  166.13    3.28
  -3  -5  11  159.87    2.63
   3   5 -10  513.21    9.37
  -3  -5  10  544.21    8.46
   3   5  -9   19.53    0.39
  -3  -5   9   19.54    0.36
   3   5  -8  176.68    3.42
  -3  -5   8  188.83    3.04
   3   5  -7  279.56    5.13
  -3  -5   7  279.50    4.47
   3   5  -6   17.68    0.44
  -3  -5   6   17.45    0.33
   3   5  -5  551.45   12.40
  -3  -5   5  562.80   12.42
   3   5  -4   47.79    0.84
  -3  -5   4   48.55    0.88
   3   5  -3   28.42    0.60
  -3  -5   3   29.80    0.54
   3   5  -2    4.72    0.11
  -3  -5   2    4.83    0.12
   3   5   0  275.86    4.45
  -3  -5   0  264.13    4.83
   3   5   1    4.80    0.11
  -3  -5  -1    4.52    0.11
   3   5   2  330.83    7.36
  -3  -5  -2  332.05    7.43
   3   5   4  331.86    7.51
  -3  -5  -4  332.19    7.35
   3   5   5  541.98   12.29
  -3  -5  -5  545.11   12.05
   3   5   6   82.01    1.38
  -3  -5  -6   80.51    1.33
   3   5   7  155.65    2.57
  -3  -5  -7  154.39    2.50
   3   5   8  347.10    5.60
  -3  -5  -8  342.18    6.27
   3   5   9  238.48    3.90
  -3  -5  -9  241.05    3.84
   3   5  10  256.85    4.17
  -3  -5 -10  261.55    4.23
   3   5  11    6.83    0.18
  -3  -5 -11    6.65    0.16
   3   5  12    4.10    0.14
  -3  -5 -12    4.21    0.13
   3   5  13  373.62    5.98
  -3  -5 -13  388.77    6.21
   3   5  14   20.13    0.42
  -3  -5 -14   20.53    0.44
   3   5  15   22.93    0.47
  -3  -5 -15   22.61    0.45
   3   5  16    4.70    0.17
  -3  -5 -16    4.49    0.14
   3   5  17    6.89    0.21
  -3  -5 -17    6.57    0.19
   3   5  18   66.20    1.19
  -3  -5 -18   66.66    1.20
   3   5  19  163.19    2.76
  -3  -5 -19  163.53    2.72
   3   5  20   47.53    0.90
  -3  -5 -20   49.08    1.09
   3   5  21    0.84    0.18
  -3  -5 -21    0.56    0.15
   3   5  22    2.25    0.38
  -3  -5 -22    2.40    0.36
   3   6 -21   59.93    1.14
  -3  -6  21   62.47    1.27
   3   6 -20   10.81    0.40
  -3  -6  20   11.14    0.41
   3   6 -19    0.64    0.10
  -3  -6  19    0.77    0.13
   3   6 -18   83.48    1.40
  -3  -6  18   84.90    1.65
   3   6 -17   91.54    2.25
  -3  -6  17   91.99    2.13
   3   6 -16   16.70    0.36
  -3  -6  16   16.57    0.34
   3   6 -15   19.98    0.40
  -3  -6  15   20.82    0.41
   3   6 -14   39.79    0.76
  -3  -6  14   40.04    0.73
   3   6 -13   97.89    1.97
  -3  -6  13   97.19    1.65
   3   6 -12    6.97    0.21
  -3  -6  12    7.11    0.18
   3   6 -11  159.31    3.13
  -3  -6  11  159.97    2.58
   3   6 -10   14.92    0.31
  -3  -6  10   15.21    0.29
   3   6  -9   10.26    0.24
  -3  -6   9   10.40    0.23
   3   6  -8   14.88    0.32
  -3  -6   8   14.90    0.30
   3   6  -7   31.81    0.65
  -3  -6   7   34.36    0.63
   3   6  -6   16.63    0.34
  -3  -6   6   17.29    0.34
   3   6  -5   14.40    0.32
  -3  -6   5   14.80    0.31
   3   6  -4   13.64    0.30
  -3  -6   4   13.85    0.29
   3   6  -3  233.48    3.76
  -3  -6   3  239.76    3.79
   3   6  -2  361.25    6.65
  -3  -6   2  369.94    6.77
   3   6  -1  521.89   11.89
  -3  -6   1  546.39   17.19
   3   6   0   15.80    0.31
  -3  -6   0   15.31    0.32
   3   6   1  180.15    2.92
  -3  -6  -1  174.18    2.80
   3   6   2    5.36    0.13
  -3  -6  -2    5.16    0.16
   3   6   3   94.22    1.89
  -3  -6  -3   90.53    1.51
   3   6   4   70.18    1.16
  -3  -6  -4   68.24    1.11
   3   6   5    3.83    0.17
  -3  -6  -5    2.29    0.07
   3   6   6    3.65    0.10
  -3  -6  -6    3.78    0.10
   3   6   7    2.60    0.09
  -3  -6  -7    2.55    0.07
   3   6   8  243.04    4.01
  -3  -6  -8  238.65    3.84
   3   6   9   53.29    0.98
  -3  -6  -9   52.10    0.92
   3   6  10  231.17    3.80
  -3  -6 -10  239.88    3.90
   3   6  11    0.49    0.07
  -3  -6 -11    0.51    0.07
   3   6  12   82.10    1.44
  -3  -6 -12   82.45    1.45
   3   6  13    6.40    0.17
  -3  -6 -13    6.41    0.17
   3   6  14  196.73    3.26
  -3  -6 -14  190.89    3.20
   3   6  15   63.26    1.10
  -3  -6 -15   63.82    1.15
   3   6  16    9.02    0.24
  -3  -6 -16    9.81    0.25
   3   6  17   74.14    1.38
  -3  -6 -17   73.17    1.56
   3   6  18   14.73    0.36
  -3  -6 -18   14.93    0.40
   3   6  19    0.47    0.17
  -3  -6 -19    0.38    0.12
   3   6  20    2.74    0.23
  -3  -6 -20    2.91    0.18
   3   6  21    0.45    0.18
  -3  -6 -21    0.22    0.13
   3   7 -21   76.59    1.34
  -3  -7  21   75.64    1.27
   3   7 -20    6.99    0.21
  -3  -7  20    7.61    0.32
   3   7 -19    1.10    0.14
  -3  -7  19    1.18    0.15
   3   7 -18    0.19    0.14
  -3  -7  18    0.11    0.13
   3   7 -17   49.78    1.05
  -3  -7  17   49.33    0.87
   3   7 -16    1.48    0.11
  -3  -7  16    1.43    0.10
   3   7 -15   15.79    0.34
  -3  -7  15   15.22    0.35
   3   7 -14    5.43    0.16
  -3  -7  14    5.29    0.16
   3   7 -13  619.26    9.82
  -3  -7  13  622.28    9.75
   3   7 -12   99.40    1.74
  -3  -7  12   99.98    1.68
   3   7 -11   24.39    0.57
  -3  -7  11   23.98    0.47
   3   7 -10  373.96    6.00
  -3  -7  10  389.75    7.22
   3   7  -9   13.74    0.29
  -3  -7   9   14.77    0.30
   3   7  -8  110.09    1.80
  -3  -7   8  113.13    1.89
   3   7  -7   39.57    0.72
  -3  -7   7   40.57    0.72
   3   7  -6    0.20    0.05
  -3  -7   6    0.30    0.05
   3   7  -5   75.17    1.77
  -3  -7   5   75.18    1.27
   3   7  -4    1.50    0.07
  -3  -7   4    1.59    0.07
   3   7  -3  943.17   29.50
  -3  -7   3  741.29   22.91
   3   7  -2    6.50    0.15
  -3  -7   2    6.30    0.15
   3   7  -1   10.47    0.22
  -3  -7   1   10.85    0.22
   3   7   0  358.06    5.82
  -3  -7   0  352.94    6.32
   3   7   1  336.90    7.59
  -3  -7  -1  316.62    7.03
   3   7   2    0.46    0.04
  -3  -7  -2    0.45    0.03
   3   7   3  587.91   12.99
  -3  -7  -3  608.19   13.35
   3   7   4    2.27    0.08
  -3  -7  -4    2.38    0.07
   3   7   5   11.35    0.25
  -3  -7  -5   11.01    0.22
   3   7   6   51.86    1.11
  -3  -7  -6   49.44    0.86
   3   7   7  170.21    2.84
  -3  -7  -7  174.49    2.80
   3   7   8   25.63    0.50
  -3  -7  -8   26.60    0.51
   3   7   9   19.59    0.40
  -3  -7  -9   19.25    0.39
   3   7  10   28.96    0.64
  -3  -7 -10   28.54    0.56
   3   7  11  285.48    4.80
  -3  -7 -11  278.95    4.50
   3   7  12  168.55    2.80
  -3  -7 -12  169.43    2.82
   3   7  13  147.60    2.45
  -3  -7 -13  150.63    2.87
   3   7  14   30.40    0.65
  -3  -7 -14   29.24    0.60
   3   7  15   53.10    1.02
  -3  -7 -15   52.73    1.10
   3   7  16    0.63    0.12
  -3  -7 -16    0.60    0.10
   3   7  17  238.54    3.81
  -3  -7 -17  236.09    3.88
   3   7  18    0.17    0.14
  -3  -7 -18    0.17    0.10
   3   7  19    0.13    0.16
  -3  -7 -19    0.00    0.12
   3   7  20    0.68    0.19
  -3  -7 -20    0.95    0.17
   3   7  21   34.42    0.62
  -3  -7 -21   34.94    0.65
   3   8 -20   24.76    0.51
  -3  -8  20   25.43    0.50
   3   8 -19    0.47    0.15
  -3  -8  19    0.25    0.16
   3   8 -18    0.38    0.11
  -3  -8  18    0.71    0.14
   3   8 -17    3.51    0.14
  -3  -8  17    3.53    0.16
   3   8 -16    0.19    0.07
  -3  -8  16    0.27    0.09
   3   8 -15    7.72    0.24
  -3  -8  15    7.03    0.21
   3   8 -14    6.87    0.20
  -3  -8  14    7.16    0.19
   3   8 -13   37.69    0.81
  -3  -8  13   37.78    0.71
   3   8 -12   10.87    0.26
  -3  -8  12   11.01    0.25
   3   8 -11  139.60    2.43
  -3  -8  11  144.83    2.42
   3   8 -10   21.17    0.49
  -3  -8  10   20.95    0.42
   3   8  -9   25.85    0.50
  -3  -8   9   26.79    0.50
   3   8  -8  297.91    4.80
  -3  -8   8  299.38    4.78
   3   8  -7    4.85    0.15
  -3  -8   7    4.63    0.14
   3   8  -6  215.32    4.14
  -3  -8   6  219.38    4.19
   3   8  -5  145.62    2.49
  -3  -8   5  139.71    2.67
   3   8  -4    0.81    0.07
  -3  -8   4    0.93    0.06
   3   8  -3   31.97    0.59
  -3  -8   3   32.08    0.58
   3   8  -2  101.57    1.73
  -3  -8   2   96.47    1.63
   3   8  -1    1.73    0.06
  -3  -8   1    2.04    0.07
   3   8   0   20.28    0.41
  -3  -8   0   20.29    0.39
   3   8   1  117.68    1.97
  -3  -8  -1  108.77    1.79
   3   8   2    4.47    0.12
  -3  -8  -2    4.39    0.11
   3   8   3  210.90    3.45
  -3  -8  -3  204.55    3.80
   3   8   4    9.57    0.22
  -3  -8  -4    9.66    0.20
   3   8   5   49.57    0.91
  -3  -8  -5   48.61    0.86
   3   8   6    6.66    0.20
  -3  -8  -6    6.65    0.16
   3   8   7  153.20    2.55
  -3  -8  -7  160.12    2.63
   3   8   8    9.39    0.21
  -3  -8  -8    9.11    0.21
   3   8   9  128.26    2.19
  -3  -8  -9  130.41    2.20
   3   8  10   62.28    1.13
  -3  -8 -10   63.53    1.16
   3   8  11    4.22    0.17
  -3  -8 -11    3.84    0.12
   3   8  12  128.05    2.27
  -3  -8 -12  123.17    2.06
   3   8  13    0.22    0.08
  -3  -8 -13    0.32    0.07
   3   8  14    1.14    0.10
  -3  -8 -14    1.18    0.10
   3   8  15   11.46    0.29
  -3  -8 -15   11.10    0.31
   3   8  16    4.24    0.18
  -3  -8 -16    4.43    0.16
   3   8  17   39.12    0.83
  -3  -8 -17   39.89    0.73
   3   8  18    2.12    0.18
  -3  -8 -18    2.16    0.16
   3   8  19   86.86    1.48
  -3  -8 -19   88.76    1.51
   3   8  20    0.32    0.23
  -3  -8 -20    0.34    0.16
   3   9 -20    1.08    0.14
  -3  -9  20    0.93    0.15
   3   9 -19  179.46    3.29
  -3  -9  19  180.53    3.01
   3   9 -18    9.92    0.29
  -3  -9  18    9.71    0.36
   3   9 -17    2.56    0.15
  -3  -9  17    2.53    0.14
   3   9 -16   42.84    0.78
  -3  -9  16   41.90    0.78
   3   9 -15  292.35    5.38
  -3  -9  15  293.07    4.62
   3   9 -14    8.19    0.24
  -3  -9  14    8.42    0.20
   3   9 -13    0.10    0.06
  -3  -9  13    0.12    0.07
   3   9 -12    0.16    0.07
  -3  -9  12    0.21    0.08
   3   9 -11    7.13    0.19
  -3  -9  11    7.39    0.19
   3   9 -10   44.26    0.98
  -3  -9  10   44.94    0.81
   3   9  -9  534.31    9.69
  -3  -9   9  526.52    8.27
   3   9  -8    7.65    0.18
  -3  -9   8    7.91    0.19
   3   9  -7    0.10    0.06
  -3  -9   7    0.10    0.06
   3   9  -6   81.46    1.39
  -3  -9   6   85.61    1.44
   3   9  -5  187.10    3.07
  -3  -9   5  188.69    3.06
   3   9  -4  160.16    2.66
  -3  -9   4  162.41    2.69
   3   9  -3  102.50    1.69
  -3  -9   3  104.14    1.75
   3   9  -2   42.00    0.74
  -3  -9   2   42.87    0.78
   3   9  -1  490.95    7.68
  -3  -9   1  469.15   10.34
   3   9   0  327.98    5.25
  -3  -9   0  324.97    5.16
   3   9   1  342.14    5.45
  -3  -9  -1  323.52    7.32
   3   9   2  112.56    1.93
  -3  -9  -2  117.46    1.98
   3   9   3   78.59    1.34
  -3  -9  -3   81.42    1.38
   3   9   4   19.49    0.38
  -3  -9  -4   19.47    0.43
   3   9   5  455.04    8.34
  -3  -9  -5  470.52   10.56
   3   9   6   58.80    1.29
  -3  -9  -6   57.96    1.01
   3   9   7    6.61    0.21
  -3  -9  -7    6.79    0.18
   3   9   8   50.17    1.06
  -3  -9  -8   49.89    0.89
   3   9   9  482.93    7.79
  -3  -9  -9  485.10    7.75
   3   9  10    0.22    0.06
  -3  -9 -10    0.28    0.06
   3   9  11  100.67    1.69
  -3  -9 -11  104.30    1.81
   3   9  12  108.49    1.86
  -3  -9 -12  111.42    1.90
   3   9  13   19.73    0.42
  -3  -9 -13   19.02    0.39
   3   9  14  179.16    3.04
  -3  -9 -14  168.01    2.78
   3   9  15   89.39    1.59
  -3  -9 -15   89.90    1.76
   3   9  16   12.53    0.31
  -3  -9 -16   12.44    0.30
   3   9  17   49.30    1.11
  -3  -9 -17   51.53    0.97
   3   9  18   20.86    0.49
  -3  -9 -18   20.41    0.46
   3   9  19   78.08    1.44
  -3  -9 -19   80.09    1.41
   3   9  20   17.86    0.69
  -3  -9 -20   22.58    0.64
   3  10 -20   48.19    1.04
  -3 -10  20   48.22    1.10
   3  10 -19    4.81    0.18
  -3 -10  19    4.73    0.21
   3  10 -18  108.93    1.83
  -3 -10  18  112.09    1.90
   3  10 -17    1.37    0.14
  -3 -10  17    0.87    0.20
   3  10 -16   32.28    0.76
  -3 -10  16   32.43    0.63
   3  10 -15   26.47    0.52
  -3 -10  15   26.12    0.54
   3  10 -14   17.55    0.42
  -3 -10  14   17.28    0.37
   3  10 -13    0.47    0.09
  -3 -10  13    0.49    0.10
   3  10 -12   27.50    0.52
  -3 -10  12   26.63    0.52
   3  10 -11   90.75    1.54
  -3 -10  11   91.79    1.58
   3  10 -10   16.50    0.34
  -3 -10  10   17.01    0.34
   3  10  -9   33.95    0.66
  -3 -10   9   36.03    0.66
   3  10  -8   97.41    1.70
  -3 -10   8  103.13    1.77
   3  10  -7   14.57    0.35
  -3 -10   7   14.25    0.30
   3  10  -6    1.97    0.08
  -3 -10   6    2.05    0.09
   3  10  -5   68.13    1.22
  -3 -10   5   64.64    1.15
   3  10  -4  136.80    2.25
  -3 -10   4  136.11    2.25
   3  10  -3  179.64    2.99
  -3 -10   3  200.29    3.27
   3  10  -2  272.13    4.34
  -3 -10   2  273.11    4.39
   3  10  -1  141.23    2.31
  -3 -10   1  139.51    2.26
   3  10   0    0.18    0.05
  -3 -10   0    0.11    0.05
   3  10   1  122.05    2.07
  -3 -10  -1  114.32    2.23
   3  10   2  112.10    1.84
  -3 -10  -2  110.31    1.82
   3  10   3   70.35    1.22
  -3 -10  -3   71.36    1.46
   3  10   4   18.59    0.40
  -3 -10  -4   18.32    0.35
   3  10   5   14.35    0.32
  -3 -10  -5   14.78    0.30
   3  10   6    0.32    0.05
  -3 -10  -6    0.34    0.04
   3  10   7  441.10    7.04
  -3 -10  -7  429.08    6.86
   3  10   8   10.49    0.25
  -3 -10  -8   10.26    0.23
   3  10   9  154.53    3.03
  -3 -10  -9  162.54    2.75
   3  10  10   13.39    0.35
  -3 -10 -10   14.01    0.31
   3  10  11   28.15    0.59
  -3 -10 -11   28.02    0.58
   3  10  12    0.21    0.09
  -3 -10 -12    0.22    0.08
   3  10  13   46.09    0.89
  -3 -10 -13   47.28    0.86
   3  10  14   12.14    0.34
  -3 -10 -14   12.02    0.27
   3  10  15    0.32    0.13
  -3 -10 -15    0.22    0.11
   3  10  16    0.34    0.13
  -3 -10 -16    0.25    0.11
   3  10  17   55.29    1.03
  -3 -10 -17   54.92    1.17
   3  10  18    0.48    0.18
  -3 -10 -18    0.36    0.13
   3  10  19   59.42    1.61
  -3 -10 -19   52.04    0.97
   3  11 -19    2.55    0.16
  -3 -11  19    2.51    0.18
   3  11 -18    1.17    0.12
  -3 -11  18    1.17    0.13
   3  11 -17   93.00    1.60
  -3 -11  17   94.07    1.86
   3  11 -16    0.93    0.16
  -3 -11  16    0.90    0.19
   3  11 -15    0.52    0.11
  -3 -11  15    0.56    0.11
   3  11 -14    1.95    0.11
  -3 -11  14    2.10    0.12
   3  11 -13  174.01    3.31
  -3 -11  13  172.05    2.83
   3  11 -12    0.38    0.08
  -3 -11  12    0.23    0.09
   3  11 -11  247.68    4.12
  -3 -11  11  246.81    4.00
   3  11 -10   56.89    1.04
  -3 -11  10   58.47    1.02
   3  11  -9    0.06    0.07
  -3 -11   9    0.05    0.06
   3  11  -8    2.36    0.10
  -3 -11   8    2.43    0.10
   3  11  -7  556.46    8.70
  -3 -11   7  552.55    8.74
   3  11  -6    2.92    0.11
  -3 -11   6    3.03    0.11
   3  11  -5    4.23    0.13
  -3 -11   5    4.27    0.13
   3  11  -4  129.25    2.15
  -3 -11   4  127.51    2.11
   3  11  -3  358.88    5.77
  -3 -11   3  358.70    5.65
   3  11  -2   75.05    1.29
  -3 -11   2   72.64    1.74
   3  11  -1  108.33    1.83
  -3 -11   1  107.07    2.01
   3  11   0  313.96    5.02
  -3 -11   0  319.80    5.08
   3  11   1   24.88    0.49
  -3 -11  -1   24.70    0.49
   3  11   2   65.70    1.13
  -3 -11  -2   66.18    1.35
   3  11   3  501.52    9.07
  -3 -11  -3  503.08    9.17
   3  11   4   45.37    0.89
  -3 -11  -4   43.00    0.78
   3  11   5   24.51    0.51
  -3 -11  -5   23.92    0.54
   3  11   6    9.22    0.23
  -3 -11  -6    9.65    0.23
   3  11   7  240.35    3.99
  -3 -11  -7  240.18    3.87
   3  11   8   70.53    1.25
  -3 -11  -8   71.21    1.23
   3  11   9    6.16    0.19
  -3 -11  -9    5.96    0.17
   3  11  10    1.06    0.10
  -3 -11 -10    1.19    0.08
   3  11  11  112.70    2.05
  -3 -11 -11  114.82    2.27
   3  11  12   23.65    0.51
  -3 -11 -12   23.81    0.49
   3  11  13  163.08    2.80
  -3 -11 -13  164.79    2.81
   3  11  14   12.59    0.33
  -3 -11 -14   12.31    0.31
   3  11  15   11.83    0.38
  -3 -11 -15   11.69    0.29
   3  11  16   12.03    0.34
  -3 -11 -16   12.87    0.45
   3  11  17    0.27    0.19
  -3 -11 -17    0.43    0.15
   3  11  18   69.30    1.66
  -3 -11 -18   60.49    1.20
   3  12 -18   66.22    1.14
  -3 -12  18   66.20    1.31
   3  12 -17   12.46    0.30
  -3 -12  17   11.70    0.30
   3  12 -16   42.29    0.88
  -3 -12  16   46.33    0.99
   3  12 -15    5.47    0.25
  -3 -12  15    5.49    0.22
   3  12 -14   11.92    0.29
  -3 -12  14   11.90    0.27
   3  12 -13    3.30    0.14
  -3 -12  13    3.36    0.15
   3  12 -12    0.38    0.08
  -3 -12  12    0.39    0.08
   3  12 -11    1.61    0.09
  -3 -12  11    1.55    0.10
   3  12 -10    6.12    0.17
  -3 -12  10    6.01    0.17
   3  12  -9   56.95    0.99
  -3 -12   9   56.74    1.02
   3  12  -8    6.41    0.16
  -3 -12   8    6.45    0.17
   3  12  -7   79.94    1.40
  -3 -12   7   80.54    1.40
   3  12  -6    4.07    0.13
  -3 -12   6    4.05    0.13
   3  12  -5    3.81    0.13
  -3 -12   5    3.84    0.12
   3  12  -4    5.06    0.14
  -3 -12   4    5.11    0.14
   3  12  -3    2.77    0.11
  -3 -12   3    3.01    0.13
   3  12  -2  153.88    2.56
  -3 -12   2  152.65    2.52
   3  12  -1   39.89    0.73
  -3 -12   1   41.13    0.87
   3  12   0   43.44    0.86
  -3 -12   0   48.31    0.87
   3  12   1   10.75    0.26
  -3 -12  -1   10.62    0.28
   3  12   2    0.06    0.06
  -3 -12  -2    0.12    0.05
   3  12   3    3.51    0.12
  -3 -12  -3    3.45    0.15
   3  12   4    6.93    0.19
  -3 -12  -4    6.69    0.17
   3  12   5   10.17    0.28
  -3 -12  -5   10.27    0.24
   3  12   6    0.50    0.08
  -3 -12  -6    0.56    0.07
   3  12   7  210.56    3.58
  -3 -12  -7  208.19    3.38
   3  12   8    5.79    0.19
  -3 -12  -8    6.05    0.17
   3  12   9    0.34    0.08
  -3 -12  -9    0.32    0.08
   3  12  10   54.58    1.06
  -3 -12 -10   54.42    0.98
   3  12  11   70.53    1.30
  -3 -12 -11   72.46    1.29
   3  12  12   37.46    0.75
  -3 -12 -12   36.20    0.68
   3  12  13   42.35    0.86
  -3 -12 -13   40.44    0.74
   3  12  14    8.01    0.32
  -3 -12 -14    8.60    0.24
   3  12  15   44.96    0.98
  -3 -12 -15   41.73    0.79
   3  12  16    0.82    0.16
  -3 -12 -16    0.87    0.15
   3  12  17   11.01    0.37
  -3 -12 -17   11.63    0.39
   3  13 -18   26.11    0.53
  -3 -13  18   25.48    0.62
   3  13 -17    0.11    0.12
  -3 -13  17    0.17    0.13
   3  13 -16   87.19    1.67
  -3 -13  16   88.55    1.75
   3  13 -15   82.36    1.59
  -3 -13  15   84.37    1.68
   3  13 -14  163.99    3.78
  -3 -13  14  148.92    2.91
   3  13 -13   52.76    0.95
  -3 -13  13   51.12    0.93
   3  13 -12   37.18    0.78
  -3 -13  12   37.39    0.69
   3  13 -11  111.37    2.13
  -3 -13  11  113.19    1.89
   3  13 -10   37.31    0.70
  -3 -13  10   37.64    0.69
   3  13  -9   32.36    0.58
  -3 -13   9   33.60    0.63
   3  13  -8   46.81    1.02
  -3 -13   8   46.47    0.86
   3  13  -7    1.38    0.09
  -3 -13   7    1.30    0.08
   3  13  -6   11.50    0.26
  -3 -13   6   11.45    0.29
   3  13  -5  710.67   11.23
  -3 -13   5  693.34   12.51
   3  13  -4   23.19    0.44
  -3 -13   4   23.71    0.46
   3  13  -3   14.08    0.32
  -3 -13   3   12.75    0.31
   3  13  -2   72.18    1.29
  -3 -13   2   75.63    1.50
   3  13  -1  181.70    3.02
  -3 -13   1  184.40    3.02
   3  13   0   15.46    0.33
  -3 -13   0   15.79    0.33
   3  13   1   30.71    0.60
  -3 -13  -1   30.28    0.56
   3  13   2   48.81    0.87
  -3 -13  -2   48.35    0.86
   3  13   3  161.13    2.70
  -3 -13  -3  159.53    2.66
   3  13   4  144.55    2.46
  -3 -13  -4  141.49    2.29
   3  13   5   44.38    1.00
  -3 -13  -5   44.47    0.81
   3  13   6    6.72    0.20
  -3 -13  -6    7.03    0.20
   3  13   7   39.15    0.78
  -3 -13  -7   38.42    0.71
   3  13   8   14.95    0.36
  -3 -13  -8   14.62    0.32
   3  13   9  243.49    4.74
  -3 -13  -9  246.17    4.09
   3  13  10   11.31    0.30
  -3 -13 -10   11.33    0.26
   3  13  11    4.21    0.29
  -3 -13 -11    4.93    0.17
   3  13  12    0.27    0.12
  -3 -13 -12    0.16    0.09
   3  13  13  112.16    1.92
  -3 -13 -13  109.79    1.88
   3  13  14   11.18    0.31
  -3 -13 -14   10.63    0.30
   3  13  15    0.18    0.14
  -3 -13 -15    0.12    0.12
   3  13  16   18.30    0.51
  -3 -13 -16   21.77    0.51
   3  13  17   14.15    0.72
  -3 -13 -17   15.04    0.61
   3  14 -17    1.85    0.14
  -3 -14  17    1.37    0.17
   3  14 -16    5.32    0.21
  -3 -14  16    4.39    0.22
   3  14 -15   23.69    0.49
  -3 -14  15   23.49    0.49
   3  14 -14   13.56    0.34
  -3 -14  14   14.34    0.46
   3  14 -13    9.66    0.26
  -3 -14  13    9.31    0.24
   3  14 -12    5.14    0.16
  -3 -14  12    5.05    0.16
   3  14 -11    7.66    0.23
  -3 -14  11    7.87    0.20
   3  14 -10   35.49    0.93
  -3 -14  10   35.09    0.63
   3  14  -9   18.51    0.40
  -3 -14   9   17.97    0.38
   3  14  -8   65.46    1.15
  -3 -14   8   66.26    1.16
   3  14  -7   30.85    0.62
  -3 -14   7   29.08    0.58
   3  14  -6    0.41    0.09
  -3 -14   6    0.55    0.08
   3  14  -5   22.06    0.46
  -3 -14   5   22.78    0.47
   3  14  -4   37.15    0.79
  -3 -14   4   36.53    0.67
   3  14  -3    9.18    0.22
  -3 -14   3    9.38    0.25
   3  14  -2   14.42    0.33
  -3 -14   2   14.81    0.32
   3  14  -1  139.08    2.33
  -3 -14   1  133.97    2.27
   3  14   0   84.37    1.48
  -3 -14   0   82.02    1.42
   3  14   1   27.49    0.54
  -3 -14  -1   28.66    0.62
   3  14   2  241.00    3.96
  -3 -14  -2  241.69    3.50
   3  14   3    5.05    0.16
  -3 -14  -3    5.20    0.14
   3  14   4    0.21    0.08
  -3 -14  -4    0.10    0.06
   3  14   5    4.13    0.15
  -3 -14  -5    3.98    0.13
   3  14   6  159.32    2.82
  -3 -14  -6  155.98    2.51
   3  14   7   11.51    0.31
  -3 -14  -7   10.79    0.25
   3  14   8   74.70    1.58
  -3 -14  -8   75.49    1.34
   3  14   9   12.07    0.43
  -3 -14  -9   11.23    0.27
   3  14  10  104.32    2.21
  -3 -14 -10  100.11    1.72
   3  14  11   16.98    0.44
  -3 -14 -11   16.01    0.35
   3  14  12  148.74    2.52
  -3 -14 -12  150.35    2.47
   3  14  13    3.04    0.19
  -3 -14 -13    3.05    0.16
   3  14  14    1.21    0.18
  -3 -14 -14    1.13    0.16
   3  14  15   32.43    0.94
  -3 -14 -15   23.66    0.72
   3  14  16    1.64    0.33
  -3 -14 -16    1.46    0.19
   3  15 -16   26.00    0.61
  -3 -15  16   31.96    0.91
   3  15 -15   15.68    0.36
  -3 -15  15   15.37    0.36
   3  15 -14   75.97    1.33
  -3 -15  14   74.88    1.32
   3  15 -13   36.22    0.91
  -3 -15  13   37.01    0.94
   3  15 -12   53.44    1.08
  -3 -15  12   52.29    0.95
   3  15 -11    0.56    0.10
  -3 -15  11    0.53    0.10
   3  15 -10   86.18    1.69
  -3 -15  10   89.66    1.56
   3  15  -9  363.40    8.19
  -3 -15   9  343.17    6.24
   3  15  -8    5.38    0.17
  -3 -15   8    5.93    0.19
   3  15  -7  177.51    2.92
  -3 -15   7  177.10    2.92
   3  15  -6    0.39    0.10
  -3 -15   6    0.55    0.09
   3  15  -5    8.39    0.22
  -3 -15   5    8.44    0.21
   3  15  -4  108.35    1.86
  -3 -15   4  108.63    1.79
   3  15  -3   92.23    1.64
  -3 -15   3   89.82    1.78
   3  15  -2   45.40    0.88
  -3 -15   2   46.71    0.85
   3  15  -1    9.62    0.29
  -3 -15   1    9.97    0.24
   3  15   0   36.18    0.69
  -3 -15   0   36.05    0.72
   3  15   1  228.68    4.31
  -3 -15  -1  222.66    4.07
   3  15   2    2.48    0.12
  -3 -15  -2    2.43    0.10
   3  15   3   89.16    1.57
  -3 -15  -3   91.41    1.59
   3  15   4    7.49    0.21
  -3 -15  -4    7.74    0.19
   3  15   5  121.95    2.08
  -3 -15  -5  119.45    1.96
   3  15   6   18.12    0.48
  -3 -15  -6   18.64    0.40
   3  15   7   57.74    1.27
  -3 -15  -7   56.04    0.98
   3  15   8   21.65    0.48
  -3 -15  -8   21.91    0.46
   3  15   9   11.95    0.34
  -3 -15  -9   11.07    0.27
   3  15  10    9.63    0.28
  -3 -15 -10    9.03    0.29
   3  15  11   91.70    2.17
  -3 -15 -11  107.53    1.80
   3  15  12    0.22    0.16
  -3 -15 -12    0.33    0.12
   3  15  13    0.20    0.15
  -3 -15 -13    0.07    0.13
   3  15  14    9.29    0.41
  -3 -15 -14    8.41    0.25
   3  16 -15   36.58    0.70
  -3 -16  15   38.79    0.85
   3  16 -14    0.09    0.16
  -3 -16  14    0.05    0.16
   3  16 -13    6.94    0.22
  -3 -16  13    7.04    0.23
   3  16 -12   60.05    1.46
  -3 -16  12   59.75    1.46
   3  16 -11   21.14    0.50
  -3 -16  11   21.08    0.47
   3  16 -10    5.13    0.17
  -3 -16  10    5.08    0.17
   3  16  -9   19.22    0.55
  -3 -16   9   19.60    0.47
   3  16  -8    7.31    0.21
  -3 -16   8    7.25    0.20
   3  16  -7  104.66    1.74
  -3 -16   7  102.61    1.71
   3  16  -6   76.26    1.37
  -3 -16   6   78.29    1.35
   3  16  -5   19.20    0.39
  -3 -16   5   19.16    0.53
   3  16  -4   69.58    1.22
  -3 -16   4   70.78    1.20
   3  16  -3    6.23    0.18
  -3 -16   3    6.26    0.20
   3  16  -2    0.37    0.09
  -3 -16   2    0.44    0.08
   3  16  -1   10.04    0.29
  -3 -16   1    9.92    0.23
   3  16   0   30.30    0.64
  -3 -16   0   28.27    0.55
   3  16   1   38.10    0.71
  -3 -16  -1   37.24    0.68
   3  16   2  103.78    2.03
  -3 -16  -2  101.34    2.04
   3  16   3  102.03    1.76
  -3 -16  -3   99.26    1.67
   3  16   4    0.24    0.10
  -3 -16  -4    0.26    0.09
   3  16   5   80.38    1.52
  -3 -16  -5   81.30    1.41
   3  16   6  103.97    2.15
  -3 -16  -6  102.02    1.75
   3  16   7    0.25    0.11
  -3 -16  -7    0.37    0.10
   3  16   8   76.50    1.45
  -3 -16  -8   76.96    1.34
   3  16   9    1.87    0.15
  -3 -16  -9    1.86    0.12
   3  16  10  119.29    2.17
  -3 -16 -10  113.48    1.87
   3  16  11    0.77    0.16
  -3 -16 -11    0.53    0.13
   3  16  12   12.60    0.37
  -3 -16 -12   11.65    0.30
   3  16  13    0.99    0.20
  -3 -16 -13    0.81    0.15
   3  17 -14    0.91    0.21
  -3 -17  14    1.17    0.21
   3  17 -13   50.94    1.08
  -3 -17  13   49.37    0.92
   3  17 -12   10.13    0.28
  -3 -17  12   10.43    0.32
   3  17 -11   12.86    0.47
  -3 -17  11   13.25    0.36
   3  17 -10    9.14    0.23
  -3 -17  10    9.06    0.24
   3  17  -9   76.83    1.31
  -3 -17   9   77.57    1.37
   3  17  -8   23.88    0.52
  -3 -17   8   23.60    0.47
   3  17  -7   40.80    0.75
  -3 -17   7   40.18    0.73
   3  17  -6   33.29    0.63
  -3 -17   6   33.10    0.60
   3  17  -5   45.20    0.81
  -3 -17   5   45.62    0.83
   3  17  -4    3.15    0.15
  -3 -17   4    3.31    0.14
   3  17  -3   69.30    1.49
  -3 -17   3   66.24    1.33
   3  17  -2   16.03    0.37
  -3 -17   2   16.33    0.35
   3  17  -1   43.15    0.83
  -3 -17   1   40.97    0.74
   3  17   0   18.90    0.41
  -3 -17   0   18.86    0.37
   3  17   1   18.91    0.42
  -3 -17  -1   18.56    0.35
   3  17   2    3.34    0.15
  -3 -17  -2    3.31    0.14
   3  17   3   43.29    0.85
  -3 -17  -3   41.28    0.75
   3  17   4   54.36    0.99
  -3 -17  -4   55.46    0.99
   3  17   5  108.69    2.23
  -3 -17  -5  104.49    2.00
   3  17   6    1.23    0.13
  -3 -17  -6    1.23    0.13
   3  17   7    1.87    0.15
  -3 -17  -7    1.72    0.13
   3  17   8    0.31    0.14
  -3 -17  -8    0.12    0.13
   3  17   9    2.64    0.20
  -3 -17  -9    2.62    0.16
   3  17  10    7.29    0.29
  -3 -17 -10    7.59    0.22
   3  17  11  116.31    2.42
  -3 -17 -11   99.33    1.95
   3  17  12    1.46    0.19
  -3 -17 -12    1.48    0.17
   3  18 -13   25.34    0.70
  -3 -18  13   25.09    0.76
   3  18 -12    0.52    0.16
  -3 -18  12    0.45    0.14
   3  18 -11    5.88    0.22
  -3 -18  11    6.39    0.25
   3  18 -10    0.25    0.16
  -3 -18  10   -0.02    0.14
   3  18  -9   35.18    0.66
  -3 -18   9   33.80    0.65
   3  18  -8    3.34    0.15
  -3 -18   8    3.45    0.14
   3  18  -7   71.58    1.41
  -3 -18   7   71.66    1.41
   3  18  -6   76.71    1.33
  -3 -18   6   75.66    1.27
   3  18  -5   85.24    1.46
  -3 -18   5   83.83    1.44
   3  18  -4  102.26    1.97
  -3 -18   4  100.34    1.69
   3  18  -3    1.10    0.14
  -3 -18   3    1.09    0.10
   3  18  -2    1.10    0.12
  -3 -18   2    1.26    0.12
   3  18  -1    1.04    0.15
  -3 -18   1    1.10    0.12
   3  18   0    6.29    0.21
  -3 -18   0    5.78    0.19
   3  18   1   59.27    1.10
  -3 -18  -1   61.99    1.08
   3  18   2   11.76    0.31
  -3 -18  -2   12.26    0.30
   3  18   3  118.35    2.12
  -3 -18  -3  115.89    1.94
   3  18   4   15.82    0.39
  -3 -18  -4   14.40    0.48
   3  18   5  144.89    2.43
  -3 -18  -5  150.96    2.91
   3  18   6   14.95    0.38
  -3 -18  -6   14.86    0.34
   3  18   7   12.80    0.34
  -3 -18  -7   13.41    0.32
   3  18   8    0.19    0.15
  -3 -18  -8    0.45    0.13
   3  18   9    1.43    0.17
  -3 -18  -9    1.81    0.16
   3  18  10    0.37    0.15
  -3 -18 -10    0.38    0.12
   3  19 -12    1.04    0.26
  -3 -19  12    1.07    0.22
   3  19 -11   44.10    1.16
  -3 -19  11   45.79    1.18
   3  19 -10    0.48    0.18
  -3 -19  10    0.68    0.18
   3  19  -9    0.00    0.17
  -3 -19   9    0.33    0.14
   3  19  -8   28.08    0.76
  -3 -19   8   27.91    0.80
   3  19  -7  111.54    2.64
  -3 -19   7  112.27    1.88
   3  19  -6   28.51    0.66
  -3 -19   6   27.36    0.53
   3  19  -5   71.14    1.23
  -3 -19   5   69.13    1.22
   3  19  -4    2.05    0.14
  -3 -19   4    1.89    0.13
   3  19  -3   19.91    0.45
  -3 -19   3   19.84    0.42
   3  19  -2    0.29    0.12
  -3 -19   2    0.29    0.12
   3  19  -1  104.58    1.78
  -3 -19   1  110.39    1.84
   3  19   0    1.56    0.15
  -3 -19   0    1.61    0.12
   3  19   1   16.70    0.42
  -3 -19  -1   17.94    0.38
   3  19   2   35.18    0.70
  -3 -19  -2   33.85    0.72
   3  19   3   16.53    0.39
  -3 -19  -3   16.99    0.43
   3  19   4    9.46    0.29
  -3 -19  -4    9.75    0.27
   3  19   5    9.68    0.35
  -3 -19  -5    9.38    0.27
   3  19   6    7.06    0.29
  -3 -19  -6    7.48    0.25
   3  19   7   88.41    1.78
  -3 -19  -7   78.75    1.59
   3  19   8   44.21    1.09
  -3 -19  -8   41.59    1.07
   3  19   9   27.58    0.98
  -3 -19  -9   39.40    1.42
   3  20 -11   63.28    1.54
  -3 -20  11   62.99    1.52
   3  20 -10    0.84    0.29
  -3 -20  10    0.53    0.24
   3  20  -9  117.70    2.90
  -3 -20   9  122.42    2.86
   3  20  -8    0.54    0.22
  -3 -20   8    0.66    0.17
   3  20  -7    0.47    0.17
  -3 -20   7    0.48    0.14
   3  20  -6    1.10    0.16
  -3 -20   6    1.47    0.14
   3  20  -5    4.16    0.21
  -3 -20   5    4.89    0.19
   3  20  -4   70.93    1.45
  -3 -20   4   70.52    1.25
   3  20  -3   58.29    1.05
  -3 -20   3   55.61    0.96
   3  20  -2   11.74    0.31
  -3 -20   2   11.65    0.29
   3  20  -1    1.00    0.17
  -3 -20   1    0.93    0.14
   3  20   0    2.53    0.19
  -3 -20   0    2.22    0.15
   3  20   1    8.31    0.27
  -3 -20  -1    8.90    0.26
   3  20   2    0.73    0.19
  -3 -20  -2    0.81    0.18
   3  20   3   50.42    1.04
  -3 -20  -3   48.84    0.89
   3  20   4   37.86    0.89
  -3 -20  -4   36.63    0.71
   3  20   5   70.47    1.45
  -3 -20  -5   67.90    1.16
   3  20   6    0.17    0.34
  -3 -20  -6    0.15    0.31
   3  20   7    0.16    0.43
  -3 -20  -7    0.09    0.31
   3  21  -9   70.82    1.77
  -3 -21   9   69.78    1.67
   3  21  -8    1.60    0.30
  -3 -21   8    2.31    0.24
   3  21  -7   11.01    0.53
  -3 -21   7   11.02    0.45
   3  21  -6    6.74    0.36
  -3 -21   6    7.34    0.33
   3  21  -5   51.61    1.46
  -3 -21   5   57.23    1.62
   3  21  -4    4.68    0.35
  -3 -21   4    4.92    0.29
   3  21  -3    2.38    0.55
  -3 -21   3    2.54    0.25
   3  21  -2    2.61    0.32
  -3 -21   2    2.54    0.26
   3  21  -1   56.23    1.54
  -3 -21   1   58.70    2.07
   3  21   0   11.18    0.62
  -3 -21   0   12.76    0.41
   3  21   1   48.15    1.33
  -3 -21  -1   55.49    1.45
   3  21   2   27.62    0.79
  -3 -21  -2   32.57    0.98
   3  21   3   75.43    1.85
  -3 -21  -3   88.05    2.16
   3  21   4    9.28    0.74
  -3 -21  -4   10.33    0.44
   3  21   5   11.80    0.68
  -3 -21  -5   14.42    0.63
   3  22  -7    1.40    0.55
  -3 -22   7    0.26    0.30
   3  22  -6    0.32    0.31
  -3 -22   6    0.39    0.24
   3  22  -5    1.60    0.45
  -3 -22   5    1.89    0.34
   3  22  -4    4.53    0.64
  -3 -22   4    3.79    0.38
   3  22  -3    0.26    0.51
  -3 -22   3    0.31    0.38
   3  22  -2   69.30    1.60
  -3 -22   2   75.08    1.78
   3  22  -1   27.63    0.85
  -3 -22   1   28.79    0.76
   3  22   0   23.80    0.80
  -3 -22   0   24.59    1.11
   3  22   1    3.25    0.46
  -3 -22  -1    3.72    0.31
   3  22   2    4.57    0.46
  -3 -22  -2    4.12    0.36
   3  23  -5   20.11    1.35
  -3 -23   5   19.98    0.65
   3  23  -4    4.82    0.51
  -3 -23   4    5.67    0.64
  -3 -23   3  173.58    3.86
   3  23  -2    2.26    0.53
  -3 -23   2    2.23    0.49
   4 -22   2  119.45    4.11
  -4  22  -2  119.08    4.19
   4 -22   3    8.20    0.50
  -4  22  -3    8.50    0.47
   4 -21  -4    2.90    0.27
  -4  21   4    3.36    0.22
   4 -21  -3    6.06    0.35
  -4  21   3    5.81    0.35
   4 -21  -2    0.13    0.20
  -4  21   2    0.14    0.24
   4 -21  -1   16.59    0.59
  -4  21   1   16.21    0.61
   4 -21   0    2.55    0.22
  -4  21   0    2.68    0.25
   4 -21   1    3.09    0.29
  -4  21  -1    2.80    0.30
   4 -21   2   37.35    1.00
  -4  21  -2   38.22    1.06
   4 -21   3    2.22    0.26
  -4  21  -3    2.74    0.31
   4 -21   4    4.44    0.33
  -4  21  -4    4.05    0.33
   4 -21   5    2.47    0.30
  -4  21  -5    3.03    0.31
   4 -21   6   10.84    0.46
  -4  21  -6   11.92    0.48
   4 -21   7    1.57    0.30
  -4  21  -7    1.80    0.30
   4 -21   8    1.01    0.32
  -4  21  -8    0.86    0.34
   4 -21   9   10.71    0.77
  -4  21  -9   10.05    0.53
   4 -20  -7   70.37    1.69
  -4  20   7   71.39    1.70
   4 -20  -6   16.72    0.39
  -4  20   6   15.81    0.39
   4 -20  -5    4.07    0.18
  -4  20   5    3.84    0.21
   4 -20  -4   25.64    0.52
  -4  20   4   23.86    0.66
   4 -20  -3   17.25    0.45
  -4  20   3   16.59    0.39
   4 -20  -2   54.58    0.97
  -4  20   2   52.77    0.93
   4 -20  -1   31.92    0.62
  -4  20   1   30.22    0.63
   4 -20   0  200.12    3.74
  -4  20   0  200.09    3.72
   4 -20   1   13.21    0.31
  -4  20  -1   13.46    0.35
   4 -20   2    0.22    0.12
  -4  20  -2    0.22    0.18
   4 -20   3    0.42    0.11
  -4  20  -3    0.42    0.15
   4 -20   4   35.08    0.72
  -4  20  -4   32.67    0.67
   4 -20   5    6.61    0.22
  -4  20  -5    6.57    0.24
   4 -20   6   59.41    1.47
  -4  20  -6   60.58    2.11
   4 -20   7   36.81    0.98
  -4  20  -7   37.29    1.01
   4 -20   8   30.38    0.87
  -4  20  -8   31.80    0.90
   4 -20   9   39.16    1.06
  -4  20  -9   37.36    1.06
   4 -20  10   34.33    0.92
  -4  20 -10   35.89    1.32
   4 -20  11   19.53    0.66
  -4  20 -11   17.88    0.57
   4 -19  -9    2.13    0.17
  -4  19   9    2.14    0.22
   4 -19  -8   14.01    0.34
  -4  19   8   13.52    0.38
   4 -19  -7   29.32    0.59
  -4  19   7   28.48    0.60
   4 -19  -6    4.77    0.18
  -4  19   6    5.01    0.23
   4 -19  -5   64.38    1.14
  -4  19   5   62.77    1.12
   4 -19  -4    0.53    0.12
  -4  19   4    0.43    0.18
   4 -19  -3   71.90    1.25
  -4  19   3   70.58    1.23
   4 -19  -2   44.49    0.85
  -4  19   2   42.30    0.83
   4 -19  -1    3.97    0.16
  -4  19   1    4.17    0.18
   4 -19   0   15.13    0.33
  -4  19   0   14.53    0.36
   4 -19   1   13.77    0.34
  -4  19  -1   13.76    0.35
   4 -19   2   14.82    0.33
  -4  19  -2   14.94    0.34
   4 -19   3    0.31    0.13
  -4  19  -3    0.16    0.16
   4 -19   4   10.40    0.26
  -4  19  -4   11.57    0.31
   4 -19   5   33.20    0.63
  -4  19  -5   31.17    0.61
   4 -19   6   65.54    1.22
  -4  19  -6   66.22    1.19
   4 -19   7    1.68    0.17
  -4  19  -7    1.63    0.25
   4 -19   8   79.00    1.85
  -4  19  -8   78.25    1.85
   4 -19   9   15.16    0.51
  -4  19  -9   15.26    0.81
   4 -19  10    9.21    0.40
  -4  19 -10    8.15    0.36
   4 -19  11    2.62    0.28
  -4  19 -11    2.30    0.34
   4 -19  12    7.65    0.43
  -4  19 -12    6.87    0.39
   4 -19  13    5.11    0.41
  -4  19 -13    5.39    0.37
   4 -18 -11   12.60    0.31
  -4  18  11   11.87    0.36
   4 -18 -10    0.27    0.13
  -4  18  10    0.14    0.18
   4 -18  -9   10.52    0.28
  -4  18   9    9.78    0.32
   4 -18  -8   34.97    0.67
  -4  18   8   33.86    0.70
   4 -18  -7    0.19    0.13
  -4  18   7    0.08    0.17
   4 -18  -6  237.80    3.80
  -4  18   6  243.81    3.90
   4 -18  -5   73.33    1.27
  -4  18   5   76.51    1.38
   4 -18  -4  120.64    2.05
  -4  18   4  121.97    2.07
   4 -18  -3   93.40    1.54
  -4  18   3   91.06    1.52
   4 -18  -2   24.95    0.50
  -4  18   2   23.19    0.48
   4 -18  -1   44.98    0.82
  -4  18   1   44.96    0.83
   4 -18   0    0.06    0.10
  -4  18   0    0.25    0.14
   4 -18   1    0.58    0.10
  -4  18  -1    0.68    0.14
   4 -18   2   75.70    1.50
  -4  18  -2   75.19    1.31
   4 -18   3   27.68    0.54
  -4  18  -3   26.64    0.51
   4 -18   4  104.27    1.56
  -4  18  -4  103.38    1.74
   4 -18   5   41.31    0.75
  -4  18  -5   43.91    0.82
   4 -18   6   14.84    0.35
  -4  18  -6   14.98    0.40
   4 -18   7    2.46    0.14
  -4  18  -7    2.37    0.15
   4 -18   8   81.76    1.44
  -4  18  -8   76.44    1.85
   4 -18   9   54.39    1.43
  -4  18  -9   51.98    1.14
   4 -18  10    7.71    0.29
  -4  18 -10    7.38    0.23
   4 -18  11   45.97    1.17
  -4  18 -11   48.90    1.28
   4 -18  12   40.74    1.17
  -4  18 -12   38.53    1.07
   4 -18  13    8.29    0.43
  -4  18 -13    8.95    0.39
   4 -18  14   30.94    0.87
  -4  18 -14   32.23    0.89
   4 -18  15   50.30    1.49
  -4  18 -15   52.25    1.28
   4 -17 -13    1.03    0.20
  -4  17  13    1.02    0.30
   4 -17 -12    0.11    0.11
  -4  17  12    0.04    0.17
   4 -17 -11    7.48    0.24
  -4  17  11    7.34    0.31
   4 -17 -10    6.21    0.20
  -4  17  10    6.36    0.25
   4 -17  -9    1.35    0.11
  -4  17   9    1.43    0.14
   4 -17  -8  152.87    2.87
  -4  17   8  157.15    2.57
   4 -17  -7    5.86    0.22
  -4  17   7    5.30    0.22
   4 -17  -6   10.30    0.27
  -4  17   6   10.13    0.27
   4 -17  -5   13.75    0.31
  -4  17   5   14.36    0.32
   4 -17  -4    7.93    0.22
  -4  17   4    8.14    0.22
   4 -17  -3   23.43    0.45
  -4  17   3   23.84    0.47
   4 -17  -2   66.36    1.14
  -4  17   2   65.45    1.17
   4 -17  -1    1.47    0.10
  -4  17   1    1.26    0.12
   4 -17   0   78.28    1.38
  -4  17   0   81.13    1.41
   4 -17   1   23.52    0.49
  -4  17  -1   23.36    0.44
   4 -17   2   28.22    0.58
  -4  17  -2   26.47    0.52
   4 -17   3    4.24    0.16
  -4  17  -3    4.19    0.19
   4 -17   4    5.87    0.18
  -4  17  -4    5.85    0.19
   4 -17   5    8.84    0.23
  -4  17  -5    8.64    0.27
   4 -17   6    9.51    0.23
  -4  17  -6   10.47    0.33
   4 -17   7   43.45    0.78
  -4  17  -7   44.16    0.92
   4 -17   8   25.58    0.61
  -4  17  -8   26.46    0.57
   4 -17   9   19.65    0.47
  -4  17  -9   18.60    0.40
   4 -17  10   33.49    0.65
  -4  17 -10   32.91    0.67
   4 -17  11    0.28    0.12
  -4  17 -11    0.16    0.14
   4 -17  12   34.47    0.77
  -4  17 -12   35.80    0.72
   4 -17  13    7.50    0.35
  -4  17 -13    6.79    0.36
   4 -17  14   13.21    0.55
  -4  17 -14   12.85    0.54
   4 -17  15   10.44    0.46
  -4  17 -15   10.00    0.41
   4 -17  16    1.36    0.28
   4 -16 -14   69.32    1.58
  -4  16  14   65.96    1.63
   4 -16 -13   14.16    0.33
  -4  16  13   13.88    0.35
   4 -16 -12   26.89    0.56
  -4  16  12   25.23    0.58
   4 -16 -11    7.98    0.23
  -4  16  11    8.35    0.26
   4 -16 -10  267.07    4.24
  -4  16  10  269.04    4.28
   4 -16  -9   16.78    0.36
  -4  16   9   15.90    0.37
   4 -16  -8   16.83    0.35
  -4  16   8   17.34    0.39
   4 -16  -7    0.59    0.10
  -4  16   7    0.62    0.14
   4 -16  -6    6.17    0.18
  -4  16   6    6.25    0.19
   4 -16  -5   19.33    0.39
  -4  16   5   18.88    0.42
   4 -16  -4   83.04    1.62
  -4  16   4   82.02    1.49
   4 -16  -3    7.27    0.24
  -4  16   3    6.69    0.21
   4 -16  -2   47.54    0.87
  -4  16   2   47.34    0.86
   4 -16  -1    4.17    0.16
  -4  16   1    4.27    0.15
   4 -16   0  212.11    3.39
  -4  16   0  196.87    3.85
   4 -16   1    0.03    0.08
  -4  16  -1    0.12    0.11
   4 -16   2    2.05    0.11
  -4  16  -2    2.06    0.13
   4 -16   3  238.30    3.43
  -4  16  -3  244.06    4.04
   4 -16   4  136.46    2.29
  -4  16  -4  140.57    2.38
   4 -16   5   63.03    1.11
  -4  16  -5   63.81    1.28
   4 -16   6   72.77    1.29
  -4  16  -6   68.57    1.70
   4 -16   7    9.62    0.28
  -4  16  -7    8.87    0.34
   4 -16   8   16.43    0.42
  -4  16  -8   16.15    0.42
   4 -16   9    7.90    0.22
  -4  16  -9    7.58    0.24
   4 -16  10  226.40    3.66
  -4  16 -10  225.60    3.68
   4 -16  11   19.33    0.41
  -4  16 -11   18.89    0.41
   4 -16  12   45.20    0.82
  -4  16 -12   44.63    0.89
   4 -16  13    2.74    0.16
  -4  16 -13    2.66    0.16
   4 -16  14  180.37    4.16
  -4  16 -14  178.89    6.38
   4 -16  15    5.47    0.37
  -4  16 -15    5.38    0.33
   4 -16  16   73.50    1.77
  -4  16 -16   74.99    1.77
   4 -16  17    1.67    0.24
  -4  16 -17    1.73    0.32
   4 -15 -15    0.72    0.23
  -4  15  15    0.84    0.26
   4 -15 -14   11.32    0.30
  -4  15  14   11.26    0.32
   4 -15 -13   62.54    1.09
  -4  15  13   62.50    1.18
   4 -15 -12    3.85    0.15
  -4  15  12    3.50    0.19
   4 -15 -11   16.86    0.35
  -4  15  11   16.40    0.40
   4 -15 -10    6.65    0.19
  -4  15  10    6.20    0.21
   4 -15  -9   16.83    0.36
  -4  15   9   16.34    0.36
   4 -15  -8   39.05    0.70
  -4  15   8   39.29    0.73
   4 -15  -7   18.37    0.41
  -4  15   7   18.34    0.46
   4 -15  -6    5.07    0.17
  -4  15   6    4.94    0.17
   4 -15  -5   18.40    0.37
  -4  15   5   19.36    0.39
   4 -15  -4    7.32    0.20
  -4  15   4    7.03    0.20
   4 -15  -3   49.87    0.90
  -4  15   3   47.89    0.89
   4 -15  -2    1.53    0.09
  -4  15   2    1.35    0.11
   4 -15  -1   47.59    0.86
  -4  15   1   48.12    1.00
   4 -15   0    0.13    0.07
  -4  15   0    0.17    0.09
   4 -15   1  182.40    3.03
  -4  15  -1  186.58    3.10
   4 -15   2   15.92    0.34
  -4  15  -2   16.09    0.35
   4 -15   3  108.70    1.93
  -4  15  -3  107.81    1.85
   4 -15   4    0.35    0.08
  -4  15  -4    0.17    0.09
   4 -15   5    4.44    0.16
  -4  15  -5    5.32    0.20
   4 -15   6   27.05    0.61
  -4  15  -6   27.79    0.60
   4 -15   7    1.15    0.15
  -4  15  -7    1.07    0.10
   4 -15   8   30.40    0.59
  -4  15  -8   30.69    0.57
   4 -15   9   25.66    0.50
  -4  15  -9   24.68    0.58
   4 -15  10   18.03    0.38
  -4  15 -10   19.42    0.40
   4 -15  11   21.75    0.44
  -4  15 -11   22.23    0.46
   4 -15  12   61.37    1.06
  -4  15 -12   61.61    1.09
   4 -15  13   41.23    0.82
  -4  15 -13   39.85    0.76
   4 -15  14    1.65    0.14
  -4  15 -14    1.60    0.14
   4 -15  15    8.33    0.27
  -4  15 -15    7.92    0.24
   4 -15  16    3.96    0.38
  -4  15 -16    3.92    0.32
   4 -15  17    0.46    0.38
  -4  15 -17    0.29    0.34
   4 -15  18   14.29    0.58
  -4  15 -18   15.28    0.54
   4 -14 -16   29.44    0.89
  -4  14  16   26.03    0.79
   4 -14 -15    2.46    0.16
  -4  14  15    2.69    0.22
   4 -14 -14    6.34    0.19
  -4  14  14    6.32    0.22
   4 -14 -13   32.54    0.62
  -4  14  13   31.36    0.75
   4 -14 -12  122.24    2.04
  -4  14  12  120.93    1.98
   4 -14 -11   45.12    0.83
  -4  14  11   46.67    0.86
   4 -14 -10   14.96    0.37
  -4  14  10   14.76    0.33
   4 -14  -9    1.63    0.10
  -4  14   9    1.73    0.13
   4 -14  -8  216.66    3.52
  -4  14   8  218.42    3.54
   4 -14  -7   45.41    0.86
  -4  14   7   45.94    1.06
   4 -14  -6   46.72    0.96
  -4  14   6   46.90    0.89
   4 -14  -5   27.97    0.55
  -4  14   5   26.48    0.52
   4 -14  -4   30.11    0.56
  -4  14   4   29.83    0.59
   4 -14  -3   18.81    0.41
  -4  14   3   19.69    0.40
   4 -14  -2  696.68   10.89
  -4  14   2  698.05   10.87
   4 -14  -1   12.07    0.29
  -4  14   1   12.03    0.28
   4 -14   0   29.18    0.58
  -4  14   0   28.10    0.57
   4 -14   1   12.80    0.28
  -4  14  -1   13.45    0.30
   4 -14   2  285.89    4.59
  -4  14  -2  276.10    4.42
   4 -14   3  183.65    3.07
  -4  14  -3  174.03    3.34
   4 -14   4    2.78    0.13
  -4  14  -4    3.15    0.22
   4 -14   5    0.79    0.08
  -4  14  -5    0.63    0.10
   4 -14   6  130.03    2.61
  -4  14  -6  125.27    2.13
   4 -14   7    2.97    0.13
  -4  14  -7    2.99    0.14
   4 -14   8   74.90    1.29
  -4  14  -8   76.18    1.33
   4 -14   9   37.21    0.68
  -4  14  -9   37.26    0.70
   4 -14  10    0.48    0.09
  -4  14 -10    0.59    0.11
   4 -14  11    2.83    0.15
  -4  14 -11    2.74    0.17
   4 -14  12  372.49    5.99
  -4  14 -12  362.81    5.78
   4 -14  13    0.04    0.12
  -4  14 -13    0.18    0.12
   4 -14  14   22.30    0.46
  -4  14 -14   21.57    0.45
   4 -14  15    2.11    0.19
  -4  14 -15    1.96    0.18
   4 -14  16   39.46    0.74
  -4  14 -16   40.76    0.75
   4 -14  17    4.99    0.35
  -4  14 -17    5.17    0.29
   4 -14  18   35.84    0.99
  -4  14 -18   38.20    1.49
   4 -14  19    1.39    0.67
  -4  14 -19    1.52    0.37
   4 -13 -17   15.02    0.49
  -4  13  17   14.07    0.55
   4 -13 -16    2.76    0.15
  -4  13  16    2.61    0.21
   4 -13 -15    0.69    0.11
  -4  13  15    0.79    0.15
   4 -13 -14    0.77    0.10
  -4  13  14    0.72    0.14
   4 -13 -13  113.23    2.26
  -4  13  13  111.02    2.16
   4 -13 -12    1.68    0.10
  -4  13  12    1.81    0.14
   4 -13 -11   13.04    0.30
  -4  13  11   12.89    0.30
   4 -13 -10    3.59    0.15
  -4  13  10    3.42    0.15
   4 -13  -9    0.15    0.07
  -4  13   9    0.10    0.10
   4 -13  -8    0.28    0.07
  -4  13   8    0.20    0.10
   4 -13  -7   79.69    1.55
  -4  13   7   82.85    1.38
   4 -13  -6   10.33    0.25
  -4  13   6    9.87    0.28
   4 -13  -5    1.60    0.09
  -4  13   5    1.58    0.10
   4 -13  -4   16.77    0.36
  -4  13   4   17.11    0.43
   4 -13  -3    6.57    0.18
  -4  13   3    6.89    0.22
   4 -13  -2    4.99    0.16
  -4  13   2    4.80    0.15
   4 -13  -1    2.11    0.10
  -4  13   1    1.93    0.10
   4 -13   0   54.44    1.00
  -4  13   0   55.34    0.98
   4 -13   1   51.76    0.93
  -4  13  -1   51.61    0.95
   4 -13   2    0.37    0.08
  -4  13  -2    0.48    0.08
   4 -13   3  110.59    2.63
  -4  13  -3  107.85    2.11
   4 -13   4   43.09    0.91
  -4  13  -4   40.36    0.73
   4 -13   5   27.49    0.58
  -4  13  -5   26.52    0.55
   4 -13   6    0.74    0.08
  -4  13  -6    0.75    0.10
   4 -13   7    0.21    0.07
  -4  13  -7    0.26    0.08
   4 -13   8    0.17    0.08
  -4  13  -8    0.10    0.08
   4 -13   9    2.66    0.12
  -4  13  -9    2.39    0.13
   4 -13  10   39.23    0.74
  -4  13 -10   39.40    0.71
   4 -13  11  138.67    2.35
  -4  13 -11  138.38    2.72
   4 -13  12    3.14    0.14
  -4  13 -12    3.48    0.16
   4 -13  13   23.83    0.46
  -4  13 -13   23.62    0.47
   4 -13  14   15.07    0.37
  -4  13 -14   14.51    0.32
   4 -13  15   18.54    0.42
  -4  13 -15   19.29    0.41
   4 -13  16    7.26    0.23
  -4  13 -16    7.26    0.23
   4 -13  17    8.74    0.33
  -4  13 -17    8.93    0.28
   4 -13  18    1.11    0.29
  -4  13 -18    0.66    0.23
   4 -13  19    8.94    0.55
  -4  13 -19    8.39    0.49
   4 -12 -18   19.88    0.56
  -4  12  18   19.39    0.99
   4 -12 -17   45.49    0.85
  -4  12  17   44.69    0.87
   4 -12 -16    3.68    0.15
  -4  12  16    3.58    0.19
   4 -12 -15   61.79    1.08
  -4  12  15   62.98    1.25
   4 -12 -14  178.74    2.90
  -4  12  14  174.30    2.79
   4 -12 -13    5.42    0.18
  -4  12  13    5.31    0.19
   4 -12 -12    0.06    0.08
  -4  12  12    0.07    0.13
   4 -12 -11  105.88    1.80
  -4  12  11  107.08    1.83
   4 -12 -10   90.30    1.59
  -4  12  10   90.36    1.79
   4 -12  -9   17.73    0.38
  -4  12   9   18.30    0.38
   4 -12  -8    9.48    0.23
  -4  12   8    8.90    0.22
   4 -12  -7   87.94    1.48
  -4  12   7   87.22    1.47
   4 -12  -6  291.48    4.70
  -4  12   6  298.86    4.73
   4 -12  -5  156.27    2.55
  -4  12   5  157.65    2.58
   4 -12  -4  179.07    2.95
  -4  12   4  182.31    2.97
   4 -12  -3    9.53    0.23
  -4  12   3    9.43    0.22
   4 -12  -2   39.00    0.73
  -4  12   2   40.00    0.77
   4 -12  -1    0.95    0.08
  -4  12   1    0.74    0.08
   4 -12   0  497.19    9.04
  -4  12   0  505.86    9.46
   4 -12   1   16.23    0.32
  -4  12  -1   16.58    0.35
   4 -12   2   22.84    0.64
  -4  12  -2   23.19    0.48
   4 -12   3    1.79    0.10
  -4  12  -3    1.70    0.09
   4 -12   4  385.80    6.26
  -4  12  -4  406.69    6.47
   4 -12   5   57.83    1.18
  -4  12  -5   63.28    1.29
   4 -12   6   97.73    1.65
  -4  12  -6   96.30    1.65
   4 -12   7   99.07    1.69
  -4  12  -7   98.90    1.68
   4 -12   8   33.60    0.66
  -4  12  -8   33.07    0.64
   4 -12   9   14.76    0.35
  -4  12  -9   15.04    0.33
   4 -12  10    2.86    0.12
  -4  12 -10    2.91    0.12
   4 -12  11   13.67    0.30
  -4  12 -11   13.60    0.31
   4 -12  12    9.86    0.23
  -4  12 -12    9.77    0.24
   4 -12  13    8.89    0.24
  -4  12 -13    9.33    0.24
   4 -12  14   96.80    1.85
  -4  12 -14   95.77    1.60
   4 -12  15    0.78    0.13
  -4  12 -15    0.82    0.13
   4 -12  16   18.86    0.41
  -4  12 -16   19.26    0.41
   4 -12  17    0.16    0.15
  -4  12 -17    0.29    0.13
   4 -12  18   80.67    1.46
  -4  12 -18   80.09    1.42
   4 -12  19   10.78    0.47
  -4  12 -19   10.78    0.43
   4 -12  20   41.41    1.17
  -4  12 -20   43.73    1.22
   4 -11 -18   28.40    0.60
  -4  11  18   28.50    0.56
   4 -11 -17   53.09    1.08
  -4  11  17   50.76    0.91
   4 -11 -16   62.27    1.14
  -4  11  16   61.36    1.09
   4 -11 -15   25.86    0.52
  -4  11  15   25.87    0.50
   4 -11 -14   19.16    0.38
  -4  11  14   19.16    0.38
   4 -11 -13   31.64    0.60
  -4  11  13   30.53    0.60
   4 -11 -12    2.21    0.10
  -4  11  12    1.97    0.13
   4 -11 -11   87.84    1.52
  -4  11  11   86.17    1.45
   4 -11 -10   19.97    0.41
  -4  11  10   19.92    0.43
   4 -11  -9    0.80    0.08
  -4  11   9    0.76    0.10
   4 -11  -8   45.80    0.84
  -4  11   8   45.50    0.93
   4 -11  -7   71.25    1.43
  -4  11   7   71.24    1.25
   4 -11  -6   47.57    0.85
  -4  11   6   45.34    0.87
   4 -11  -5    7.43    0.18
  -4  11   5    7.39    0.18
   4 -11  -4  247.56    4.11
  -4  11   4  239.21    3.83
   4 -11  -3   98.59    1.63
  -4  11   3   95.72    1.64
   4 -11  -2    4.63    0.16
  -4  11   2    4.48    0.14
   4 -11  -1    0.23    0.06
  -4  11   1    0.17    0.07
   4 -11   0    1.66    0.10
  -4  11   0    1.73    0.10
   4 -11   1    5.55    0.21
  -4  11  -1    5.64    0.15
   4 -11   2   -0.06    0.05
  -4  11  -2    0.00    0.06
   4 -11   3    1.24    0.08
  -4  11  -3    1.27    0.09
   4 -11   4   20.35    0.42
  -4  11  -4   20.23    0.41
   4 -11   5   77.09    1.35
  -4  11  -5   76.51    1.35
   4 -11   6  319.80    5.21
  -4  11  -6  322.48    5.93
   4 -11   7   45.43    0.86
  -4  11  -7   44.88    0.80
   4 -11   8   84.25    1.44
  -4  11  -8   84.95    1.43
   4 -11   9   59.54    1.05
  -4  11  -9   61.35    1.11
   4 -11  10   15.07    0.32
  -4  11 -10   15.33    0.32
   4 -11  11   27.27    0.52
  -4  11 -11   27.58    0.51
   4 -11  12   36.99    0.69
  -4  11 -12   37.34    0.70
   4 -11  13   18.55    0.38
  -4  11 -13   18.17    0.39
   4 -11  14    1.15    0.10
  -4  11 -14    1.15    0.10
   4 -11  15   77.17    1.31
  -4  11 -15   78.69    1.34
   4 -11  16   21.52    0.48
  -4  11 -16   19.99    0.42
   4 -11  17   36.17    0.67
  -4  11 -17   37.09    0.71
   4 -11  18   99.47    1.66
  -4  11 -18  103.09    1.74
   4 -11  19    0.97    0.20
  -4  11 -19    0.87    0.17
   4 -11  20   40.13    1.07
  -4  11 -20   41.69    1.11
   4 -11  21   16.33    0.63
  -4  11 -21   16.04    0.60
   4 -10 -19   11.95    0.44
  -4  10  19    9.94    0.42
   4 -10 -18   30.28    0.63
  -4  10  18   29.55    0.60
   4 -10 -17   54.14    1.12
  -4  10  17   53.34    0.97
   4 -10 -16  227.36    3.66
  -4  10  16  218.74    3.48
   4 -10 -15  122.86    2.06
  -4  10  15  119.06    2.00
   4 -10 -14    0.30    0.09
  -4  10  14    0.31    0.12
   4 -10 -13   12.85    0.28
  -4  10  13   12.53    0.28
   4 -10 -12  264.04    4.29
  -4  10  12  266.17    4.23
   4 -10 -11    2.27    0.10
  -4  10  11    2.21    0.12
   4 -10 -10  108.75    2.26
  -4  10  10  113.01    1.90
   4 -10  -9    7.98    0.19
  -4  10   9    7.38    0.20
   4 -10  -8   92.05    1.65
  -4  10   8   86.64    1.48
   4 -10  -7  174.41    2.88
  -4  10   7  186.49    3.07
   4 -10  -6   14.46    0.36
  -4  10   6   14.22    0.35
   4 -10  -5  507.92    8.08
  -4  10   5  521.22    8.41
   4 -10  -4    9.59    0.25
  -4  10   4   10.13    0.23
   4 -10  -3   92.63    1.87
  -4  10   3   92.12    1.54
   4 -10  -2  262.09    4.23
  -4  10   2  256.89    4.80
   4 -10  -1    0.51    0.06
  -4  10   1    0.51    0.09
   4 -10   0  196.57    3.73
  -4  10   0  195.65    3.27
   4 -10   1    0.20    0.08
  -4  10  -1    0.18    0.06
   4 -10   2   54.81    0.99
  -4  10  -2   53.79    1.10
   4 -10   3   15.41    0.32
  -4  10  -3   15.25    0.30
   4 -10   4   21.11    0.42
  -4  10  -4   21.27    0.43
   4 -10   5   25.37    0.53
  -4  10  -5   25.74    0.52
   4 -10   6   38.00    0.73
  -4  10  -6   36.03    0.65
   4 -10   7  325.67    5.20
  -4  10  -7  322.76    5.91
   4 -10   8  160.99    2.66
  -4  10  -8  159.26    2.67
   4 -10   9   16.44    0.33
  -4  10  -9   16.98    0.34
   4 -10  10  236.44    3.85
  -4  10 -10  240.13    3.91
   4 -10  11   11.34    0.27
  -4  10 -11   11.46    0.27
   4 -10  12    0.53    0.09
  -4  10 -12    0.58    0.09
   4 -10  13    1.06    0.11
  -4  10 -13    1.09    0.11
   4 -10  14  132.64    2.14
  -4  10 -14  134.31    2.21
   4 -10  15   27.75    0.52
  -4  10 -15   28.89    0.55
   4 -10  16  101.30    1.69
  -4  10 -16  104.05    1.76
   4 -10  17   50.70    0.94
  -4  10 -17   50.42    0.90
   4 -10  18   25.07    0.52
  -4  10 -18   24.98    0.51
   4 -10  19    7.38    0.25
  -4  10 -19    7.07    0.23
   4 -10  20   27.43    0.69
  -4  10 -20   26.44    0.57
   4 -10  21    1.97    0.41
  -4  10 -21    1.74    0.30
   4  -9 -20    0.36    0.21
  -4   9  20   -0.03    0.25
   4  -9 -19    9.36    0.26
  -4   9  19    9.05    0.31
   4  -9 -18   42.15    0.82
  -4   9  18   40.99    0.79
   4  -9 -17   11.80    0.27
  -4   9  17   11.07    0.28
   4  -9 -16   35.97    0.99
  -4   9  16   34.32    0.64
   4  -9 -15    7.75    0.22
  -4   9  15    7.75    0.23
   4  -9 -14   33.49    0.61
  -4   9  14   33.47    0.61
   4  -9 -13    9.76    0.25
  -4   9  13   10.08    0.29
   4  -9 -12    0.63    0.07
  -4   9  12    0.78    0.10
   4  -9 -11    6.96    0.18
  -4   9  11    6.98    0.18
   4  -9 -10   21.13    0.46
  -4   9  10   22.19    0.44
   4  -9  -9   12.10    0.26
  -4   9   9   12.49    0.29
   4  -9  -8    3.38    0.11
  -4   9   8    3.31    0.12
   4  -9  -7    0.33    0.07
  -4   9   7    0.40    0.07
   4  -9  -6   23.21    0.44
  -4   9   6   24.36    0.57
   4  -9  -5   26.40    0.49
  -4   9   5   27.31    0.50
   4  -9  -4  714.30   23.00
  -4   9   4  739.44   13.26
   4  -9  -3   59.44    1.20
  -4   9   3   60.65    1.22
   4  -9  -2   84.64    2.99
  -4   9   2   80.40    1.98
   4  -9  -1    4.08    0.15
  -4   9   1    4.21    0.13
   4  -9   0    0.51    0.07
  -4   9   0    0.42    0.06
   4  -9   1    1.01    0.06
  -4   9  -1    1.01    0.07
   4  -9   2  143.56    2.35
  -4   9  -2  141.32    2.33
   4  -9   3    1.24    0.07
  -4   9  -3    1.33    0.07
   4  -9   4  403.45    6.48
  -4   9  -4  417.19    6.63
   4  -9   5  289.28    4.63
  -4   9  -5  288.44    4.79
   4  -9   6  554.95    8.81
  -4   9  -6  545.97    8.64
   4  -9   7   63.80    1.13
  -4   9  -7   61.33    1.22
   4  -9   8  353.99    5.71
  -4   9  -8  362.95    5.86
   4  -9   9   15.59    0.37
  -4   9  -9   15.40    0.32
   4  -9  10   54.34    0.98
  -4   9 -10   56.05    0.99
   4  -9  11   38.43    0.71
  -4   9 -11   41.37    0.90
   4  -9  12    1.04    0.09
  -4   9 -12    1.09    0.08
   4  -9  13   28.32    0.65
  -4   9 -13   28.10    0.62
   4  -9  14    6.98    0.19
  -4   9 -14    7.30    0.19
   4  -9  15  114.49    2.01
  -4   9 -15  120.84    2.03
   4  -9  16    4.49    0.18
  -4   9 -16    4.85    0.17
   4  -9  17   65.11    1.17
  -4   9 -17   64.87    1.11
   4  -9  18   44.49    0.87
  -4   9 -18   45.39    0.85
   4  -9  19    0.65    0.14
  -4   9 -19    0.66    0.13
   4  -9  20   93.88    1.57
  -4   9 -20   97.14    1.63
   4  -9  21    2.19    0.32
  -4   9 -21    2.11    0.24
   4  -8 -20   73.87    1.89
  -4   8  20   72.75    1.98
   4  -8 -19   30.89    0.59
  -4   8  19   29.49    0.58
   4  -8 -18   94.59    1.57
  -4   8  18   93.21    1.54
   4  -8 -17   73.27    1.24
  -4   8  17   73.34    1.24
   4  -8 -16   28.96    0.55
  -4   8  16   27.75    0.54
   4  -8 -15   64.90    1.30
  -4   8  15   64.08    1.10
   4  -8 -14  196.02    3.18
  -4   8  14  197.64    3.16
   4  -8 -13    1.95    0.10
  -4   8  13    1.94    0.13
   4  -8 -12   19.50    0.39
  -4   8  12   20.75    0.42
   4  -8 -11    6.71    0.17
  -4   8  11    6.72    0.19
   4  -8 -10  154.59    2.56
  -4   8  10  162.37    2.73
   4  -8  -9    6.46    0.16
  -4   8   9    6.68    0.18
   4  -8  -8  118.26    2.05
  -4   8   8  116.41    2.25
   4  -8  -7  130.02    2.14
  -4   8   7  133.07    2.59
   4  -8  -6   60.56    1.08
  -4   8   6   63.53    1.10
   4  -8  -5  182.26    3.02
  -4   8   5  179.97    3.34
   4  -8  -4  182.84    3.07
  -4   8   4  176.57    3.36
   4  -8  -3   25.84    0.65
  -4   8   3   26.62    0.59
   4  -8  -2   97.66    1.88
  -4   8   2   93.42    1.59
   4  -8  -1   18.39    0.39
  -4   8   1   17.43    0.35
   4  -8   0    7.74    0.19
  -4   8   0    7.66    0.19
   4  -8   1  175.27    2.88
  -4   8  -1  171.25    2.77
   4  -8   2  120.54    2.24
  -4   8  -2  126.44    2.50
   4  -8   3   46.18    0.85
  -4   8  -3   44.22    0.78
   4  -8   4  347.04    5.51
  -4   8  -4  344.07    6.35
   4  -8   5    0.66    0.06
  -4   8  -5    0.60    0.07
   4  -8   6   93.44    1.57
  -4   8  -6   97.30    1.90
   4  -8   7   72.92    1.26
  -4   8  -7   75.69    1.32
   4  -8   8   16.50    0.33
  -4   8  -8   15.98    0.32
   4  -8   9    1.06    0.07
  -4   8  -9    1.27    0.08
   4  -8  10  310.13    4.96
  -4   8 -10  321.81    5.25
   4  -8  11    5.32    0.14
  -4   8 -11    5.20    0.14
   4  -8  12  101.21    1.74
  -4   8 -12  109.27    1.86
   4  -8  13    1.54    0.11
  -4   8 -13    1.56    0.10
   4  -8  14   17.61    0.39
  -4   8 -14   19.38    0.40
   4  -8  15    1.14    0.11
  -4   8 -15    1.15    0.09
   4  -8  16    2.17    0.13
  -4   8 -16    2.24    0.12
   4  -8  17   70.44    1.24
  -4   8 -17   71.22    1.24
   4  -8  18  162.47    2.79
  -4   8 -18  163.08    2.71
   4  -8  19   30.51    0.66
  -4   8 -19   29.59    0.58
   4  -8  20   60.43    1.14
  -4   8 -20   61.36    1.11
   4  -8  21    6.24    0.35
  -4   8 -21    6.16    0.25
   4  -8  22   38.15    1.18
  -4   8 -22   38.40    1.15
   4  -7 -20   38.76    0.74
  -4   7  20   38.43    0.73
   4  -7 -19    3.78    0.15
  -4   7  19    3.88    0.19
   4  -7 -18    0.23    0.10
  -4   7  18    0.23    0.13
   4  -7 -17   22.23    0.42
  -4   7  17   22.10    0.45
   4  -7 -16    1.50    0.09
  -4   7  16    1.47    0.11
   4  -7 -15   18.01    0.45
  -4   7  15   18.10    0.38
   4  -7 -14   59.86    1.30
  -4   7  14   61.14    1.07
   4  -7 -13    2.43    0.11
  -4   7  13    2.23    0.11
   4  -7 -12    7.78    0.19
  -4   7  12    7.73    0.20
   4  -7 -11   48.17    0.87
  -4   7  11   49.03    0.89
   4  -7 -10   46.98    0.83
  -4   7  10   48.31    0.86
   4  -7  -9   85.26    1.43
  -4   7   9   87.07    1.53
   4  -7  -8   73.38    1.50
  -4   7   8   77.18    1.37
   4  -7  -7  201.81    3.35
  -4   7   7  216.23    3.65
   4  -7  -6   67.88    1.20
  -4   7   6   70.90    1.34
   4  -7  -5    8.14    0.22
  -4   7   5    8.38    0.23
   4  -7  -4  149.08    3.48
  -4   7   4  161.02    3.19
   4  -7  -3    8.68    0.22
  -4   7   3    8.98    0.19
   4  -7  -2   19.57    0.38
  -4   7   2   19.36    0.37
   4  -7  -1  365.08    5.90
  -4   7   1  369.00    6.00
   4  -7   0  103.86    1.76
  -4   7   0  103.87    1.75
   4  -7   1  161.93    2.70
  -4   7  -1  155.90    2.90
   4  -7   2  179.11    2.89
  -4   7  -2  178.40    2.90
   4  -7   3  204.10    3.30
  -4   7  -3  205.25    3.85
   4  -7   4   52.34    0.92
  -4   7  -4   53.09    0.93
   4  -7   5  367.55    5.84
  -4   7  -5  378.21    6.90
   4  -7   6   61.76    1.12
  -4   7  -6   64.25    1.11
   4  -7   7    2.64    0.09
  -4   7  -7    2.92    0.10
   4  -7   8  111.79    1.87
  -4   7  -8  113.93    1.90
   4  -7   9  115.82    2.03
  -4   7  -9  112.78    1.94
   4  -7  10   29.10    0.56
  -4   7 -10   29.90    0.58
   4  -7  11    0.98    0.08
  -4   7 -11    1.19    0.08
   4  -7  12   15.81    0.34
  -4   7 -12   16.49    0.34
   4  -7  13    0.92    0.08
  -4   7 -13    0.85    0.09
   4  -7  14   67.58    1.15
  -4   7 -14   69.32    1.18
   4  -7  15  169.28    3.12
  -4   7 -15  164.20    2.70
   4  -7  16    0.21    0.10
  -4   7 -16    0.21    0.09
   4  -7  17    8.14    0.22
  -4   7 -17    8.40    0.22
   4  -7  18   39.28    0.75
  -4   7 -18   40.18    0.74
   4  -7  19    5.46    0.23
  -4   7 -19    5.38    0.20
   4  -7  20    0.35    0.17
  -4   7 -20    0.36    0.13
   4  -7  21   43.02    0.77
  -4   7 -21   44.07    0.80
   4  -7  22    0.75    0.38
  -4   7 -22    0.03    0.23
   4  -6 -21   29.58    0.90
  -4   6  21   26.05    0.84
   4  -6 -20    0.53    0.11
  -4   6  20    0.47    0.16
   4  -6 -19   28.66    0.63
  -4   6  19   28.60    0.55
   4  -6 -18   22.92    0.45
  -4   6  18   22.92    0.47
   4  -6 -17    7.48    0.21
  -4   6  17    8.15    0.24
   4  -6 -16   34.48    0.77
  -4   6  16   34.39    0.64
   4  -6 -15    5.90    0.17
  -4   6  15    6.31    0.21
   4  -6 -14   56.69    1.04
  -4   6  14   57.60    1.03
   4  -6 -13   11.45    0.26
  -4   6  13   11.24    0.30
   4  -6 -12  522.51    8.24
  -4   6  12  533.81    8.40
   4  -6 -11    1.48    0.08
  -4   6  11    1.44    0.10
   4  -6 -10    1.17    0.07
  -4   6  10    1.27    0.09
   4  -6  -9    8.18    0.19
  -4   6   9    8.16    0.20
   4  -6  -8   68.67    1.18
  -4   6   8   73.63    1.27
   4  -6  -7    7.79    0.21
  -4   6   7    8.15    0.26
   4  -6  -6   67.82    1.18
  -4   6   6   69.72    1.80
   4  -6  -5  187.57    4.38
  -4   6   5  185.48    2.97
   4  -6  -4    7.83    0.20
  -4   6   4    7.67    0.18
   4  -6  -3  110.48    1.85
  -4   6   3  112.93    1.89
   4  -6  -1   24.22    0.54
  -4   6   1   23.68    0.44
   4  -6   0   68.80    1.15
  -4   6   0   68.44    1.17
   4  -6   1   69.44    1.39
  -4   6  -1   70.49    1.20
   4  -6   2  351.89    5.63
  -4   6  -2  348.95    5.66
   4  -6   3   29.21    0.55
  -4   6  -3   28.83    0.60
   4  -6   4   14.21    0.29
  -4   6  -4   13.83    0.39
   4  -6   5   26.31    0.54
  -4   6  -5   27.04    0.50
   4  -6   6  278.85    4.40
  -4   6  -6  283.01    4.49
   4  -6   7    1.52    0.07
  -4   6  -7    1.55    0.07
   4  -6   8  433.12    6.88
  -4   6  -8  465.20    7.42
   4  -6   9    2.54    0.09
  -4   6  -9    2.59    0.09
   4  -6  10    2.92    0.13
  -4   6 -10    2.93    0.11
   4  -6  11    8.56    0.20
  -4   6 -11    8.80    0.20
   4  -6  12  349.84    5.59
  -4   6 -12  353.83    5.61
   4  -6  13  217.85    4.05
  -4   6 -13  220.65    3.56
   4  -6  14    3.71    0.15
  -4   6 -14    3.77    0.13
   4  -6  15   91.65    1.56
  -4   6 -15   93.08    1.56
   4  -6  16  201.50    3.26
  -4   6 -16  205.09    3.34
   4  -6  17   17.16    0.39
  -4   6 -17   17.59    0.38
   4  -6  18   10.55    0.27
  -4   6 -18   11.01    0.27
   4  -6  19   48.78    1.01
  -4   6 -19   51.37    0.91
   4  -6  20   10.84    0.33
  -4   6 -20   10.80    0.28
   4  -6  21   12.99    0.37
  -4   6 -21   13.88    0.38
   4  -6  22   18.26    0.42
  -4   6 -22   18.54    0.43
   4  -5 -21   74.07    1.51
  -4   5  21   67.37    1.45
   4  -5 -20   33.02    0.62
  -4   5  20   32.26    0.60
   4  -5 -19    8.16    0.23
  -4   5  19    8.17    0.24
   4  -5 -18    0.23    0.11
  -4   5  18    0.31    0.14
   4  -5 -17    0.14    0.08
  -4   5  17    0.15    0.11
   4  -5 -16   22.54    0.47
  -4   5  16   23.52    0.47
   4  -5 -15   10.23    0.26
  -4   5  15   10.93    0.27
   4  -5 -14   23.66    0.49
  -4   5  14   24.65    0.71
   4  -5 -13  146.05    2.43
  -4   5  13  142.97    2.34
   4  -5 -12  150.95    2.79
  -4   5  12  155.38    2.61
   4  -5 -11  271.65    5.11
  -4   5  11  285.81    4.65
   4  -5 -10    0.12    0.05
  -4   5  10    0.22    0.06
   4  -5  -9  385.58    6.11
  -4   5   9  394.69    6.28
   4  -5  -8   12.65    0.27
  -4   5   8   14.66    0.38
   4  -5  -7   12.60    0.31
  -4   5   7   13.08    0.39
   4  -5  -6  235.19    4.48
  -4   5   6  226.40    4.18
   4  -5  -5   14.12    0.37
  -4   5   5   14.07    0.31
   4  -5  -4   14.92    0.31
  -4   5   4   16.04    0.41
   4  -5  -3   84.34    1.42
  -4   5   3   85.18    1.43
   4  -5  -2    8.45    0.20
  -4   5   2    7.93    0.17
   4  -5  -1  401.23    7.50
  -4   5   1  393.33    6.34
   4  -5   0  394.60    8.92
  -4   5   0  378.76    6.97
   4  -5   2    0.07    0.03
  -4   5  -2    0.05    0.03
   4  -5   3  219.07    4.07
  -4   5  -3  225.53    4.18
   4  -5   4   92.69    1.53
  -4   5  -4   91.40    1.50
   4  -5   5    2.29    0.07
  -4   5  -5    2.51    0.08
   4  -5   6    9.94    0.21
  -4   5  -6    9.81    0.26
   4  -5   7   34.14    0.66
  -4   5  -7   34.06    0.62
   4  -5   8   53.58    0.94
  -4   5  -8   55.43    0.97
   4  -5   9   28.04    0.58
  -4   5  -9   27.59    0.50
   4  -5  10  128.43    2.47
  -4   5 -10  129.62    2.16
   4  -5  11  108.25    1.84
  -4   5 -11  108.43    1.81
   4  -5  12    2.64    0.12
  -4   5 -12    2.34    0.10
   4  -5  13  115.31    1.96
  -4   5 -13  113.93    1.89
   4  -5  14    3.99    0.14
  -4   5 -14    4.06    0.13
   4  -5  15    0.44    0.11
  -4   5 -15    0.47    0.09
   4  -5  16    2.46    0.12
  -4   5 -16    2.57    0.11
   4  -5  17    2.34    0.14
  -4   5 -17    2.62    0.13
   4  -5  18   31.70    0.64
  -4   5 -18   32.58    0.62
   4  -5  19    4.16    0.18
  -4   5 -19    4.58    0.17
   4  -5  20    0.91    0.15
  -4   5 -20    0.99    0.13
   4  -5  21   35.81    0.67
  -4   5 -21   35.87    0.69
   4  -5  22   -0.24    0.29
  -4   5 -22    0.04    0.18
   4  -4 -21    0.18    0.12
  -4   4  21    0.19    0.19
   4  -4 -20   32.34    0.61
  -4   4  20   31.03    0.58
   4  -4 -19   19.41    0.42
  -4   4  19   17.97    0.39
   4  -4 -18  115.39    1.87
  -4   4  18  117.74    1.92
   4  -4 -17    1.84    0.11
  -4   4  17    1.86    0.12
   4  -4 -16    5.87    0.17
  -4   4  16    5.67    0.17
   4  -4 -15   25.51    0.50
  -4   4  15   25.57    0.57
   4  -4 -14   29.38    0.57
  -4   4  14   29.20    0.58
   4  -4 -13   12.77    0.29
  -4   4  13   13.23    0.30
   4  -4 -12   11.10    0.27
  -4   4  12   11.19    0.28
   4  -4 -11    0.83    0.06
  -4   4  11    0.81    0.08
   4  -4 -10  447.04    7.07
  -4   4  10  447.65    7.05
   4  -4  -9  202.45    4.60
  -4   4   9  212.07    4.05
   4  -4  -8   58.02    1.43
  -4   4   8   62.20    1.57
   4  -4  -7   87.13    1.72
  -4   4   7   89.43    1.53
   4  -4  -6   63.10    1.11
  -4   4   6   65.52    1.10
   4  -4  -5  261.81    4.26
  -4   4   5  266.59    4.20
  -4   4   4  796.77   25.45
   4  -4  -3    0.30    0.04
  -4   4   3    0.23    0.04
   4  -4  -2  220.28    3.55
  -4   4   2  222.85    4.17
   4  -4  -1  143.13    2.32
  -4   4   1  144.37    2.40
   4  -4   1   59.42    1.00
  -4   4  -1   56.48    0.96
   4  -4   2  136.01    2.22
  -4   4  -2  140.17    2.66
   4  -4   3    4.85    0.11
  -4   4  -3    5.04    0.12
   4  -4   4  168.96    2.75
  -4   4  -4  164.52    3.82
   4  -4   5   78.09    1.35
  -4   4  -5   77.06    1.31
   4  -4   6  197.06    3.71
  -4   4  -6  205.46    3.31
   4  -4   7   25.63    0.51
  -4   4  -7   26.17    0.51
   4  -4   8  671.21   14.95
  -4   4  -8  656.60   11.95
   4  -4   9   13.62    0.33
  -4   4  -9   13.45    0.28
   4  -4  10  256.89    4.22
  -4   4 -10  251.83    4.08
   4  -4  11   94.25    1.63
  -4   4 -11   96.78    1.61
   4  -4  12    4.61    0.15
  -4   4 -12    4.49    0.13
   4  -4  13   83.97    1.70
  -4   4 -13   81.65    1.42
   4  -4  14  280.17    4.65
  -4   4 -14  281.68    4.57
   4  -4  15   52.69    1.00
  -4   4 -15   51.82    0.93
   4  -4  16    5.12    0.17
  -4   4 -16    5.48    0.16
   4  -4  17   48.62    0.90
  -4   4 -17   49.31    0.87
   4  -4  18   83.35    1.46
  -4   4 -18   83.46    1.41
   4  -4  19    3.23    0.16
  -4   4 -19    3.23    0.14
   4  -4  20   19.89    0.51
  -4   4 -20   20.26    0.43
   4  -4  21   42.03    1.00
  -4   4 -21   45.45    0.85
   4  -4  22   39.72    0.83
  -4   4 -22   39.40    0.73
   4  -4  23   41.47    1.21
  -4   4 -23   42.52    0.77
   4  -3 -21   46.10    0.83
  -4   3  21   44.51    0.78
   4  -3 -20   52.61    0.95
  -4   3  20   51.89    0.92
   4  -3 -19   10.22    0.25
  -4   3  19    9.57    0.25
   4  -3 -18   42.32    0.76
  -4   3  18   42.74    0.87
   4  -3 -17    7.75    0.19
  -4   3  17    7.97    0.21
   4  -3 -16    1.07    0.09
  -4   3  16    1.06    0.11
   4  -3 -15    1.06    0.09
  -4   3  15    1.03    0.12
   4  -3 -14   89.58    1.53
  -4   3  14   93.33    1.65
   4  -3 -13    1.00    0.07
  -4   3  13    0.94    0.09
   4  -3 -12   51.62    0.90
  -4   3  12   52.58    0.96
   4  -3 -11  415.04    6.70
  -4   3  11  437.40    8.25
   4  -3 -10    1.17    0.07
  -4   3  10    1.18    0.09
   4  -3  -9  123.22    2.91
  -4   3   9  123.89    2.34
   4  -3  -8    9.09    0.24
  -4   3   8    9.65    0.21
   4  -3  -7   39.03    0.73
  -4   3   7   39.07    0.67
   4  -3  -6    2.18    0.08
  -4   3   6    1.92    0.09
   4  -3  -5  153.16    2.55
  -4   3   5  153.09    2.90
   4  -3  -4  100.23    1.66
  -4   3   4  100.55    1.68
   4  -3  -3    7.48    0.17
  -4   3   3    7.24    0.19
   4  -3  -2  455.75   10.32
  -4   3   2  475.54    8.69
   4  -3  -1  108.22    1.81
  -4   3   1  107.09    1.73
   4  -3   0    2.29    0.07
  -4   3   0    2.37    0.07
   4  -3   1  384.78    8.63
  -4   3  -1  384.52    8.63
   4  -3   2  262.96    5.94
  -4   3  -2  263.64    5.91
   4  -3   3   41.41    0.73
  -4   3  -3   41.40    0.74
   4  -3   4   76.86    1.30
  -4   3  -4   78.28    1.28
   4  -3   5   23.92    0.50
  -4   3  -5   23.97    0.44
   4  -3   6    7.98    0.17
  -4   3  -6    8.46    0.19
   4  -3   7   65.48    1.14
  -4   3  -7   64.22    1.09
   4  -3   8    9.49    0.21
  -4   3  -8    9.60    0.21
   4  -3   9   31.07    0.58
  -4   3  -9   30.76    0.56
   4  -3  10  141.60    2.41
  -4   3 -10  146.45    2.43
   4  -3  11   50.32    0.93
  -4   3 -11   50.63    0.93
   4  -3  12    1.69    0.12
  -4   3 -12    2.00    0.08
   4  -3  13  260.69    4.22
  -4   3 -13  260.36    4.20
   4  -3  14   69.55    1.26
  -4   3 -14   70.50    1.26
   4  -3  15    2.27    0.11
  -4   3 -15    2.46    0.11
   4  -3  16    8.03    0.22
  -4   3 -16    7.84    0.20
   4  -3  17    1.95    0.14
  -4   3 -17    2.02    0.12
   4  -3  18   36.90    0.80
  -4   3 -18   36.36    0.70
   4  -3  19    4.25    0.22
  -4   3 -19    4.17    0.16
   4  -3  20   22.01    0.48
  -4   3 -20   22.52    0.45
   4  -3  21   11.40    0.35
  -4   3 -21   11.81    0.31
   4  -3  22   27.49    0.56
  -4   3 -22   28.23    0.56
   4  -3  23    7.41    0.35
  -4   3 -23    7.67    0.29
   4  -2 -21   49.56    0.92
  -4   2  21   49.43    0.90
   4  -2 -20  112.24    1.81
  -4   2  20  113.03    1.87
   4  -2 -19    4.69    0.17
  -4   2  19    4.14    0.18
   4  -2 -18    3.87    0.15
  -4   2  18    3.97    0.20
   4  -2 -17   20.13    0.42
  -4   2  17   20.23    0.48
   4  -2 -16   63.43    1.11
  -4   2  16   62.99    1.26
   4  -2 -15    1.78    0.09
  -4   2  15    1.56    0.11
   4  -2 -14   27.05    0.64
  -4   2  14   28.89    0.57
   4  -2 -13   85.04    1.50
  -4   2  13   86.04    1.71
   4  -2 -12  168.38    2.75
  -4   2  12  173.58    3.24
   4  -2 -11    1.11    0.08
  -4   2  11    1.36    0.09
   4  -2 -10   49.04    1.24
  -4   2  10   48.70    0.84
   4  -2  -9  540.61    9.95
  -4   2   9  559.26    8.80
   4  -2  -8  461.78    8.40
  -4   2   8  492.48    8.99
   4  -2  -7   23.12    0.43
  -4   2   7   23.68    0.43
   4  -2  -6  182.87    2.97
  -4   2   6  181.11    2.86
   4  -2  -5   76.47    1.30
  -4   2   5   75.77    1.27
   4  -2  -4  274.57    4.38
  -4   2   4  293.08    5.49
   4  -2  -3   88.27    1.49
  -4   2   3   92.08    1.76
   4  -2  -2   14.04    0.27
  -4   2   2   13.48    0.27
   4  -2  -1  393.15    8.72
  -4   2   1  390.27    8.81
   4  -2   0    1.94    0.06
  -4   2   0    1.93    0.07
   4  -2   1    2.94    0.12
  -4   2  -1    2.98    0.15
   4  -2   3   10.10    0.23
  -4   2  -3    9.83    0.23
   4  -2   5    4.07    0.13
  -4   2  -5    3.80    0.10
   4  -2   6  620.37   19.67
   4  -2   7   53.66    1.08
  -4   2  -7   51.33    0.93
   4  -2   8  156.00    2.96
  -4   2  -8  150.62    2.47
[truncated: 479,349 more chars]
