# Supplementary material for: Crystal structure of bis­[trans-(ethane-1,2-di­amine-κ2 N,N′)bis­(thio­cyanato-κN)chromium(III)] tetra­chlorido­zincate from synchrotron data
Source: Acta Crystallogr E Crystallogr Commun. 2015 Jan 1;71(Pt 1):100–3. doi: 10.1107/S2056989014027479 (PMC4331884; doi:10.1107/S2056989014027479)
Supplement: Supplementary file 2 [file e-71-00100-Isup2.hkl]

#
# h,k,l, Fc-squared, Fo-squared, sigma(Fo-squared), status flag
#
data_I
_shelx_title ' S96 in P-1 (needle red)'
_shelx_refln_list_code          4
_shelx_F_calc_maximum      124.78
_exptl_crystal_F_000       796.00
_reflns_d_resolution_high  0.7186

loop_
 _space_group_symop_operation_xyz
 'x, y, z'
 '-x, -y, -z'

_cell_length_a     7.6870
_cell_length_b    13.8530
_cell_length_c    14.5600
_cell_angle_alpha  92.736
_cell_angle_beta   92.763
_cell_angle_gamma  90.209

_shelx_F_squared_multiplier     1.000

loop_
 _refln_index_h
 _refln_index_k
 _refln_index_l
 _refln_F_squared_calc
 _refln_F_squared_meas
 _refln_F_squared_sigma
 _refln_observed_status
   1   0   0        198.24        148.13         2.06 o
   2   0   0        857.68        675.60        19.06 o
   3   0   0        100.44        106.51         9.92 o
   4   0   0       3498.20       3290.44        52.17 o
   5   0   0        996.32       1004.76        12.04 o
   6   0   0       2852.80       2887.20        50.24 o
   7   0   0        778.58        783.77        13.64 o
   8   0   0       3569.64       3616.60        59.05 o
   9   0   0        785.04        824.30        15.47 o
  10   0   0        170.76        166.85         4.18 o
 -10   1   0        103.15        107.40         6.72 o
  -9   1   0        187.14        174.83         4.03 o
  -8   1   0       6444.64       6280.69       135.09 o
  -7   1   0        122.83        126.81         2.87 o
  -6   1   0         84.86         91.25         3.44 o
  -5   1   0       1361.52       1459.00        27.80 o
  -4   1   0       1290.24       1252.82        67.04 o
  -3   1   0        556.81        608.23        39.85 o
   3   1   0        420.05        417.08        15.00 o
   4   1   0        311.27        270.16         5.47 o
   5   1   0       3485.40       3486.21        41.96 o
   6   1   0       2702.38       2703.58        67.19 o
   7   1   0          8.29          9.29         0.78 o
   8   1   0       1189.23       1275.92        24.30 o
   9   1   0        886.69        839.80        55.24 o
  10   1   0        253.83        250.91         6.57 o
 -10   2   0       2479.46       2375.67        55.71 o
  -9   2   0       2223.48       2369.27       175.79 o
  -8   2   0          0.76          2.30         1.18 o
  -7   2   0         87.98         92.53         2.42 o
  -6   2   0        340.22        354.72         7.80 o
  -5   2   0       1759.65       1706.68        28.45 o
  -4   2   0         14.70         30.25         0.71 o
  -3   2   0       2257.27       2393.34        42.89 o
  -1   2   0        174.39        152.44         5.00 o
   0   2   0        853.85        648.50         9.76 o
   1   2   0         21.49         14.48         1.25 o
   2   2   0         18.31         42.83         0.78 o
   3   2   0         25.98         23.42         0.86 o
   4   2   0       3272.38       3142.20        35.02 o
   5   2   0         33.15         50.16         2.03 o
   7   2   0       3805.40       3872.37       118.91 o
   8   2   0       1540.35       1565.68        19.97 o
   9   2   0        207.39        215.64        15.24 o
  10   2   0       2166.17       2175.53        37.23 o
 -10   3   0        478.39        434.48        11.56 o
  -9   3   0       1701.48       1641.73        27.84 o
  -8   3   0       1048.38       1086.60        19.16 o
  -7   3   0        105.74        109.78         3.11 o
  -6   3   0       1433.02       1449.53        24.31 o
  -5   3   0        951.06        972.22        24.14 o
  -4   3   0         17.55         36.42         0.77 o
  -3   3   0        248.85        215.78         3.67 o
  -2   3   0        340.14        375.43         4.75 o
   0   3   0         32.71         22.71         1.09 o
   2   3   0        259.76        266.93         4.69 o
   3   3   0       1377.01       1269.94        14.69 o
   4   3   0       1893.41       1935.44        22.48 o
   5   3   0       1048.20       1039.36        12.43 o
   6   3   0       3451.87       3557.66        67.27 o
   7   3   0         27.01         20.24         0.66 o
   8   3   0       1162.93       1165.56        14.36 o
   9   3   0         93.63         91.63         2.66 o
  10   3   0        339.57        338.57         7.67 o
 -10   4   0        119.25        117.68         4.19 o
  -9   4   0       2894.25       2892.37        48.86 o
  -8   4   0       2087.24       2087.93        37.89 o
  -7   4   0          2.12          2.68         0.86 o
  -6   4   0       3778.29       4040.39        65.22 o
  -5   4   0       1552.85       1566.27        43.36 o
  -3   4   0        172.81        229.16         3.20 o
  -2   4   0        196.14        169.64         4.30 o
   0   4   0        435.55        462.00        13.44 o
   1   4   0        402.25        387.60        14.61 o
   2   4   0       1050.95        908.53        10.99 o
   3   4   0        238.07        215.26         3.04 o
   5   4   0         96.76        104.20         2.58 o
   6   4   0        133.35        140.81         2.21 o
   7   4   0       1440.86       1418.95        17.07 o
   8   4   0       1035.13       1090.72        19.85 o
   9   4   0         77.21         80.01         1.80 o
  10   4   0       1322.93       1280.12        19.55 o
 -10   5   0         26.61         27.68         2.57 o
  -9   5   0       1164.65       1181.75        21.40 o
  -8   5   0        275.32        264.92         5.41 o
  -7   5   0         10.64         13.32         1.56 o
  -6   5   0        441.44        394.28        13.05 o
  -5   5   0       1525.06       1529.54        32.03 o
  -4   5   0       5721.95       6014.77       123.76 o
  -3   5   0       1509.85       1492.26        53.83 o
  -2   5   0       1606.23       1687.07        25.01 o
  -1   5   0         45.27         38.37         0.77 o
   0   5   0          2.34          4.14         0.33 o
   3   5   0       4320.32       4228.43        91.65 o
   4   5   0          0.99          3.60         0.33 o
   5   5   0        137.25        166.27         2.48 o
   6   5   0        791.11        806.23        10.22 o
   7   5   0         63.31         67.75         1.33 o
   8   5   0         51.29         48.44         1.16 o
   9   5   0          2.93          3.70         0.88 o
  10   5   0       2242.80       2124.37        26.98 o
 -10   6   0       1237.12       1191.66        87.51 o
  -9   6   0        806.67        744.13        20.70 o
  -8   6   0       1121.52       1213.22        50.55 o
  -7   6   0       1507.98       1529.20        44.77 o
  -6   6   0      11707.26      12620.89       484.56 o
  -5   6   0       1104.50       1120.48        47.43 o
  -4   6   0       1146.44       1072.32        12.82 o
  -3   6   0        465.62        469.57         6.52 o
  -2   6   0       8286.63       7397.85       227.98 o
  -1   6   0       1162.51       1138.06        38.52 o
   0   6   0       7198.87       6296.10       105.24 o
   1   6   0         11.07         11.53         0.70 o
   3   6   0        286.07        243.25         3.83 o
   4   6   0        128.99        161.32         2.58 o
   5   6   0        476.50        479.07        10.47 o
   6   6   0        182.89        227.32         4.06 o
   7   6   0        726.01        771.38        15.16 o
   8   6   0        629.96        651.95         9.14 o
   9   6   0        404.52        380.42         6.45 o
  10   6   0          7.28          6.62         1.30 o
  -9   7   0        141.77        132.40         3.81 o
  -8   7   0       1150.42       1149.64        19.77 o
  -7   7   0         96.03        104.25         3.20 o
  -6   7   0       1642.84       1660.02        19.94 o
  -5   7   0        134.46        132.74         2.36 o
  -4   7   0       1542.22       1623.00        19.39 o
  -3   7   0        939.48       1003.91        31.02 o
  -2   7   0        647.45        631.88         8.01 o
  -1   7   0         34.12         29.70         1.64 o
   0   7   0          8.73         13.91         0.55 o
   1   7   0       3933.67       3855.73        74.38 o
   2   7   0       7250.14       6782.88       131.57 o
   3   7   0       5650.54       5558.65        66.90 o
   4   7   0       2770.94       2878.95        35.73 o
   5   7   0         37.88         46.87         1.17 o
   6   7   0        187.32        200.64         3.29 o
   7   7   0       1293.44       1325.58        17.29 o
   8   7   0       1768.40       1801.60        26.96 o
   9   7   0        145.01        135.84         7.03 o
  -9   8   0        374.44        377.57        11.41 o
  -8   8   0       2424.64       2387.53        39.94 o
  -7   8   0        381.83        415.30         6.74 o
  -6   8   0       1710.09       1778.33        21.49 o
  -5   8   0        405.10        408.46         7.73 o
  -4   8   0         99.29        120.32         2.10 o
  -3   8   0       1976.17       2252.34        52.66 o
  -2   8   0        689.65        639.75         8.23 o
  -1   8   0        687.61        710.98        10.94 o
   0   8   0       9749.86       9150.01       166.42 o
   1   8   0       3663.97       3522.88        49.22 o
   2   8   0        564.39        581.63        11.72 o
   3   8   0        268.11        316.98         4.42 o
   4   8   0       3097.30       3175.47        36.85 o
   5   8   0        130.35        129.77         2.66 o
   6   8   0       3801.07       3885.63       123.84 o
   7   8   0       1113.76       1073.82        14.37 o
   8   8   0       3507.78       3445.08        55.55 o
   9   8   0        460.22        445.98        15.47 o
  -9   9   0        172.78        169.29         4.08 o
  -8   9   0        111.14        105.20         7.27 o
  -7   9   0       5431.59       5279.90        72.11 o
  -6   9   0        894.47        901.97        17.11 o
  -5   9   0       1392.38       1465.39        28.52 o
  -4   9   0          6.60          7.23         0.71 o
  -3   9   0       2312.26       2451.84        30.25 o
  -2   9   0        132.18        129.85         2.15 o
  -1   9   0       2153.36       2251.79        39.14 o
   0   9   0       2635.02       2714.92        39.22 o
   1   9   0          3.94          7.84         0.66 o
   2   9   0        220.81        245.26         4.69 o
   3   9   0       5092.01       5101.23        57.51 o
   4   9   0       1005.32       1024.79        13.28 o
   5   9   0        142.96        132.04         5.86 o
   6   9   0         61.27         72.00         2.50 o
   7   9   0       1510.58       1572.14        20.02 o
   8   9   0       3819.01       3851.64        62.04 o
   9   9   0        171.28        166.36         4.36 o
  -9  10   0         15.24         10.70         2.81 o
  -8  10   0         91.23         92.63         2.09 o
  -7  10   0        394.81        387.10         5.47 o
  -6  10   0       3960.52       4073.14       122.51 o
  -5  10   0        680.52        689.49         9.34 o
  -4  10   0       2894.60       3063.51        38.42 o
  -3  10   0        543.77        546.21        12.34 o
  -2  10   0      14921.86      15437.94       343.30 o
  -1  10   0        403.99        392.98         5.25 o
   0  10   0         43.03         48.38         1.05 o
   1  10   0       4555.41       4662.80       112.98 o
   2  10   0       2769.51       2827.48        32.98 o
   3  10   0          0.97          2.32         0.55 o
   4  10   0        277.77        301.69         5.16 o
   5  10   0       1189.06       1221.47        27.42 o
   6  10   0       2211.63       2261.98        26.72 o
   7  10   0        610.97        606.18        11.56 o
   8  10   0        790.53        718.45        13.54 o
   9  10   0        113.53        108.17         4.14 o
  -8  11   0        237.62        223.60         4.61 o
  -7  11   0       4292.48       4282.30        57.89 o
  -6  11   0        715.57        756.21        19.45 o
  -5  11   0         33.90         31.34         0.99 o
  -4  11   0         20.01         26.50         1.10 o
  -3  11   0         30.27         34.09         1.10 o
  -2  11   0       1258.68       1251.08        14.96 o
  -1  11   0       2110.51       2163.37        59.30 o
   0  11   0        294.57        295.60         4.25 o
   1  11   0         79.93         95.10         1.95 o
   2  11   0         87.83         93.22         1.66 o
   3  11   0       4789.81       4951.47        55.80 o
   4  11   0       3598.26       3716.51        42.54 o
   5  11   0        461.85        502.10        22.50 o
   6  11   0       2605.42       2782.83        40.00 o
   7  11   0         90.90         87.55         1.82 o
   8  11   0         76.22         69.55         2.42 o
  -8  12   0       1112.60       1117.00        15.39 o
  -7  12   0         34.27         32.01         1.20 o
  -6  12   0        379.95        400.81         5.95 o
  -5  12   0       5742.96       5651.52        68.79 o
  -4  12   0       7726.89       7834.38       102.13 o
  -3  12   0         20.43         22.37         1.48 o
  -2  12   0        418.13        421.71         5.52 o
  -1  12   0          4.64          6.74         0.78 o
   0  12   0       1561.91       1662.34        19.72 o
   1  12   0       1060.85       1074.86        26.02 o
   2  12   0        310.11        341.08         5.47 o
   3  12   0        663.73        718.43        38.05 o
   4  12   0       6606.44       6815.44       161.73 o
   5  12   0        984.74       1009.49        23.44 o
   6  12   0         16.66         14.88         0.82 o
   7  12   0         44.82         44.19         1.64 o
   8  12   0        285.20        264.83         5.63 o
  -7  13   0         13.16         16.20         1.80 o
  -6  13   0        665.50        686.24        14.06 o
  -5  13   0        154.38        162.49         4.53 o
  -4  13   0        882.97        857.92        10.94 o
  -3  13   0         30.88         34.85         1.25 o
  -2  13   0        684.03        680.06        15.94 o
  -1  13   0       1212.46       1272.68        15.57 o
   0  13   0         13.15         13.45         0.82 o
   1  13   0         85.42         84.12         1.69 o
   2  13   0        505.54        492.21         6.46 o
   3  13   0        215.77        244.18         3.65 o
   4  13   0       1935.58       2108.41        40.63 o
   5  13   0       1288.79       1313.41        16.07 o
   6  13   0        100.03        104.49         4.77 o
   7  13   0         17.11         16.61         1.01 o
  -7  14   0         23.31         20.22         2.19 o
  -6  14   0       2264.44       2204.90        25.73 o
  -5  14   0        122.59        115.84         2.15 o
  -4  14   0        426.83        447.54         8.44 o
  -3  14   0        626.12        661.11         8.79 o
  -2  14   0       1616.09       1706.19        18.99 o
  -1  14   0        153.58        153.90         2.76 o
   0  14   0       2874.48       2869.73        33.47 o
   1  14   0        217.69        205.24         3.31 o
   2  14   0       1815.03       1828.43        21.71 o
   3  14   0       1276.95       1299.51        18.36 o
   4  14   0         52.63         46.18         1.56 o
   5  14   0        935.70        964.14        33.05 o
   6  14   0       2565.93       2527.80        29.93 o
   7  14   0        234.22        227.64         3.70 o
  -6  15   0        188.43        174.59         3.15 o
  -5  15   0       2703.74       2680.68        42.89 o
  -4  15   0          5.61          2.30         0.86 o
  -3  15   0       1091.34       1120.13        14.35 o
  -2  15   0         96.08        105.95         2.11 o
  -1  15   0         86.41         91.36         1.71 o
   0  15   0         50.74         51.60         2.73 o
   1  15   0       1742.69       1787.58        30.78 o
   2  15   0       1794.22       1785.88        21.32 o
   3  15   0        532.45        564.38         7.78 o
   4  15   0        261.92        259.65         3.81 o
   5  15   0       1482.66       1424.24        17.29 o
   6  15   0          2.66          2.33         1.17 o
  -5  16   0        768.64        744.14        10.26 o
  -4  16   0       3108.21       3214.79       119.07 o
  -3  16   0        365.25        384.80         5.52 o
  -2  16   0       2465.59       2536.72        33.75 o
  -1  16   0        129.24        131.91         2.62 o
   0  16   0       6414.14       6671.76        74.58 o
   1  16   0        129.89        119.82         2.15 o
   2  16   0        126.52        129.80         2.53 o
   3  16   0        452.62        455.76        15.86 o
   4  16   0       1687.91       1742.79        20.76 o
   5  16   0        253.81        253.02         4.61 o
  -5  17   0       1265.92       1228.36        16.25 o
  -4  17   0       1239.88       1245.40        22.27 o
  -3  17   0       4484.68       4402.07       104.85 o
  -2  17   0         69.40         63.15         1.60 o
  -1  17   0        112.67        111.03         2.15 o
   0  17   0        167.77        162.17         2.71 o
   1  17   0       1670.07       1607.05        19.04 o
   2  17   0        350.45        338.16         5.07 o
   3  17   0        295.87        294.99         4.29 o
   4  17   0        153.09        156.40         2.76 o
  -3  18   0       2234.35       2203.73        25.86 o
  -2  18   0       1431.53       1440.70        17.07 o
  -1  18   0         42.08         38.69         1.49 o
   0  18   0         23.80         26.15         1.35 o
   1  18   0        190.61        186.75         6.02 o
   2  18   0        882.96        829.15        10.48 o
   3  18   0         96.39         94.07         3.98 o
  -1  19   0          5.09          6.74         1.13 o
   0  19   0        384.20        374.88         7.97 o
   1  19   0        341.95        329.63         5.13 o
  -1 -19   1       1840.98       1763.17        23.52 o
   0 -19   1        117.65        125.26         3.44 o
   1 -19   1         17.40         17.77         1.24 o
  -3 -18   1         19.07         16.84         1.46 o
  -2 -18   1       1435.77       1404.08        18.58 o
  -1 -18   1       2286.59       2269.85        26.44 o
   0 -18   1        690.72        700.36         8.84 o
   1 -18   1        317.56        316.04         4.64 o
   2 -18   1         15.73         18.50         1.27 o
   3 -18   1        213.51        224.23         4.22 o
  -5 -17   1       2110.27       2060.38        24.97 o
  -4 -17   1        270.61        275.99         8.67 o
  -3 -17   1        667.00        655.72        17.03 o
  -2 -17   1        186.20        179.47         4.06 o
  -1 -17   1         33.49         34.40         3.13 o
   0 -17   1       1634.35       1645.18        19.71 o
   1 -17   1       7748.99       7921.33        87.67 o
   2 -17   1          5.20          6.50         0.86 o
   3 -17   1        245.80        253.75         4.53 o
   4 -17   1        352.41        366.15         5.12 o
   5 -17   1        503.63        472.90         6.41 o
  -5 -16   1          1.72          2.41         1.09 o
  -4 -16   1          1.96          1.93         0.82 o
  -3 -16   1        147.36        155.74         2.82 o
  -2 -16   1         48.29         50.69         1.80 o
  -1 -16   1       1243.89       1213.99        17.66 o
   0 -16   1        101.03        101.65         3.59 o
   1 -16   1        168.02        165.08         5.00 o
   2 -16   1         61.93         58.21         1.88 o
   3 -16   1        293.92        287.58         4.08 o
   4 -16   1          0.39          1.06         1.01 o
   5 -16   1       2764.93       2651.45        33.44 o
  -6 -15   1         37.00         43.17         1.54 o
  -5 -15   1       1361.70       1373.01        24.69 o
  -4 -15   1          0.57          1.08         0.82 o
  -3 -15   1        153.75        153.62         2.89 o
  -2 -15   1         83.68         86.77         2.19 o
  -1 -15   1       4161.30       4203.10        62.97 o
   0 -15   1       6406.88       6373.19        71.65 o
   1 -15   1       2665.64       2717.20        33.72 o
   2 -15   1        123.19        128.35         2.66 o
   3 -15   1        896.16        947.55        11.71 o
   4 -15   1       2793.75       2882.48        33.86 o
   5 -15   1       1425.98       1389.69        17.68 o
   6 -15   1         12.19         14.18         1.31 o
  -7 -14   1         27.43         21.88         1.88 o
  -6 -14   1        118.48        116.45         2.48 o
  -5 -14   1        570.98        614.92        11.95 o
  -4 -14   1       2597.08       2807.85       184.62 o
  -3 -14   1       2117.97       2133.06        39.92 o
  -2 -14   1       1214.98       1194.23        14.70 o
  -1 -14   1         64.71         77.58         1.88 o
   0 -14   1         72.83         69.89         1.49 o
   1 -14   1        885.31        918.46        15.78 o
   2 -14   1       1386.30       1454.60        17.73 o
   3 -14   1        562.09        543.89         9.77 o
   4 -14   1        202.06        204.87         5.08 o
   5 -14   1       3139.05       3136.84        57.99 o
   6 -14   1          0.13          0.79         1.16 o
   7 -14   1        246.68        237.46         3.70 o
  -7 -13   1        214.02        220.01         3.98 o
  -6 -13   1        185.56        178.63         5.94 o
  -5 -13   1         48.48         57.38         1.44 o
  -4 -13   1        744.66        766.25        12.81 o
  -3 -13   1       2819.34       2860.51        33.37 o
  -2 -13   1          0.93          3.35         0.71 o
  -1 -13   1       1990.74       1990.62        50.24 o
   0 -13   1       3531.35       3492.44        40.11 o
   1 -13   1       2701.78       2856.17       125.40 o
   2 -13   1          5.60          5.06         0.82 o
   3 -13   1        807.35        823.04        15.08 o
   4 -13   1        807.92        807.66        10.38 o
   5 -13   1       1835.02       1805.60        23.13 o
   6 -13   1        320.51        295.60         7.19 o
   7 -13   1       1969.34       1939.25        24.53 o
  -8 -12   1        392.62        377.63         5.79 o
  -7 -12   1        247.15        242.23         3.89 o
  -6 -12   1          8.28          6.69         0.88 o
  -5 -12   1        233.97        227.58         6.80 o
  -4 -12   1       4404.25       4503.38        51.16 o
  -3 -12   1        681.85        631.47         9.69 o
  -2 -12   1        323.45        320.40        16.09 o
  -1 -12   1         90.71         98.37         1.88 o
   0 -12   1       1013.24       1013.33        12.65 o
   1 -12   1       3983.44       4013.95        53.37 o
   2 -12   1       1354.21       1372.57        16.45 o
   3 -12   1       3992.14       4070.71        46.88 o
   4 -12   1        243.90        256.13         3.69 o
   5 -12   1         82.01         76.99         1.55 o
   6 -12   1        353.24        349.95         5.02 o
   7 -12   1         10.75          9.92         0.98 o
   8 -12   1        415.73        404.50         8.98 o
  -8 -11   1         37.14         36.33         3.59 o
  -7 -11   1        473.07        458.31         7.68 o
  -6 -11   1         63.40         70.36         1.58 o
  -5 -11   1      11101.11      11707.88       327.44 o
  -4 -11   1        705.89        721.05         9.50 o
  -3 -11   1       1713.83       1683.91        21.14 o
  -2 -11   1        993.60       1012.07        43.21 o
  -1 -11   1        142.31        135.37         2.66 o
   0 -11   1       1582.72       1555.81        18.45 o
   1 -11   1        473.74        479.33         6.30 o
   2 -11   1       4485.74       4446.31        50.88 o
   3 -11   1       2237.72       2252.12        26.63 o
   4 -11   1         74.13         87.66         1.91 o
   5 -11   1         57.26         61.98         2.50 o
   6 -11   1        162.20        168.19         2.89 o
   7 -11   1         68.35         71.58         3.52 o
   8 -11   1         32.58         28.69         1.16 o
  -9 -10   1        157.37        150.39        12.58 o
  -8 -10   1       1138.30       1123.45        38.83 o
  -7 -10   1          0.55          1.18         1.02 o
  -6 -10   1        117.82        128.17         4.61 o
  -5 -10   1         74.90         85.31         1.91 o
  -4 -10   1        733.79        801.84        13.05 o
  -3 -10   1       2243.27       2193.22        25.24 o
  -2 -10   1         13.53         13.27         0.63 o
  -1 -10   1       4072.59       3874.83        55.09 o
   0 -10   1        264.11        263.27         3.64 o
   1 -10   1       7752.39       7603.50        97.39 o
   2 -10   1         86.59         81.80         1.49 o
   3 -10   1        617.28        647.46        11.64 o
   4 -10   1          0.63          2.95         0.75 o
   5 -10   1        153.11        137.38         3.52 o
   6 -10   1          0.86          0.60         0.71 o
   7 -10   1        760.60        791.25        23.99 o
   8 -10   1         15.29         21.62         1.17 o
   9 -10   1        313.36        278.95         6.02 o
  -9  -9   1        222.57        232.40         4.06 o
  -8  -9   1        202.34        186.81         3.83 o
  -7  -9   1       7446.80       7653.00        90.19 o
  -6  -9   1       1745.20       1764.49        22.47 o
  -5  -9   1          0.98          5.10         0.78 o
  -4  -9   1        250.45        242.37         3.37 o
  -3  -9   1       7319.62       7554.03       170.32 o
  -2  -9   1        527.65        499.64         7.34 o
  -1  -9   1       5578.84       5779.46       129.85 o
   0  -9   1        817.42        838.57        10.22 o
   1  -9   1      11068.88      10778.07       431.05 o
   2  -9   1       4968.85       4985.04        56.02 o
   3  -9   1       2819.18       2874.03        41.76 o
   4  -9   1         21.74         15.78         0.71 o
   5  -9   1       2934.14       3047.23        38.67 o
   6  -9   1       1456.75       1438.84        17.18 o
   7  -9   1       6224.54       6240.80        74.67 o
   8  -9   1        811.64        807.46        14.55 o
   9  -9   1        809.83        779.90        14.63 o
  -9  -8   1         51.69         48.42         2.11 o
  -8  -8   1       2432.70       2445.67        56.57 o
  -7  -8   1         12.67         12.06         0.71 o
  -6  -8   1       1013.48       1062.86        13.09 o
  -5  -8   1         50.60         58.53         1.27 o
  -4  -8   1       1990.08       2046.74        33.83 o
  -3  -8   1         33.25         29.28         2.42 o
  -2  -8   1       1782.87       1733.66        20.64 o
  -1  -8   1       1185.96       1088.71        14.92 o
   0  -8   1         30.57         25.27         0.86 o
   1  -8   1       2139.82       2162.99        29.00 o
   2  -8   1        381.25        357.11         4.86 o
   3  -8   1        141.81        127.98         2.25 o
   4  -8   1       2598.60       2706.52        31.41 o
   5  -8   1         38.94         46.70         1.33 o
   6  -8   1        145.16        150.16         2.37 o
   7  -8   1       2023.59       1933.00        30.24 o
   8  -8   1          9.81          7.18         1.27 o
   9  -8   1          4.86          6.06         1.80 o
  -9  -7   1       2918.04       2874.57        33.25 o
  -8  -7   1         53.30         59.15         1.38 o
  -7  -7   1         30.95         23.15         1.09 o
  -6  -7   1         81.60         77.59         1.44 o
  -5  -7   1        185.81        204.99         7.89 o
  -4  -7   1       4229.08       4242.41        48.01 o
  -3  -7   1        155.98        166.63         2.97 o
  -2  -7   1       9998.62      10018.86       180.12 o
   0  -7   1         64.62         76.94         2.19 o
   1  -7   1       2050.22       1738.14        21.42 o
   2  -7   1       4739.97       4618.24        55.42 o
   3  -7   1       4487.93       4171.56        48.44 o
   4  -7   1       2491.71       2487.47        47.11 o
   5  -7   1       4061.91       4184.56        50.99 o
   6  -7   1       1108.81       1197.82        15.41 o
   7  -7   1        518.82        513.91         6.87 o
   8  -7   1        678.55        657.37        12.57 o
   9  -7   1       1082.61       1069.12        25.16 o
 -10  -6   1        439.14        419.29        19.77 o
  -9  -6   1        102.18         97.25         5.94 o
  -8  -6   1        200.05        215.14         3.48 o
  -7  -6   1         50.32         60.21         1.35 o
  -6  -6   1       1986.65       2014.63        40.55 o
  -5  -6   1        611.63        621.29         9.30 o
  -4  -6   1        217.62        195.01         2.93 o
  -3  -6   1       8294.13       8282.86       191.42 o
  -2  -6   1        716.27        694.05         8.67 o
  -1  -6   1        997.18        936.30        12.21 o
   0  -6   1        646.72        632.06         8.28 o
   1  -6   1       2529.10       2469.39        43.13 o
   2  -6   1          8.75          4.10         1.25 o
   4  -6   1       1163.47       1094.54        14.19 o
   5  -6   1       1169.16       1204.60        14.53 o
   6  -6   1         54.85         57.57         1.31 o
   7  -6   1       2981.38       2997.43        49.59 o
   8  -6   1        102.65        102.90         4.30 o
   9  -6   1        605.98        588.90        11.59 o
  10  -6   1          5.57          4.45         1.44 o
 -10  -5   1        722.48        744.07         9.72 o
  -9  -5   1       1818.11       1887.02        53.83 o
  -8  -5   1         53.30         53.18         2.19 o
  -7  -5   1       1861.64       1941.76        22.98 o
  -6  -5   1       1034.28       1005.57        14.58 o
  -5  -5   1        203.46        194.83         3.20 o
  -4  -5   1          3.42          5.14         0.55 o
  -2  -5   1       2083.79       1823.15        30.55 o
  -1  -5   1        332.07        369.34         5.05 o
   0  -5   1       2670.73       2559.73        29.11 o
   1  -5   1       1070.92       1168.30        13.75 o
   2  -5   1       6718.32       6526.23       213.76 o
   3  -5   1       1609.67       1390.25        16.68 o
   5  -5   1        559.92        569.80         7.40 o
   6  -5   1        384.84        407.79         8.12 o
   7  -5   1        361.31        392.06         7.79 o
   8  -5   1        575.84        554.45        16.02 o
   9  -5   1        397.36        400.49        16.41 o
  10  -5   1          2.42          3.67         1.99 o
 -10  -4   1        985.34        925.28        22.19 o
  -9  -4   1        160.56        162.12         3.59 o
  -8  -4   1        230.26        216.90         3.31 o
  -7  -4   1       1579.34       1563.23        19.98 o
  -6  -4   1       1776.93       1704.75        31.25 o
  -5  -4   1        970.63        958.74        12.37 o
  -4  -4   1        326.57        309.84         6.41 o
  -3  -4   1       3232.29       3190.79        98.99 o
  -2  -4   1       2062.76       2031.62        23.47 o
  -1  -4   1        293.79        259.74         3.37 o
   0  -4   1        665.41        551.75         8.98 o
   1  -4   1         23.19         20.19         0.49 o
   2  -4   1       3416.97       3430.21        48.64 o
   4  -4   1        888.29        905.18        22.97 o
   5  -4   1        106.04         99.73         1.69 o
   6  -4   1         41.20         38.40         1.35 o
   7  -4   1        300.59        310.34         6.25 o
   8  -4   1        279.85        286.76         6.48 o
   9  -4   1         38.66         32.74         1.77 o
  10  -4   1       1677.81       1652.85        28.43 o
 -10  -3   1         98.44        103.81         3.26 o
  -9  -3   1        172.75        182.81         3.36 o
  -8  -3   1       1425.29       1448.49        24.38 o
  -7  -3   1        602.14        647.43         8.33 o
  -6  -3   1        378.00        382.42         5.19 o
  -2  -3   1       4412.29       3906.73        74.93 o
   0  -3   1         29.03         26.02         0.60 o
   2  -3   1       2286.02       2203.76        25.30 o
   3  -3   1       1584.93       1422.27        16.56 o
   4  -3   1       5607.32       6010.57        95.36 o
   5  -3   1       2519.93       2601.61        42.74 o
   6  -3   1         16.18         25.22         2.11 o
   7  -3   1       2759.73       2904.36        62.50 o
   8  -3   1        605.36        576.85        13.28 o
   9  -3   1       2541.81       2572.81        53.28 o
  10  -3   1       1071.71       1056.63        29.61 o
 -10  -2   1        601.07        583.07        11.17 o
  -9  -2   1        688.36        681.77        14.38 o
  -8  -2   1         13.20         13.75         1.02 o
  -7  -2   1       2187.65       2223.25        25.63 o
  -6  -2   1       2915.19       2928.30        61.33 o
  -5  -2   1        872.10        828.87        11.67 o
  -4  -2   1         80.38         96.84         1.80 o
  -3  -2   1       1191.01       1210.23        14.36 o
   0  -2   1          8.84          4.89         0.47 o
   1  -2   1       2350.48       1820.61        64.61 o
   2  -2   1       2918.16       3015.65        47.56 o
   3  -2   1       4003.09       3974.75        63.46 o
   4  -2   1         57.01         46.19         1.46 o
   5  -2   1        412.55        419.29         8.34 o
   6  -2   1         66.36         67.50         2.03 o
   7  -2   1        195.24        212.38         7.34 o
   8  -2   1        235.27        265.39        10.31 o
   9  -2   1       1614.05       1503.90        25.57 o
  10  -2   1       1292.04       1185.42        21.43 o
 -10  -1   1       2338.31       2343.98        47.66 o
  -9  -1   1       1327.02       1362.28        33.99 o
  -8  -1   1        762.43        793.38        10.79 o
  -7  -1   1       3324.19       3469.95        39.64 o
  -6  -1   1       1982.56       2067.25        60.71 o
  -5  -1   1        408.94        412.38         6.56 o
  -4  -1   1       1610.90       1468.08        23.83 o
  -3  -1   1         91.54         44.35         2.34 o
   2  -1   1       2697.20       2460.82        39.28 o
   3  -1   1       1749.85       1560.99        70.55 o
   4  -1   1        225.49        231.14         6.25 o
   5  -1   1       4984.00       4995.74        78.66 o
   6  -1   1       3018.54       2973.40        56.54 o
   7  -1   1       4724.76       4861.57       107.98 o
   8  -1   1         14.28         16.42         1.95 o
   9  -1   1        182.79        181.45        11.33 o
  10  -1   1         43.50         37.26         1.93 o
 -10   0   1       1019.91        951.27        17.82 o
  -9   0   1          1.28          2.42         1.16 o
  -8   0   1        310.62        314.08        12.81 o
  -7   0   1       1017.38       1028.46        28.13 o
  -6   0   1        982.88       1040.07        21.64 o
  -5   0   1        374.88        383.33         5.56 o
  -4   0   1        185.98        179.82         3.59 o
  -3   0   1         10.50          9.07         0.33 o
   2   0   1        522.56        495.02        29.06 o
   3   0   1        239.75        215.17         5.86 o
   4   0   1        107.81        110.76         5.63 o
   6   0   1        591.05        592.38        14.69 o
   7   0   1        117.05        125.98         2.93 o
   8   0   1         12.70         10.30         0.93 o
   9   0   1        211.88        201.80        10.55 o
  10   0   1        251.48        244.44        12.34 o
 -10   1   1       1421.22       1388.42        24.47 o
  -9   1   1       7141.35       7256.24       113.84 o
  -8   1   1       3239.09       3079.38       127.43 o
  -7   1   1       1107.94       1136.08        19.49 o
  -6   1   1        352.51        348.71         4.69 o
  -5   1   1       6114.13       6574.74       349.24 o
  -4   1   1        420.31        402.32         5.98 o
  -3   1   1        272.33        201.78         3.09 o
  -2   1   1        245.51        201.80         5.70 o
   2   1   1        418.14        416.00        18.67 o
   3   1   1        343.37        231.63        15.63 o
   4   1   1        329.32        272.05         7.19 o
   6   1   1       9612.95       9917.87       217.67 o
   7   1   1       2174.50       2187.16        48.83 o
   8   1   1         11.38          9.58         0.82 o
   9   1   1       2162.86       2283.66        39.85 o
  10   1   1        166.99        159.07         7.27 o
 -10   2   1        517.47        511.29        12.42 o
  -9   2   1          2.17          3.12         1.05 o
  -8   2   1        117.79        119.37         2.82 o
  -7   2   1          3.94          5.81         1.02 o
  -6   2   1       1529.84       1570.52        42.58 o
  -5   2   1         14.27         17.61         1.56 o
  -4   2   1       5878.88       6121.21        96.84 o
  -2   2   1       2420.18       2333.30        27.88 o
  -1   2   1       2638.09       2295.00        75.32 o
   0   2   1        262.51        236.46         3.64 o
   2   2   1       2671.18       2596.84        55.24 o
   4   2   1        343.92        310.76         5.86 o
   6   2   1       3428.36       3557.98        43.99 o
   7   2   1        630.05        624.40         9.22 o
   8   2   1        324.14        334.78         6.63 o
   9   2   1         44.86         51.03         3.05 o
  10   2   1         11.56         10.85         1.80 o
 -10   3   1         37.20         30.26         3.75 o
  -9   3   1        380.22        382.17         7.51 o
  -8   3   1         69.79         72.38         3.67 o
  -7   3   1       4178.86       4325.36        69.22 o
  -6   3   1          1.31          3.53         0.49 o
  -5   3   1       7464.41       7869.55       123.53 o
  -4   3   1       1719.53       1681.87        19.54 o
  -1   3   1       3732.09       3475.32       455.42 o
   2   3   1       4742.88       4542.69       179.93 o
   4   3   1       1025.21        958.65        11.49 o
   5   3   1          7.23          5.53         0.39 o
   6   3   1       3177.70       3173.46        79.69 o
   7   3   1        489.35        519.97         7.84 o
   8   3   1        331.83        320.69         5.03 o
   9   3   1       1050.73       1079.30        39.92 o
  10   3   1        357.82        321.49        10.78 o
 -10   4   1        609.59        521.24        12.11 o
  -9   4   1         17.37         15.08         1.88 o
  -8   4   1       1618.04       1634.38        27.72 o
  -7   4   1        452.82        437.69        13.13 o
  -6   4   1         97.27         87.80         1.50 o
  -5   4   1       1110.19       1189.29        14.36 o
  -4   4   1       2370.24       2245.96        26.07 o
  -2   4   1        900.53        911.24        66.96 o
  -1   4   1       3665.24       3739.58        51.64 o
   0   4   1       1449.20       1484.69        56.64 o
   1   4   1         26.14         11.65         0.44 o
   2   4   1       1500.90       1328.25        17.79 o
   3   4   1         59.03         59.56         3.83 o
   4   4   1       6334.36       6252.06       103.13 o
   5   4   1       1979.03       1929.11        24.92 o
   6   4   1         73.67         66.11         1.38 o
   7   4   1       2147.46       2164.30        25.51 o
   8   4   1        160.13        157.93         2.91 o
   9   4   1          0.48          1.57         0.71 o
  10   4   1        195.79        193.98         7.58 o
 -10   5   1       1219.74       1243.94        21.86 o
  -9   5   1       1165.32       1208.28        39.69 o
  -8   5   1       1079.71       1072.27        21.49 o
  -7   5   1        309.25        335.28         5.45 o
  -6   5   1          2.53          4.36         0.49 o
  -5   5   1       1619.50       1690.37        37.50 o
  -4   5   1       5933.61       6198.25        75.66 o
  -3   5   1         47.92         62.80         1.16 o
  -2   5   1        293.49        255.14         3.85 o
  -1   5   1       5344.04       4619.27        55.06 o
   0   5   1       3375.97       3118.80        37.59 o
   1   5   1       3795.68       3172.14        50.72 o
   2   5   1        471.67        438.72         5.52 o
   3   5   1         80.11         72.88         2.19 o
   4   5   1        952.04       1017.41        13.05 o
   5   5   1      10688.95      11336.11       255.02 o
   6   5   1       1245.49       1272.94        15.30 o
   7   5   1        662.22        703.28        28.28 o
   8   5   1        298.20        296.24         4.24 o
   9   5   1       2137.01       2121.29        32.43 o
  10   5   1         49.00         41.09         1.88 o
 -10   6   1         18.14         17.27         1.93 o
  -9   6   1         27.45         28.18         1.55 o
  -8   6   1       5167.49       5154.46        96.82 o
  -7   6   1         10.48         11.63         1.41 o
  -6   6   1       2937.35       2925.52        33.31 o
  -5   6   1       4176.52       4167.03        53.75 o
  -4   6   1        334.19        373.44         5.33 o
  -3   6   1       4801.67       4882.86        63.48 o
  -2   6   1         41.51         25.88         2.58 o
  -1   6   1        545.35        594.16         7.40 o
   0   6   1        926.78        929.57        11.10 o
   1   6   1       4181.63       3830.98        53.91 o
   2   6   1        531.49        474.70        13.67 o
   3   6   1       2864.49       2767.22        46.64 o
   4   6   1       4902.79       4663.03       241.97 o
   5   6   1         64.00         66.95         2.11 o
   6   6   1        751.62        751.88        24.53 o
   7   6   1       2011.63       2079.08        51.18 o
   8   6   1       1175.36       1159.13        15.28 o
   9   6   1          4.15          4.74         1.16 o
  10   6   1        220.84        199.56         6.08 o
  -9   7   1        388.44        373.93         7.27 o
  -8   7   1        722.76        753.97        48.99 o
  -7   7   1       4148.78       4276.33        71.65 o
  -6   7   1         70.06         73.13         1.44 o
  -5   7   1       4900.41       4933.08        55.14 o
  -4   7   1       5727.76       5735.05        65.74 o
  -2   7   1         67.03         86.27         1.55 o
  -1   7   1       3672.67       3472.21        39.17 o
   0   7   1       2291.25       2097.17        24.36 o
   1   7   1       5201.98       4963.14       161.03 o
   2   7   1       1149.06       1118.89        13.31 o
   3   7   1       5296.70       5098.76       158.45 o
   4   7   1          6.39         10.28         0.49 o
   5   7   1       2879.21       2829.97        39.38 o
   6   7   1       1165.96       1168.81        57.82 o
   7   7   1       7530.53       7815.70       122.37 o
   8   7   1        913.75        929.83        16.89 o
   9   7   1         82.05         76.92         2.92 o
  -9   8   1        194.15        181.11         8.13 o
  -8   8   1       2407.45       2341.38        29.14 o
  -7   8   1        177.17        194.35         3.75 o
  -6   8   1         10.33         11.02         0.77 o
  -5   8   1       1719.67       1693.13        20.05 o
  -4   8   1        234.90        279.25         7.50 o
  -3   8   1        425.04        405.02        15.78 o
  -2   8   1       9637.69      10123.67       160.95 o
  -1   8   1       5007.64       5117.01       102.51 o
   0   8   1        877.87        881.20        11.71 o
   1   8   1       2398.38       2492.32        30.70 o
   2   8   1          9.19          4.21         0.55 o
   3   8   1       1729.38       1765.34        69.61 o
   4   8   1       1413.22       1510.41        18.10 o
   5   8   1        622.09        618.65        20.08 o
   6   8   1       1330.25       1302.82        58.05 o
   7   8   1         50.82         58.03         2.58 o
   8   8   1       2069.50       2009.56       108.91 o
   9   8   1        351.48        368.69        19.77 o
  -9   9   1       2911.77       2837.34        55.45 o
  -8   9   1        566.58        540.08         8.75 o
  -7   9   1        285.52        280.01         4.27 o
  -6   9   1          5.64          7.04         0.66 o
  -5   9   1       2963.70       3032.70        35.36 o
  -4   9   1         52.42         64.93         1.54 o
  -3   9   1       1228.73       1358.65        59.22 o
  -2   9   1       4411.66       4521.53       106.80 o
  -1   9   1        678.17        665.06        11.17 o
   0   9   1       3695.46       3638.89        44.01 o
   1   9   1       3504.76       3612.27        62.04 o
   2   9   1        573.74        604.43         7.62 o
   3   9   1       5081.99       5246.25       145.48 o
   4   9   1         70.12         81.90         1.44 o
   5   9   1        258.07        281.48         5.23 o
   6   9   1         45.17         41.52         1.17 o
   7   9   1          1.32          2.98         1.48 o
   8   9   1       1194.05       1303.23        26.70 o
   9   9   1        991.12        971.46        18.23 o
  -9  10   1        624.79        640.18        15.78 o
  -8  10   1         33.39         34.54         2.66 o
  -7  10   1        291.16        299.26         5.63 o
  -6  10   1       2529.05       2480.40        31.77 o
  -5  10   1        188.39        181.99         3.75 o
  -4  10   1          8.14          7.97         0.78 o
  -3  10   1        144.16        159.96         2.74 o
  -2  10   1         40.20         47.63         1.80 o
  -1  10   1       7231.73       7394.49        88.63 o
   0  10   1       1638.15       1695.01        20.22 o
   1  10   1        122.28        117.24         4.30 o
   2  10   1        100.65        105.35         1.87 o
   3  10   1       1791.49       1853.22        60.39 o
   4  10   1       1139.88       1232.20        15.86 o
   5  10   1         58.69         61.37         1.95 o
   6  10   1       2992.87       3089.75        38.03 o
   7  10   1         15.12         16.92         2.11 o
   8  10   1        345.28        349.71        10.47 o
   9  10   1       1078.96       1123.55        20.16 o
  -8  11   1       2039.73       2014.96        24.41 o
  -7  11   1       1489.32       1483.04        18.23 o
  -6  11   1        350.16        363.81         6.33 o
  -5  11   1        291.45        290.43         4.51 o
  -4  11   1          4.48          3.22         0.71 o
  -3  11   1        493.69        538.34         7.54 o
  -2  11   1       2792.50       3002.97        35.08 o
  -1  11   1       1463.97       1524.44        18.43 o
   0  11   1        647.48        664.95         8.40 o
   1  11   1       4717.37       5036.91        93.44 o
   2  11   1        331.25        364.99        10.31 o
   3  11   1        346.17        387.38         5.41 o
   4  11   1       2983.46       3053.03        35.12 o
   5  11   1         30.50         35.39         1.17 o
   6  11   1        950.76        959.69        14.20 o
   7  11   1       5874.91       5830.65        93.43 o
   8  11   1       1606.80       1572.37        26.40 o
  -8  12   1         36.24         33.92         2.58 o
  -7  12   1         90.03         95.82         2.09 o
  -6  12   1       2894.73       2887.26        39.77 o
  -5  12   1          2.53          3.96         1.05 o
  -4  12   1         12.02         13.41         1.64 o
  -3  12   1       2389.57       2403.90        29.79 o
  -2  12   1       2309.36       2417.56        30.78 o
  -1  12   1       7948.37       8275.51       175.56 o
   0  12   1       4064.24       4114.44        47.45 o
   1  12   1        778.50        820.07        12.66 o
   2  12   1        220.36        216.11         3.48 o
   3  12   1        172.10        167.05         2.98 o
   4  12   1        296.75        299.57         4.42 o
   5  12   1        143.19        156.90         2.59 o
   6  12   1       1247.10       1277.92        24.06 o
   7  12   1         36.48         33.58         2.03 o
   8  12   1          2.19          2.23         1.60 o
  -7  13   1        143.18        139.20         4.06 o
  -6  13   1          9.20         10.72         1.56 o
  -5  13   1       3546.84       3548.59        92.66 o
  -4  13   1         26.43         31.63         1.41 o
  -3  13   1       7844.35       8106.40        90.66 o
  -2  13   1       2111.91       2220.96        53.75 o
  -1  13   1       3137.93       3257.36        84.46 o
   0  13   1       1931.04       1976.72        44.53 o
   1  13   1        579.83        616.14        20.86 o
   2  13   1        354.24        380.81         5.30 o
   3  13   1        468.52        476.31         6.40 o
   4  13   1       1951.16       2013.21        25.66 o
   5  13   1       4355.48       4301.86        52.41 o
   6  13   1        742.94        679.63        28.67 o
   7  13   1         11.16          9.12         2.09 o
  -7  14   1        360.85        363.58         5.19 o
  -6  14   1        550.27        550.91        24.69 o
  -5  14   1        330.78        311.42         4.76 o
  -4  14   1        182.74        188.28         3.15 o
  -3  14   1        532.89        569.45         7.83 o
  -2  14   1       1116.76       1138.58        13.76 o
  -1  14   1        544.13        545.25         7.24 o
   0  14   1       1713.47       1733.08        20.77 o
   1  14   1        586.08        589.40        27.81 o
   2  14   1       2033.44       2122.88       215.33 o
   3  14   1        407.87        437.63         9.14 o
   4  14   1        124.48        127.79         2.26 o
   5  14   1         20.90         19.51         0.98 o
   6  14   1          9.13          9.16         1.33 o
   7  14   1        353.25        365.43         8.06 o
  -6  15   1        663.41        654.86        10.52 o
  -5  15   1         89.45         89.67         3.20 o
  -4  15   1        764.60        747.19        10.19 o
  -3  15   1         88.53         97.66         2.04 o
  -2  15   1        260.20        270.31         4.16 o
  -1  15   1         18.48         26.18         1.09 o
   0  15   1       2233.02       2205.02        24.63 o
   1  15   1         78.44         74.72         5.16 o
   2  15   1        225.00        208.85         3.20 o
   3  15   1       3490.27       3524.27        47.03 o
   4  15   1        391.11        373.01         5.14 o
   5  15   1       1285.12       1283.13        15.63 o
   6  15   1         90.45         74.71         2.73 o
  -5  16   1          7.84          7.32         1.01 o
  -4  16   1         70.27         66.00         1.71 o
  -3  16   1          6.15          5.22         1.09 o
  -2  16   1          0.03          0.44         0.78 o
  -1  16   1          3.60          3.50         0.90 o
   0  16   1          6.17          5.24         0.94 o
   1  16   1        337.84        354.72         5.47 o
   2  16   1        736.84        772.78         9.89 o
   3  16   1        590.58        588.42         7.67 o
   4  16   1         11.66         10.28         0.98 o
   5  16   1        570.55        568.41         7.34 o
  -5  17   1       4511.84       4500.52        51.32 o
  -4  17   1         21.46         21.75         1.64 o
  -3  17   1        331.59        360.20         5.19 o
  -2  17   1        136.65        143.62         2.71 o
  -1  17   1        513.16        524.80         8.91 o
   0  17   1        417.64        412.67         5.75 o
   1  17   1       3912.71       3964.84       201.42 o
   2  17   1       1036.73        988.23        12.43 o
   3  17   1        298.49        292.29         4.20 o
   4  17   1        124.64        135.58         2.82 o
  -3  18   1          3.64          4.40         1.01 o
  -2  18   1         18.11         13.88         1.20 o
  -1  18   1        237.60        234.32         3.65 o
   0  18   1       1534.73       1501.93        18.34 o
   1  18   1        847.15        790.23        10.90 o
   2  18   1        371.36        360.03         5.74 o
   3  18   1        922.90        948.28        21.25 o
  -1  19   1       3388.06       3346.35        41.80 o
   0  19   1         11.47          8.65         1.20 o
   1  19   1        813.96        786.76         9.94 o
  -1 -19   2          2.89          3.10         1.27 o
   0 -19   2        602.20        583.40        12.58 o
   1 -19   2        239.50        224.41         3.54 o
  -3 -18   2         20.04         18.52         1.33 o
  -2 -18   2        206.41        211.41         4.58 o
  -1 -18   2       2129.01       2152.03        72.04 o
   0 -18   2       4839.53       4811.90        92.19 o
   1 -18   2        236.27        225.59         3.48 o
   2 -18   2        458.02        455.86         6.24 o
   3 -18   2        593.48        588.74        11.49 o
  -4 -17   2        233.79        257.13         4.29 o
  -3 -17   2        253.67        252.98         3.97 o
  -2 -17   2       1148.48       1125.64        57.35 o
  -1 -17   2         10.76         11.80         1.41 o
   0 -17   2        701.27        694.95         8.78 o
   1 -17   2        110.32        110.28         2.21 o
   2 -17   2         59.26         60.10         1.49 o
   3 -17   2         55.21         53.08         1.60 o
   4 -17   2        418.85        426.24        13.67 o
   5 -17   2        684.79        654.30         8.84 o
  -5 -16   2        355.55        366.94         5.69 o
  -4 -16   2         42.63         46.62         1.54 o
  -3 -16   2          4.56          6.44         0.93 o
  -2 -16   2       2001.53       1999.44        23.98 o
  -1 -16   2       3721.50       3566.04        56.56 o
   0 -16   2       2545.66       2546.61        29.28 o
   1 -16   2        589.03        593.02         7.90 o
   2 -16   2        285.31        287.71         9.92 o
   3 -16   2         27.42         30.41         1.09 o
   4 -16   2         33.90         32.10         1.31 o
   5 -16   2          6.43          7.37         1.04 o
  -6 -15   2         19.58         17.68         1.35 o
  -5 -15   2        171.89        169.24         4.61 o
  -4 -15   2        543.70        546.51         7.45 o
  -3 -15   2        717.75        720.16        10.24 o
  -2 -15   2       5586.38       5571.62        67.12 o
  -1 -15   2        484.00        473.02         9.22 o
   0 -15   2        529.58        533.63         7.36 o
   1 -15   2        122.03        124.54         2.21 o
   2 -15   2         29.33         23.95         0.93 o
   3 -15   2        423.37        427.80         6.64 o
   4 -15   2        250.66        250.06         3.81 o
   5 -15   2       1437.40       1424.06        29.61 o
   6 -15   2         97.11         93.77         2.89 o
  -7 -14   2        234.37        230.83         8.83 o
  -6 -14   2       2681.90       2741.09        35.16 o
  -5 -14   2       1742.73       1820.96        21.87 o
  -4 -14   2       4076.13       4076.81        47.13 o
  -3 -14   2        222.45        228.51         3.59 o
  -2 -14   2         79.24         86.72         1.73 o
  -1 -14   2       1874.63       1860.19        37.50 o
   0 -14   2        268.42        258.78         3.92 o
   1 -14   2        459.17        474.90         6.52 o
   2 -14   2        450.30        466.09         6.46 o
   3 -14   2         14.13         15.58         0.82 o
   4 -14   2       4428.07       4389.30        76.49 o
   5 -14   2        227.58        230.52        11.09 o
   6 -14   2        288.97        277.50         4.03 o
   7 -14   2        110.16         95.24         4.22 o
  -7 -13   2         89.46         85.26         2.15 o
  -6 -13   2       1078.96       1136.11        14.36 o
  -5 -13   2         33.64         33.39         1.05 o
  -4 -13   2       2962.38       3035.40        35.24 o
  -3 -13   2       1112.71       1151.43        26.95 o
  -2 -13   2        390.13        423.63         6.72 o
  -1 -13   2        146.58        140.02         2.21 o
   0 -13   2         52.82         64.85         1.38 o
   1 -13   2        463.48        485.21        10.24 o
   2 -13   2        230.05        244.48         3.96 o
   3 -13   2        639.60        621.94         8.28 o
   4 -13   2          6.38          6.75         0.88 o
   5 -13   2       3945.84       4094.15       122.82 o
   6 -13   2          2.07          2.43         0.93 o
   7 -13   2         77.73         68.91         2.66 o
  -8 -12   2        725.98        713.91        10.02 o
  -7 -12   2        119.99        129.62         2.76 o
  -6 -12   2       3557.37       3579.30        46.80 o
  -5 -12   2        367.76        389.09         5.94 o
  -4 -12   2        667.14        663.41         8.29 o
  -3 -12   2       2401.70       2394.82        28.06 o
  -2 -12   2       1552.05       1561.58        24.45 o
  -1 -12   2          2.31          4.83         1.64 o
   0 -12   2       2335.24       2352.07        27.50 o
   1 -12   2       4907.54       5185.83        58.99 o
   2 -12   2      12655.39      13095.40       183.48 o
   3 -12   2        172.25        174.84         2.76 o
   4 -12   2        354.33        360.42         6.00 o
   5 -12   2        372.35        352.42         7.11 o
   6 -12   2       4192.86       4186.10        47.94 o
   7 -12   2        391.61        399.45         8.91 o
   8 -12   2        525.31        510.38        12.19 o
  -8 -11   2        133.26        131.81         2.77 o
  -7 -11   2        312.07        291.92         5.47 o
  -6 -11   2        395.75        404.41         8.13 o
  -5 -11   2        884.95        864.87        11.47 o
  -4 -11   2        438.27        476.04         6.24 o
  -3 -11   2       1179.91       1159.66        18.83 o
  -2 -11   2        336.23        328.03         4.42 o
  -1 -11   2        118.53        124.45         2.20 o
   0 -11   2       1665.72       1635.08        20.86 o
   1 -11   2       4091.21       4203.71        62.19 o
   2 -11   2       2091.17       2085.11        43.99 o
   3 -11   2        545.88        535.36         7.50 o
   4 -11   2          0.15         -0.51         0.60 o
   5 -11   2        939.40        946.87        11.98 o
   6 -11   2       1334.18       1345.30        16.30 o
   7 -11   2        759.98        716.08         9.11 o
   8 -11   2        295.64        275.46         4.43 o
  -9 -10   2          8.78          7.94         1.64 o
  -8 -10   2         17.97         16.76         1.17 o
  -7 -10   2        770.72        805.89        10.11 o
  -6 -10   2         69.22         67.76         2.34 o
  -5 -10   2       1049.61       1053.71        13.59 o
  -4 -10   2       1456.72       1556.07        18.67 o
  -3 -10   2       4342.15       4259.91        48.23 o
  -2 -10   2       2143.49       2178.24        25.47 o
  -1 -10   2          2.84          5.14         0.55 o
   0 -10   2      15570.87      16437.70       523.94 o
   1 -10   2       3132.41       3069.50        35.30 o
   2 -10   2        487.80        483.88         6.35 o
   3 -10   2        176.50        190.56         6.02 o
   4 -10   2        773.17        849.41        11.50 o
   5 -10   2       1465.63       1417.34        18.11 o
   6 -10   2         74.27         70.81         2.73 o
   7 -10   2         71.88         71.64         1.72 o
   8 -10   2       3924.90       3786.02        97.98 o
   9 -10   2        417.93        366.31         7.22 o
  -9  -9   2         28.19         26.76         1.35 o
  -8  -9   2       3095.39       3084.48        35.80 o
  -7  -9   2          3.30          4.44         0.78 o
  -6  -9   2         15.50         18.54         1.41 o
  -5  -9   2        456.52        458.17         5.91 o
  -4  -9   2       1371.99       1442.38        21.72 o
  -3  -9   2        610.18        662.80         8.39 o
  -2  -9   2       1311.40       1281.82        15.41 o
  -1  -9   2        506.88        531.61        14.53 o
   0  -9   2        628.85        578.40        14.92 o
   1  -9   2       3599.50       3450.76        42.29 o
   2  -9   2       4141.83       4109.91        46.79 o
   3  -9   2        683.60        711.10         9.79 o
   4  -9   2       2089.40       2225.77        25.85 o
   5  -9   2        559.49        580.61         7.79 o
   6  -9   2         97.54        101.52         1.98 o
   7  -9   2       4834.27       4815.25        58.14 o
   8  -9   2       3078.35       3022.11        91.10 o
   9  -9   2         62.70         55.37         4.45 o
  -9  -8   2         82.61         78.81         2.10 o
  -8  -8   2       1825.16       1891.04        49.93 o
  -7  -8   2       2369.00       2415.63        28.56 o
  -6  -8   2        190.22        205.68         7.27 o
  -5  -8   2        843.32        830.53        21.17 o
  -4  -8   2       1817.18       1913.55        22.49 o
  -3  -8   2       1578.63       1545.95        39.85 o
  -2  -8   2      10702.76      10243.78       160.65 o
  -1  -8   2         93.14        128.61         2.87 o
   0  -8   2       3285.78       3373.28        41.59 o
   1  -8   2       1394.57       1425.42        19.85 o
   2  -8   2        606.06        574.07        10.08 o
   3  -8   2       1246.84       1312.81        16.85 o
   4  -8   2       1872.24       1925.71        46.10 o
   5  -8   2       1518.91       1533.20        28.21 o
   6  -8   2       8921.57       8973.35       180.72 o
   7  -8   2         10.19          6.10         0.71 o
   8  -8   2         85.63         81.92         2.86 o
   9  -8   2         31.29         24.85         1.84 o
  -9  -7   2        107.16        115.34         3.67 o
  -8  -7   2       2957.84       3024.76       145.32 o
  -7  -7   2        242.98        253.53         6.17 o
  -6  -7   2        518.17        516.52         8.98 o
  -5  -7   2        385.91        399.59        24.61 o
  -4  -7   2        482.31        485.44         9.14 o
  -3  -7   2         84.43        100.03         1.66 o
  -2  -7   2       4595.83       4610.22        51.99 o
  -1  -7   2       2889.94       2690.48        38.97 o
   0  -7   2         62.69         58.85         1.10 o
   1  -7   2       1049.17       1121.31        28.83 o
   2  -7   2       5267.84       5126.50        84.77 o
   3  -7   2       3446.41       3505.45        40.11 o
   4  -7   2       2742.64       2793.27        31.99 o
   5  -7   2        895.47        944.05        11.76 o
   6  -7   2        556.79        589.47         8.37 o
   7  -7   2       2293.06       2281.38        38.83 o
   8  -7   2          9.92          8.85         1.88 o
   9  -7   2        122.58        117.15         6.02 o
 -10  -6   2          2.96          3.76         1.31 o
  -9  -6   2       1224.14       1270.44        34.22 o
  -8  -6   2        891.45        906.17        12.11 o
  -7  -6   2       2039.91       2180.13        32.50 o
  -6  -6   2       4950.88       5319.76        64.78 o
  -5  -6   2       2312.56       2317.78        26.90 o
  -3  -6   2       5533.16       5712.41        74.13 o
  -2  -6   2        223.67        190.49         2.80 o
  -1  -6   2        228.39        223.72         5.63 o
   0  -6   2       3321.52       2733.11        33.67 o
   1  -6   2        106.19        152.87         2.37 o
   3  -6   2        712.12        720.21         8.95 o
   4  -6   2       5560.34       5475.91        62.37 o
   5  -6   2        105.62        108.74         1.98 o
   6  -6   2         58.73         63.95         1.24 o
   7  -6   2         71.59         76.70         2.58 o
   8  -6   2       5517.94       5546.34       120.01 o
   9  -6   2        282.29        290.76         5.97 o
  10  -6   2        401.10        364.11         7.39 o
 -10  -5   2        519.86        485.52        11.49 o
  -9  -5   2        758.34        793.06        11.33 o
  -8  -5   2       1487.46       1534.89        18.73 o
  -7  -5   2       3312.48       3410.79        39.16 o
  -6  -5   2        753.60        789.06        14.06 o
  -5  -5   2        382.64        404.73         5.49 o
  -4  -5   2        840.28        909.10        12.05 o
  -3  -5   2         65.38         74.55         1.27 o
  -2  -5   2        584.95        495.59         6.24 o
  -1  -5   2       4796.54       4029.34        52.36 o
   0  -5   2        613.11        574.06         6.96 o
   1  -5   2       3273.92       3283.65        42.72 o
   2  -5   2       6709.31       6907.28       112.35 o
   3  -5   2       7040.01       7084.86       199.78 o
   4  -5   2          0.06          0.94         0.33 o
   5  -5   2        102.06        109.67         1.84 o
   6  -5   2         59.65         66.01         1.93 o
   7  -5   2         11.22         16.93         1.16 o
   8  -5   2       1041.17        997.19        17.06 o
   9  -5   2       1018.22        974.62        17.29 o
  10  -5   2        172.49        144.53         4.19 o
 -10  -4   2       1374.63       1370.18        21.95 o
  -9  -4   2       3860.08       3839.88        44.19 o
  -8  -4   2       1997.31       2017.75        30.00 o
  -7  -4   2        265.34        280.25         3.80 o
  -6  -4   2         11.51         10.66         0.60 o
  -5  -4   2        262.98        239.98         3.48 o
  -4  -4   2         34.48         44.26         1.09 o
  -3  -4   2       1775.05       1834.86        24.92 o
  -1  -4   2       3221.27       2801.31        36.41 o
   0  -4   2         23.33         17.42         0.49 o
   1  -4   2       2577.41       2321.61       145.87 o
   3  -4   2         65.18         62.51         1.10 o
   4  -4   2       1877.13       2152.47        32.50 o
   5  -4   2         14.07         11.33         0.99 o
   6  -4   2        625.29        708.81        18.91 o
   7  -4   2       1576.15       1602.60        37.66 o
   8  -4   2        154.92        148.55         3.82 o
   9  -4   2        617.85        624.38        11.37 o
  10  -4   2        408.78        367.34         7.73 o
 -10  -3   2        136.02        128.07         2.97 o
  -9  -3   2        418.43        417.02        12.58 o
  -8  -3   2        271.10        277.80         4.03 o
  -7  -3   2       1144.16       1151.95        15.31 o
  -6  -3   2       4833.99       4973.72        56.02 o
  -5  -3   2       2752.59       2691.84        30.81 o
  -4  -3   2       1333.92       1427.65        31.88 o
  -3  -3   2        655.33        582.31        11.72 o
  -2  -3   2       2083.07       2061.78        23.70 o
   2  -3   2       4649.63       4727.37        75.95 o
   3  -3   2       1796.15       1741.82        21.51 o
   4  -3   2       4099.64       4114.38        65.47 o
   5  -3   2         18.72         19.04         0.82 o
   6  -3   2        564.32        556.00        10.16 o
   7  -3   2        279.29        267.02         5.63 o
   8  -3   2        261.97        231.07         6.33 o
   9  -3   2       5218.92       5563.45        89.75 o
  10  -3   2        770.30        793.95        33.28 o
 -10  -2   2       2470.70       2421.19        40.59 o
  -9  -2   2        113.63        105.46         2.36 o
  -8  -2   2       1735.72       1793.37        23.99 o
  -7  -2   2        533.85        527.76         6.85 o
  -6  -2   2        198.35        208.95         6.48 o
  -5  -2   2       2516.24       2546.09        32.12 o
  -4  -2   2       2856.47       2723.94        46.49 o
  -3  -2   2        471.32        530.31         9.22 o
  -1  -2   2       4309.99       4316.24       135.63 o
   2  -2   2       2414.89       2578.19        43.36 o
   3  -2   2        645.81        649.11         8.37 o
   5  -2   2        903.85        919.90        19.69 o
   6  -2   2       5508.39       5492.97        99.99 o
   7  -2   2       2319.82       2484.32        41.76 o
   8  -2   2       5989.16       6360.10       136.65 o
   9  -2   2        743.10        731.25        13.43 o
  10  -2   2        169.28        172.91         4.31 o
 -10  -1   2        651.33        631.97        21.72 o
  -9  -1   2        224.86        228.20         5.47 o
  -8  -1   2        362.04        386.77         5.36 o
  -7  -1   2        298.24        320.27         4.78 o
  -6  -1   2       2492.57       2388.42        31.41 o
  -5  -1   2        270.83        271.93         4.05 o
  -4  -1   2        885.10        768.71        27.35 o
  -3  -1   2       2035.28       2070.71        23.85 o
  -2  -1   2          3.28          5.24         0.63 o
  -1  -1   2       2979.92       2731.44        61.41 o
   0  -1   2       1484.22       1189.83        17.20 o
   3  -1   2        260.70        245.11         3.22 o
   5  -1   2       1673.51       1780.42        30.59 o
   6  -1   2         34.91         39.46         2.97 o
   7  -1   2       1214.63       1223.05        26.64 o
   8  -1   2       3188.96       3080.88       120.71 o
   9  -1   2       1540.38       1550.01        26.85 o
  10  -1   2        210.60        205.68         4.53 o
 -10   0   2        129.29        123.46         3.47 o
  -9   0   2        126.27        118.66         3.67 o
  -8   0   2         44.83         57.10         1.42 o
  -7   0   2        638.14        649.24         8.28 o
  -6   0   2       9131.32       9336.96       146.78 o
  -5   0   2       4529.38       4625.88        90.08 o
  -3   0   2         51.38         63.78         1.20 o
  -1   0   2       2223.01       1774.99        21.72 o
   1   0   2          1.91          3.50         0.16 o
   3   0   2       1590.78       1560.64        19.00 o
   4   0   2       1233.43       1177.07        30.24 o
   5   0   2          0.86          1.48         0.55 o
   6   0   2       3051.32       3314.70       121.88 o
   7   0   2       1618.92       1708.87        43.83 o
   8   0   2         31.23         37.06         1.73 o
   9   0   2        124.45        129.12         3.31 o
  10   0   2       5199.34       5200.72       144.15 o
 -10   1   2        348.25        325.09        10.63 o
  -9   1   2          4.96          6.54         1.38 o
  -8   1   2        282.10        304.57         9.53 o
  -7   1   2       8798.45       8840.19       137.25 o
  -6   1   2       1241.17       1251.25        15.17 o
  -5   1   2       3862.59       3932.80        47.05 o
  -4   1   2       5212.14       5481.43       206.42 o
  -3   1   2         94.92        106.46         2.89 o
   0   1   2        271.65        222.96         3.23 o
   2   1   2        137.01        132.61         1.98 o
   3   1   2       1951.31       1797.66        63.05 o
   4   1   2       2722.33       2757.40        45.78 o
   5   1   2        391.98        392.44         5.32 o
   6   1   2       1829.01       1822.26        22.36 o
   7   1   2        906.55        905.84        17.92 o
   8   1   2       1633.30       1643.53        41.02 o
   9   1   2        178.40        153.77         4.69 o
  10   1   2         90.96         78.87         3.20 o
 -10   2   2        119.92        129.28         3.70 o
  -9   2   2        413.94        435.63         9.42 o
  -8   2   2       2118.71       2179.84        79.69 o
  -7   2   2        519.52        530.27         6.79 o
  -6   2   2       2423.55       2541.32        29.33 o
  -5   2   2      10778.73      10766.84       235.80 o
  -4   2   2        245.25        215.10         4.38 o
  -3   2   2        723.79        815.82        14.30 o
  -2   2   2       1441.94       1418.82        17.42 o
  -1   2   2        138.63        146.21         2.14 o
   2   2   2        155.13        114.10         2.59 o
   3   2   2         12.86         18.63         0.78 o
   5   2   2        279.98        306.69         4.60 o
   6   2   2        276.95        313.29         4.38 o
   7   2   2        253.01        264.34         3.81 o
   8   2   2        288.97        289.61         8.98 o
   9   2   2         65.03         61.87         2.15 o
  10   2   2          3.11          4.45         1.88 o
 -10   3   2        654.79        660.42        12.37 o
  -9   3   2        361.04        340.67        10.00 o
  -8   3   2       1623.67       1604.58        27.18 o
  -7   3   2       2343.49       2303.91        28.97 o
  -6   3   2       1581.87       1580.06        19.55 o
  -5   3   2       1450.06       1515.44        19.24 o
  -4   3   2       6681.85       7305.71       154.62 o
  -3   3   2        444.84        476.05         6.80 o
  -2   3   2       1176.14       1088.24        17.27 o
  -1   3   2       1647.99       1473.31        28.60 o
   1   3   2        176.30        155.57         2.42 o
   2   3   2       6403.79       6631.08       211.11 o
   4   3   2       1429.36       1314.67        16.33 o
   5   3   2       1397.19       1458.72        34.38 o
   6   3   2        556.38        557.07         6.96 o
   7   3   2        186.71        188.89         2.82 o
   8   3   2          7.05         10.56         0.71 o
   9   3   2        267.44        254.67        11.88 o
  10   3   2        563.15        530.02        13.99 o
 -10   4   2       1485.89       1461.08        35.55 o
  -9   4   2        313.16        331.81        10.24 o
  -8   4   2       2749.40       2793.49        45.84 o
  -7   4   2        335.16        344.76         4.84 o
  -6   4   2       4045.87       4090.38        61.18 o
  -5   4   2       3910.86       3784.66        42.82 o
  -4   4   2       3371.07       3459.10        42.24 o
  -3   4   2        232.00        282.10         5.47 o
  -1   4   2          2.54          2.27         0.33 o
   3   4   2       1479.94       1534.89        29.69 o
   4   4   2       2576.63       2571.25        47.86 o
   5   4   2         72.55         76.57         5.08 o
   7   4   2        109.98        110.59         8.98 o
   8   4   2       1122.71       1123.88        33.99 o
   9   4   2        293.02        293.26        10.70 o
  10   4   2       1471.69       1372.98        42.58 o
 -10   5   2        145.99        131.88         3.83 o
  -9   5   2        373.92        374.85         7.57 o
  -8   5   2         62.32         70.15         2.04 o
  -7   5   2        690.93        675.15        12.27 o
  -6   5   2       1071.86       1135.93        15.74 o
  -5   5   2       1105.78       1223.33        15.31 o
  -4   5   2        134.71        127.45         4.06 o
  -3   5   2        914.16        965.62        17.81 o
  -2   5   2       6791.24       6538.91       116.88 o
   0   5   2        109.53        115.49         1.82 o
   1   5   2       2092.51       2054.18        25.58 o
   2   5   2       1422.61       1424.32        16.73 o
   3   5   2       5235.67       5179.04        81.71 o
   4   5   2       3277.29       3460.79        59.46 o
   5   5   2        452.84        466.31         8.44 o
   6   5   2       2265.23       2321.77        38.63 o
   7   5   2        428.22        422.97         9.14 o
   8   5   2        506.84        488.65         8.29 o
   9   5   2          7.72          8.69         1.20 o
  10   5   2       1653.56       1501.04        42.97 o
 -10   6   2       1710.89       1728.77        38.67 o
  -9   6   2       1106.65       1070.86        18.75 o
  -8   6   2        528.35        547.11         8.39 o
  -7   6   2       1561.98       1575.70        18.97 o
  -6   6   2        471.42        482.84         6.35 o
  -5   6   2         33.18         21.49         0.77 o
  -3   6   2       2622.85       2719.83        40.94 o
  -2   6   2       3641.58       3423.84        39.06 o
  -1   6   2          5.47          7.42         0.44 o
   0   6   2       3282.47       3051.28        39.72 o
   1   6   2        190.67        180.51         2.58 o
   2   6   2         11.86         12.24         0.63 o
   3   6   2         65.16         82.54         1.58 o
   4   6   2       3662.35       3674.40        58.50 o
   5   6   2          0.40          0.61         0.86 o
   6   6   2          4.22          4.09         1.80 o
   7   6   2       1064.83       1099.89        19.16 o
   8   6   2       1402.21       1437.72        25.55 o
   9   6   2       3255.51       3338.67        62.40 o
  10   6   2       1069.55       1048.46        45.55 o
  -9   7   2          1.98          1.74         1.38 o
  -8   7   2          9.65         11.92         0.75 o
  -7   7   2        149.12        148.84         2.58 o
  -6   7   2       1229.67       1277.20        34.77 o
  -5   7   2       5043.37       5006.99        95.08 o
  -4   7   2        313.15        304.13         4.14 o
  -3   7   2         83.05         78.44         1.80 o
  -2   7   2      10470.59      10216.80       185.95 o
  -1   7   2        320.85        406.81         9.77 o
   0   7   2       4538.75       4620.13        55.95 o
   1   7   2       3925.97       3822.16        55.47 o
   2   7   2        932.61        915.64        11.95 o
   3   7   2          4.90          7.09         0.38 o
   4   7   2         18.87         18.92         0.49 o
   5   7   2       1971.08       2000.62        79.69 o
   6   7   2         85.75         78.23         3.67 o
   7   7   2       1133.75       1094.46        19.22 o
   8   7   2        254.95        226.18         6.74 o
   9   7   2          0.98          4.81         2.66 o
  -9   8   2          5.02          4.37         1.49 o
  -8   8   2         90.78         93.63         5.86 o
  -7   8   2       1474.53       1461.55        27.81 o
  -6   8   2       7164.01       7211.31        81.09 o
  -5   8   2        236.53        234.47         7.42 o
  -4   8   2       1420.13       1488.13        33.13 o
  -3   8   2       9257.60       9528.53       132.65 o
  -2   8   2       2495.94       2575.05        38.13 o
  -1   8   2        111.18        119.02         1.99 o
   0   8   2        187.03        155.69         4.84 o
   1   8   2       4011.75       4068.28        65.16 o
   3   8   2         61.42         69.17         1.27 o
   4   8   2        747.72        749.39        22.50 o
   5   8   2       2905.30       3015.96        48.55 o
   6   8   2       6303.48       6094.85       250.49 o
   7   8   2         30.96         25.76         1.55 o
   8   8   2       1456.60       1454.77        24.23 o
   9   8   2       1221.70       1223.41        52.82 o
  -9   9   2        196.86        176.88         3.21 o
  -8   9   2         41.07         38.42         1.16 o
  -7   9   2         99.61        101.28         1.93 o
  -6   9   2        581.10        576.81         7.90 o
  -5   9   2       1566.13       1579.35        18.78 o
  -4   9   2       1264.89       1277.26        33.13 o
  -3   9   2       1002.24       1014.12        12.26 o
  -2   9   2       4007.50       4211.25        47.73 o
  -1   9   2        519.31        492.92         6.46 o
   0   9   2       4878.81       4872.66        80.87 o
   1   9   2       4320.09       4356.21        56.40 o
   2   9   2         39.90         48.02         1.16 o
   3   9   2       1769.60       1796.99        38.28 o
   4   9   2       1054.63       1051.26        13.83 o
   5   9   2       1767.29       1785.90        62.04 o
   6   9   2         79.08         75.80         2.37 o
   7   9   2        362.94        385.57         7.46 o
   8   9   2        215.10        225.16         4.81 o
   9   9   2          7.82          4.95         1.54 o
  -9  10   2        313.41        314.58         5.32 o
  -8  10   2       2145.60       2174.20        26.24 o
  -7  10   2        164.82        171.33         3.07 o
  -6  10   2       3301.33       3344.74        41.49 o
  -5  10   2        321.28        318.13         9.92 o
  -4  10   2       3882.20       4060.32        49.59 o
  -3  10   2       5226.02       5402.90        66.57 o
  -2  10   2       1554.55       1650.63        24.61 o
  -1  10   2       1085.78       1122.69        19.61 o
   0  10   2       9759.69       9933.14       117.92 o
   1  10   2       2875.22       2997.93       120.40 o
   2  10   2       2009.17       2109.84        50.94 o
   3  10   2       1747.28       1737.66        20.22 o
   4  10   2       6433.55       6723.25        75.35 o
   5  10   2       1583.83       1572.63        18.89 o
   6  10   2       1000.76        983.77        45.78 o
   7  10   2         13.01         14.87         1.54 o
   8  10   2       2673.66       2628.51       114.62 o
  -8  11   2       1142.34       1132.83        15.39 o
  -7  11   2        109.26        106.75         2.10 o
  -6  11   2       1274.82       1260.68        16.71 o
  -5  11   2         51.53         58.07         1.38 o
  -4  11   2         57.02         71.04         1.65 o
  -3  11   2       2827.04       2952.84        36.46 o
  -2  11   2        558.37        574.24         7.40 o
  -1  11   2          6.18          5.76         0.71 o
   0  11   2         14.30         18.72         1.95 o
   1  11   2        172.58        191.58         3.15 o
   2  11   2       1107.93       1087.76        13.37 o
   3  11   2        940.91       1029.74        13.54 o
   4  11   2        735.46        738.72        12.34 o
   5  11   2        664.98        706.36        12.50 o
   6  11   2       1261.93       1243.07        22.25 o
   7  11   2         45.80         39.11         1.82 o
   8  11   2          2.03          5.67         1.93 o
  -8  12   2         36.04         32.10         1.31 o
  -7  12   2        186.52        177.83         3.20 o
  -6  12   2         28.94         27.25         1.09 o
  -5  12   2        945.65        931.15        13.81 o
  -4  12   2        596.95        616.91         8.28 o
  -3  12   2        127.78        144.80         2.42 o
  -2  12   2       2035.49       2158.83        25.45 o
  -1  12   2        231.19        240.40         3.70 o
   0  12   2         14.91          9.94         0.71 o
   1  12   2         84.34         85.04         2.02 o
   2  12   2       1626.76       1678.95        34.46 o
   3  12   2          0.61          1.45         0.60 o
   4  12   2        213.11        222.75         3.31 o
   5  12   2         67.57         59.84         2.66 o
   6  12   2       1272.72       1229.43        21.31 o
   7  12   2         51.29         51.81         2.21 o
   8  12   2          3.93          4.38         1.88 o
  -7  13   2          3.14          5.22         2.34 o
  -6  13   2          4.00          2.72         1.33 o
  -5  13   2        277.81        266.81         4.47 o
  -4  13   2         72.19         76.42         1.71 o
  -3  13   2       1969.79       2068.67        27.27 o
  -2  13   2        403.15        419.04         5.85 o
  -1  13   2        291.23        311.41         5.94 o
   0  13   2       3028.04       3144.64       104.38 o
   1  13   2        765.49        769.00        21.10 o
   2  13   2        349.64        368.13         5.12 o
   3  13   2        764.30        759.09         9.56 o
   4  13   2       2548.17       2465.41        76.26 o
   5  13   2        742.31        736.83         9.49 o
   6  13   2        190.14        182.23         4.53 o
   7  13   2          1.87          2.73         1.91 o
  -7  14   2        620.15        584.34         8.01 o
  -6  14   2        674.54        688.01        13.52 o
  -5  14   2        232.42        247.28         3.92 o
  -4  14   2      10634.80      10897.11       120.22 o
  -3  14   2          6.19          6.00         0.86 o
  -2  14   2          0.41          2.95         0.98 o
  -1  14   2       1082.58       1137.87        13.87 o
   0  14   2       1614.50       1636.50        19.98 o
   1  14   2       2096.70       2086.01        26.76 o
   2  14   2       1588.55       1585.07        19.77 o
   3  14   2       3681.47       3771.95        40.98 o
   4  14   2       2969.47       3084.61        38.73 o
   5  14   2         59.44         65.42         3.59 o
   6  14   2        741.48        717.64        36.10 o
   7  14   2        555.23        545.22        11.03 o
  -6  15   2         34.85         36.71         1.35 o
  -5  15   2        242.51        231.99         3.75 o
  -4  15   2         20.71         22.86         1.41 o
  -3  15   2        200.91        214.00         3.20 o
  -2  15   2       2630.90       2770.93        36.57 o
  -1  15   2       1868.79       1986.65        45.00 o
   0  15   2       2504.69       2569.44        32.92 o
   1  15   2        291.22        277.59         7.97 o
   2  15   2       1612.36       1601.17        20.09 o
   3  15   2         32.57         38.30         1.20 o
   4  15   2        217.16        232.09         3.70 o
   5  15   2       1434.26       1421.43        17.50 o
   6  15   2        265.13        257.40        10.47 o
  -5  16   2         30.44         30.89         1.38 o
  -4  16   2        743.48        741.29         9.56 o
  -3  16   2         73.40         66.04         1.60 o
  -2  16   2       3893.75       4111.64        83.83 o
  -1  16   2          5.58          6.77         1.04 o
   0  16   2        940.72        930.62        11.60 o
   1  16   2        543.64        539.85         7.76 o
   2  16   2       1885.97       1908.80        22.48 o
   3  16   2       1572.03       1602.93        22.49 o
   4  16   2         29.98         30.69         1.31 o
   5  16   2          1.51          2.07         1.09 o
  -4  17   2       1071.67       1030.07        12.76 o
  -3  17   2        406.27        396.13         5.35 o
  -2  17   2         19.60         18.13         1.20 o
  -1  17   2       2070.17       2001.21        26.79 o
   0  17   2          3.11          5.31         1.01 o
   1  17   2          9.37          7.52         1.33 o
   2  17   2       1697.75       1711.47        37.82 o
   3  17   2         53.25         51.94         1.60 o
   4  17   2         96.04         99.20         3.13 o
  -3  18   2        596.59        611.85        10.39 o
  -2  18   2        292.11        297.78         5.47 o
  -1  18   2        182.58        174.90         3.31 o
   0  18   2       1408.18       1389.34        20.39 o
   1  18   2         92.93         83.15         1.93 o
   2  18   2        327.98        317.26         4.85 o
   3  18   2        182.02        187.88         3.91 o
  -1  19   2        661.54        641.94        14.69 o
   0  19   2         24.01         24.03         1.35 o
  -1 -19   3        378.65        376.06         8.20 o
   0 -19   3       1455.68       1446.74        17.51 o
   1 -19   3       1991.67       1953.45        31.17 o
  -3 -18   3         22.11         17.09         1.27 o
  -2 -18   3       1057.61       1049.80        15.03 o
  -1 -18   3       1812.04       1782.68        21.10 o
   0 -18   3        325.42        329.95         4.53 o
   1 -18   3       1093.81       1087.43        21.41 o
   2 -18   3          4.58          5.30         1.16 o
   3 -18   3          1.09          2.09         1.20 o
  -4 -17   3         12.63         12.20         1.22 o
  -3 -17   3       1006.71       1056.81        23.91 o
  -2 -17   3        313.57        320.01         6.56 o
  -1 -17   3       3473.32       3386.49        41.22 o
   0 -17   3        298.19        286.12         7.58 o
   1 -17   3          9.69          8.83         1.09 o
   2 -17   3        187.78        176.64         3.44 o
   3 -17   3       1875.31       1875.03        30.94 o
   4 -17   3         70.91         65.93         1.91 o
  -5 -16   3        579.07        558.29         7.35 o
  -4 -16   3        339.91        354.32         4.91 o
  -3 -16   3        110.71         97.56         2.09 o
  -2 -16   3        164.07        158.42         3.38 o
  -1 -16   3       1398.42       1373.49        16.74 o
   0 -16   3        822.15        837.29        50.78 o
   1 -16   3        142.78        155.88         3.36 o
   2 -16   3        125.43        132.84         2.48 o
   3 -16   3         12.52         14.05         1.88 o
   4 -16   3       3802.60       3761.92        45.00 o
   5 -16   3       1068.88       1051.73        14.17 o
  -6 -15   3        169.17        164.50         2.87 o
  -5 -15   3        284.54        298.33        10.16 o
  -4 -15   3       1069.09       1102.07        17.03 o
  -3 -15   3       1437.97       1424.15        18.85 o
  -2 -15   3       1998.79       2025.34        24.30 o
  -1 -15   3        103.31        113.26         5.16 o
   0 -15   3        405.54        430.26        61.96 o
   1 -15   3       4331.60       4365.96        94.46 o
   2 -15   3        841.34        831.96        11.25 o
   3 -15   3        440.25        443.99         6.56 o
   4 -15   3       1706.80       1691.34        20.87 o
   5 -15   3       2481.84       2473.35        28.95 o
   6 -15   3         95.72        106.41         2.73 o
  -7 -14   3          0.49          2.50         1.20 o
  -6 -14   3         14.98         14.35         1.20 o
  -5 -14   3        563.28        605.17         8.11 o
  -4 -14   3        521.13        502.95         9.92 o
  -3 -14   3        133.33        144.83         2.58 o
  -2 -14   3        436.08        446.51        13.91 o
  -1 -14   3        256.17        245.21         3.65 o
   0 -14   3       1981.72       2003.90        40.55 o
   1 -14   3        139.88        151.51         2.48 o
   2 -14   3        139.51        132.93         2.73 o
   3 -14   3       2348.18       2313.23        27.12 o
   4 -14   3       2781.22       2802.89        75.16 o
   5 -14   3        341.26        319.74         4.64 o
   6 -14   3        109.48        118.57         7.19 o
   7 -14   3         55.05         50.56         1.88 o
  -7 -13   3        479.53        471.64         6.87 o
  -6 -13   3        139.76        121.02         3.28 o
  -5 -13   3       8156.22       8544.84       101.33 o
  -4 -13   3        117.50        132.18         2.89 o
  -3 -13   3        210.67        209.81        10.39 o
  -2 -13   3        888.41        860.05        15.55 o
  -1 -13   3       3180.75       3196.21        36.51 o
   0 -13   3          2.36          3.41         0.77 o
   1 -13   3       2531.23       2650.44        30.38 o
   2 -13   3       1536.00       1567.08        22.27 o
   3 -13   3        530.94        548.27         7.79 o
   4 -13   3       1674.12       1702.30        25.72 o
   5 -13   3        172.24        173.87         4.38 o
   6 -13   3        243.95        235.03         7.81 o
   7 -13   3       1168.14       1165.01        14.31 o
  -8 -12   3        382.11        356.47         7.03 o
  -7 -12   3       1278.22       1337.21        19.71 o
  -6 -12   3        779.23        777.98         9.94 o
  -5 -12   3          8.14          6.08         0.82 o
  -4 -12   3       2786.83       2877.40        97.51 o
  -3 -12   3         45.96         44.93         1.88 o
  -2 -12   3        178.26        173.31         2.71 o
  -1 -12   3        273.73        277.88         5.55 o
   0 -12   3       3480.57       3511.60        40.25 o
   1 -12   3        166.73        168.14         2.65 o
   2 -12   3        237.93        219.00         9.69 o
   3 -12   3       4301.40       4365.04       105.01 o
   4 -12   3         20.99         27.21         1.05 o
   5 -12   3         26.65         24.69         0.93 o
   6 -12   3        789.89        815.42        11.29 o
   7 -12   3         11.13         14.47         1.17 o
   8 -12   3        366.13        360.45         8.20 o
  -8 -11   3       1796.25       1885.36        39.46 o
  -7 -11   3       3019.55       3170.31        39.24 o
  -6 -11   3       1047.85       1075.98        13.41 o
  -5 -11   3        507.02        509.81         7.16 o
  -4 -11   3        453.65        440.34         5.91 o
  -3 -11   3       5493.65       5606.45        63.08 o
  -2 -11   3        195.59        203.42         7.89 o
  -1 -11   3        319.81        338.27        10.00 o
   0 -11   3        604.93        630.52        14.45 o
   1 -11   3       3430.43       3485.42        40.10 o
   2 -11   3       3441.13       3441.21        45.58 o
   3 -11   3        874.71        897.89        12.06 o
   4 -11   3         18.06         19.59         0.93 o
   5 -11   3       7798.14       7898.41        95.04 o
   6 -11   3        517.21        483.04         8.75 o
   7 -11   3       1061.90       1068.38        14.17 o
   8 -11   3        208.34        187.13         3.09 o
  -9 -10   3       1013.77       1037.12        14.25 o
  -8 -10   3         61.85         60.51         1.71 o
  -7 -10   3        988.23       1007.75        12.71 o
  -6 -10   3       2009.76       2092.86        26.70 o
  -5 -10   3        136.18        135.95         2.21 o
  -4 -10   3       2060.72       2083.38        44.53 o
  -3 -10   3       2791.92       2962.75       161.34 o
  -2 -10   3       3294.96       3211.38        37.21 o
  -1 -10   3       1165.78       1224.90        17.97 o
   0 -10   3        673.32        648.97         8.12 o
   1 -10   3       1436.57       1425.15        17.12 o
   2 -10   3       1245.11       1238.91        31.33 o
   3 -10   3       3549.14       3498.06        74.30 o
   4 -10   3        240.37        239.47         3.42 o
   5 -10   3          5.17          5.18         0.77 o
   6 -10   3       1237.30       1296.15        15.46 o
   7 -10   3       1409.28       1408.52        19.39 o
   8 -10   3        146.13        150.24         3.75 o
  -9  -9   3       1422.61       1396.45        23.28 o
  -8  -9   3        527.78        538.99        11.56 o
  -7  -9   3         54.14         56.08         3.52 o
  -6  -9   3       1304.22       1352.37        16.13 o
  -5  -9   3       7845.71       8195.10       151.34 o
  -4  -9   3        912.53        927.12        11.32 o
  -3  -9   3       1595.99       1614.14        19.00 o
  -2  -9   3        573.99        535.53         6.91 o
  -1  -9   3       4217.88       4179.28        60.24 o
   0  -9   3        845.82        872.11        11.83 o
   1  -9   3        535.68        502.12         7.27 o
   2  -9   3        751.01        708.52        15.16 o
   3  -9   3      12884.11      14866.65       328.93 o
   4  -9   3         14.93         20.10         0.77 o
   5  -9   3        162.59        176.74         2.80 o
   6  -9   3       5333.79       5523.35        67.85 o
   7  -9   3       3888.87       3963.56        48.16 o
   8  -9   3         38.36         34.40         1.65 o
   9  -9   3       2657.97       2477.92        40.32 o
  -9  -8   3          9.12          8.30         1.05 o
  -8  -8   3        163.80        168.19         2.91 o
  -7  -8   3         88.80         78.48         1.71 o
  -6  -8   3       1104.05       1178.78        37.50 o
  -5  -8   3         78.31         74.07         1.72 o
  -4  -8   3        372.33        377.37         4.91 o
  -3  -8   3        503.15        500.44         6.46 o
  -2  -8   3       5570.71       5462.73        60.66 o
  -1  -8   3       3544.24       3423.93        45.38 o
   0  -8   3       3250.18       3160.04        36.19 o
   1  -8   3       1662.74       1600.34        19.17 o
   2  -8   3       3161.80       3208.42        42.40 o
   3  -8   3        227.70        245.17         3.65 o
   4  -8   3        671.50        705.32        15.31 o
   5  -8   3       1395.30       1420.97        18.24 o
   6  -8   3          1.73          1.89         0.64 o
   7  -8   3        376.03        371.87         6.02 o
   8  -8   3        330.47        321.69        12.97 o
   9  -8   3          7.22          9.45         1.54 o
  -9  -7   3         18.18         18.05         1.27 o
  -8  -7   3        400.96        409.80        11.88 o
  -7  -7   3       2109.31       2182.17        27.47 o
  -6  -7   3          5.79         12.53         1.17 o
  -5  -7   3       1063.32       1134.62        13.70 o
  -4  -7   3         12.03         16.67         0.60 o
  -3  -7   3      12508.32      12953.15      1577.30 o
  -2  -7   3        215.77        190.45         2.97 o
  -1  -7   3       1562.72       1369.58        20.63 o
   0  -7   3         23.50         19.44         0.63 o
   1  -7   3       6633.24       6048.59        67.88 o
   2  -7   3       2164.60       2239.61        30.16 o
   3  -7   3        997.45       1069.09        15.19 o
   4  -7   3       2944.55       3196.92        39.15 o
   5  -7   3       1091.39       1084.99        13.25 o
   6  -7   3       2971.17       2981.73        39.49 o
   7  -7   3        367.36        373.88        10.24 o
   8  -7   3         21.12         24.85         1.71 o
   9  -7   3        607.29        561.25        10.50 o
 -10  -6   3        913.29        909.53        26.88 o
  -9  -6   3        367.97        378.94         5.52 o
  -8  -6   3         66.01         67.76         3.36 o
  -7  -6   3       2608.31       2640.18        30.72 o
  -6  -6   3       4154.36       4149.76       147.04 o
  -5  -6   3        212.47        212.09         3.30 o
  -4  -6   3       1727.84       1798.27        21.08 o
  -3  -6   3       3779.25       3697.70        49.07 o
  -2  -6   3       4684.84       4518.97        51.16 o
  -1  -6   3       1627.62       1937.84        96.57 o
   0  -6   3        610.63        593.62        12.66 o
   1  -6   3       1483.89       1423.88        17.69 o
   2  -6   3        849.11        727.32         9.45 o
   3  -6   3        240.23        251.91         3.53 o
   4  -6   3        408.46        453.75         6.34 o
   5  -6   3       5814.33       5930.25        76.07 o
   6  -6   3        523.24        531.52         7.20 o
   7  -6   3        951.77        919.60        24.92 o
   8  -6   3       2197.33       2185.36        87.19 o
   9  -6   3        251.94        254.36         7.27 o
 -10  -5   3          1.08          0.55         1.33 o
  -9  -5   3       1154.53       1156.79        14.64 o
  -8  -5   3        837.46        858.86        15.00 o
  -7  -5   3        801.74        795.91        12.81 o
  -6  -5   3       2154.24       2153.53        60.00 o
  -5  -5   3       1299.96       1298.87        18.17 o
  -4  -5   3       3704.92       3616.87        43.65 o
  -3  -5   3        434.75        456.26        10.78 o
  -2  -5   3       1846.66       1893.23        22.37 o
   0  -5   3       1255.07       1198.45        14.42 o
   1  -5   3       3936.39       3563.82        97.04 o
   2  -5   3       1507.00       1536.98        33.91 o
   4  -5   3       3383.19       3473.06        50.47 o
   5  -5   3       6177.64       6319.44       158.45 o
   6  -5   3        210.16        224.06         4.80 o
   7  -5   3       8697.84       8779.58       137.95 o
   8  -5   3        257.53        265.21         5.29 o
   9  -5   3       1663.87       1655.72        29.22 o
  10  -5   3         30.21         23.24         1.87 o
 -10  -4   3        168.69        162.32         2.93 o
  -9  -4   3          5.07          6.29         0.99 o
  -8  -4   3        304.97        291.73         4.14 o
  -7  -4   3       1455.09       1485.39        50.39 o
  -6  -4   3        606.84        607.30        15.55 o
  -5  -4   3       3995.08       4082.47        46.28 o
  -4  -4   3        730.52        763.18        21.64 o
  -3  -4   3       3246.83       3013.63        34.53 o
  -2  -4   3       3265.20       2952.81        34.02 o
   0  -4   3       3424.15       3393.11        38.84 o
   1  -4   3       1443.77       1221.52        32.03 o
   2  -4   3        671.03        712.97         8.93 o
   3  -4   3       2162.53       2063.62        25.59 o
   4  -4   3         72.51         77.17         1.48 o
   5  -4   3       6679.83       6693.55       107.12 o
   6  -4   3        116.71        101.96         2.43 o
   7  -4   3        969.21        995.03        18.17 o
   8  -4   3         20.94         23.49         1.49 o
   9  -4   3        376.87        349.61         7.18 o
  10  -4   3        323.06        298.36         6.79 o
 -10  -3   3         99.91        107.02         2.58 o
  -9  -3   3        806.82        833.69        10.94 o
  -8  -3   3         44.50         42.60         1.10 o
  -7  -3   3       4381.30       4468.52        50.38 o
  -6  -3   3        103.13        113.13         1.77 o
  -5  -3   3        988.36        966.83        23.67 o
  -1  -3   3       2978.95       2933.70        38.65 o
   0  -3   3         35.38         59.83         3.13 o
   1  -3   3          6.79         14.07         0.44 o
   2  -3   3       1344.35       1451.79        17.12 o
   3  -3   3       7150.33       7402.67       167.89 o
   4  -3   3        665.88        647.00         8.12 o
   5  -3   3       4069.47       4279.29       117.82 o
   6  -3   3       1070.54       1127.13        19.81 o
   7  -3   3          5.09          7.26         0.93 o
   8  -3   3        947.46        970.67        17.12 o
   9  -3   3        864.68        816.84        17.45 o
  10  -3   3        191.07        165.97         3.98 o
 -10  -2   3         12.84         12.65         1.33 o
  -9  -2   3        528.24        522.28         7.29 o
  -8  -2   3       2188.45       2228.02        38.28 o
  -7  -2   3         57.55         52.16         1.80 o
  -6  -2   3       1220.66       1227.77        19.92 o
  -5  -2   3          3.32         10.55         0.94 o
  -4  -2   3        361.19        319.27         4.20 o
  -3  -2   3       5093.02       5065.89        60.05 o
  -2  -2   3       5796.70       4941.27       225.09 o
   2  -2   3       1427.72       1498.50        17.68 o
   3  -2   3       3237.39       3252.04        52.05 o
   4  -2   3        146.53        155.74         2.54 o
   5  -2   3       3175.95       3458.46        56.60 o
   6  -2   3        658.52        676.92        12.15 o
   7  -2   3         96.43        111.89         2.76 o
   8  -2   3        247.33        229.48         5.72 o
   9  -2   3         65.00         51.46         2.09 o
  10  -2   3          6.18          4.18         1.71 o
 -10  -1   3       2526.91       2312.20       115.40 o
  -9  -1   3       2734.11       2836.88        33.52 o
  -8  -1   3         13.03         15.02         0.66 o
  -7  -1   3         47.74         46.14         1.41 o
  -6  -1   3         45.36         43.36         1.05 o
  -5  -1   3       9485.45       9148.47       203.31 o
  -4  -1   3       3457.84       3314.82        64.93 o
  -3  -1   3        184.24        182.14         4.61 o
  -2  -1   3       1982.99       1873.33        38.67 o
   4  -1   3        294.00        273.46         4.08 o
   5  -1   3         50.75         50.88         1.38 o
   6  -1   3       4756.44       4953.71        79.22 o
   7  -1   3        570.50        563.69        12.89 o
   8  -1   3        277.02        274.28         5.68 o
   9  -1   3        273.35        281.35         6.08 o
  10  -1   3        983.15        917.95        21.64 o
 -10   0   3         12.02         10.91         1.88 o
  -9   0   3         70.96         68.48         1.61 o
  -8   0   3       1993.49       1950.58        31.25 o
  -7   0   3       1941.69       1962.60        30.00 o
  -6   0   3        215.47        236.55         4.77 o
  -5   0   3        638.84        626.25         7.73 o
  -4   0   3       7940.53       8797.64       196.89 o
  -3   0   3        124.60        124.37         1.91 o
   0   0   3       1693.38       1482.56        18.35 o
   1   0   3       1745.36       1543.95        17.84 o
   2   0   3        679.97        591.78         7.69 o
   3   0   3       1823.10       1738.18        21.20 o
   4   0   3        768.76        807.38         9.89 o
   5   0   3         12.49         10.55         1.95 o
   6   0   3         76.14         76.91         1.93 o
   7   0   3        518.12        500.27        10.96 o
   8   0   3       1108.01       1121.87        63.68 o
   9   0   3       2073.09       2073.74        55.00 o
  10   0   3        618.26        609.62        24.45 o
 -10   1   3        754.95        718.20        24.61 o
  -9   1   3          0.85          2.66         2.34 o
  -8   1   3        246.06        251.84         3.75 o
  -7   1   3       2722.44       2756.88        31.87 o
  -6   1   3        473.42        516.29         9.22 o
  -5   1   3        239.18        221.63         3.52 o
  -4   1   3         25.51         21.89         1.09 o
  -1   1   3       1266.88       1056.93        13.22 o
   0   1   3        197.32        171.36         4.61 o
   2   1   3       1820.81       1652.40        21.55 o
   3   1   3       4416.40       4105.61        75.45 o
   6   1   3       1627.93       1639.95        20.67 o
   7   1   3      12090.18      13033.81       263.14 o
   8   1   3         77.08         76.46         2.20 o
   9   1   3       1757.19       1775.90        29.94 o
  10   1   3        240.50        241.49         5.69 o
 -10   2   3        149.09        152.89         4.14 o
  -9   2   3         71.70         79.16         5.00 o
  -8   2   3        273.42        285.07         8.44 o
  -7   2   3        235.49        229.62         6.56 o
  -6   2   3        378.80        374.71         5.40 o
  -5   2   3         71.67         68.95         1.31 o
  -4   2   3       1559.07       1404.78        29.77 o
  -3   2   3        632.59        569.52         7.40 o
  -2   2   3       1761.04       1796.64        26.37 o
   0   2   3       1612.18       1309.72        17.69 o
   1   2   3         76.38        108.86         1.64 o
   2   2   3        212.83        202.99         6.95 o
   3   2   3         61.57         46.85         0.86 o
   4   2   3        153.80        172.83         2.37 o
   5   2   3        780.55        775.92        10.63 o
   6   2   3        140.81        142.17         2.15 o
   7   2   3       1563.77       1558.58        31.96 o
   8   2   3          7.36          8.59         1.05 o
   9   2   3       4690.38       4618.13        73.03 o
  10   2   3        704.19        636.06        12.04 o
 -10   3   3        283.76        316.24         6.63 o
  -9   3   3       2864.83       2987.13        78.29 o
  -8   3   3         54.76         63.12         1.95 o
  -7   3   3        742.17        726.39         9.84 o
  -6   3   3        821.59        820.35        10.09 o
  -5   3   3       4530.91       4710.01        53.42 o
  -4   3   3        134.54        115.25         1.98 o
  -3   3   3       3308.63       3108.04        38.01 o
  -1   3   3       3860.27       3159.72        41.22 o
   0   3   3       3668.57       3137.72       105.94 o
   2   3   3       1655.35       1961.23        47.19 o
   3   3   3        346.54        346.65        12.11 o
   4   3   3       2177.21       2149.12        36.29 o
   5   3   3       6885.33       6953.77       109.53 o
   6   3   3        219.02        242.68         3.43 o
   7   3   3        222.95        246.23         3.75 o
   8   3   3       4868.40       4853.27        62.59 o
   9   3   3        550.51        568.20        12.60 o
  10   3   3        241.92        221.92        13.91 o
 -10   4   3        376.06        401.73         8.01 o
  -9   4   3          3.10          2.75         1.60 o
  -8   4   3        797.92        799.27        10.11 o
  -7   4   3       1079.27       1143.61        15.01 o
  -6   4   3       1362.34       1362.31        15.80 o
  -5   4   3       2661.35       2658.73        30.44 o
  -4   4   3          3.56          4.21         0.55 o
  -3   4   3       2673.52       2706.50        33.28 o
  -2   4   3       1038.34        964.05        12.52 o
   1   4   3       1504.29       1451.26        18.33 o
   2   4   3        361.18        409.44        25.86 o
   3   4   3        767.44        834.24        17.89 o
   4   4   3       2386.38       2481.01        40.26 o
   5   4   3       2999.41       3102.45       122.74 o
   6   4   3          1.07          0.69         0.78 o
   7   4   3       1017.79       1025.77        14.30 o
   8   4   3        619.82        603.96        12.89 o
   9   4   3          8.46          9.05         0.94 o
 -10   5   3       1002.37       1016.75        31.72 o
  -9   5   3         64.05         66.64         2.48 o
  -8   5   3       3733.67       3905.15        47.59 o
  -7   5   3       6033.96       6041.19        72.33 o
  -6   5   3        585.78        582.46         7.51 o
  -5   5   3       1980.63       2012.48        23.42 o
  -4   5   3       1321.45       1324.45        15.74 o
  -3   5   3      10208.37      10482.13       325.18 o
  -2   5   3       3169.22       3240.73        39.40 o
  -1   5   3        498.23        469.35        11.25 o
   2   5   3       1928.59       2036.41        27.66 o
   4   5   3       2327.12       2225.40        50.94 o
   5   5   3        390.17        405.99         7.66 o
   6   5   3         59.85         56.43         3.05 o
   7   5   3          7.78          8.53         0.82 o
   8   5   3       2016.36       2079.94        33.96 o
   9   5   3        114.32        119.38         4.45 o
 -10   6   3       1619.32       1609.25        29.29 o
  -9   6   3        407.71        471.76        33.44 o
  -8   6   3        979.25        999.54        13.15 o
  -7   6   3        603.82        605.24        12.66 o
  -6   6   3       2439.88       2466.84        34.85 o
  -5   6   3        776.24        808.31        10.11 o
  -4   6   3       1708.75       1745.31        20.66 o
  -3   6   3        514.25        587.17         8.62 o
  -2   6   3       1443.46       1598.27        50.86 o
  -1   6   3       1971.40       1928.28        24.27 o
   0   6   3       3219.34       3001.36        54.69 o
   1   6   3         56.07         61.44         1.95 o
   2   6   3        537.45        591.74        14.61 o
   3   6   3       1434.62       1437.64        28.83 o
   4   6   3        240.76        223.82        16.09 o
   5   6   3        806.96        900.98        16.24 o
   6   6   3         96.86        109.02         2.82 o
   7   6   3       2688.77       2694.43        60.71 o
   8   6   3        995.54        990.91        18.13 o
   9   6   3        106.50         97.96         6.09 o
  -9   7   3       2552.69       2565.30        43.81 o
  -8   7   3       2174.25       2194.36        27.72 o
  -7   7   3        418.19        435.23         6.90 o
  -6   7   3        763.41        813.16        13.20 o
  -5   7   3       6216.41       6465.55       247.20 o
  -4   7   3        140.53        138.36         2.34 o
  -3   7   3       2169.96       2093.52        26.91 o
  -2   7   3         57.60         57.10         3.20 o
   0   7   3       8287.87       8134.30       210.48 o
   2   7   3         82.60         92.43         1.66 o
   3   7   3       9169.55       9343.53       158.45 o
   4   7   3        668.40        692.80        12.59 o
   5   7   3       1223.27       1317.84        27.50 o
   6   7   3        325.76        344.26         8.05 o
   7   7   3       3492.88       3622.32        59.48 o
   8   7   3        301.26        306.47         6.35 o
   9   7   3       3369.66       3249.75       126.26 o
  -9   8   3        334.72        314.08         5.69 o
  -8   8   3        486.77        485.44         6.49 o
  -7   8   3        207.75        203.69         3.09 o
  -6   8   3        374.58        357.80        17.81 o
  -5   8   3         67.40         79.14         1.60 o
  -4   8   3        400.65        410.55         6.83 o
  -3   8   3         19.87         16.63         0.94 o
  -2   8   3       1089.36       1033.77        12.91 o
  -1   8   3       2660.94       2723.11        96.88 o
   0   8   3        102.21        103.83         3.20 o
   1   8   3       3288.63       3261.08        43.36 o
   2   8   3       1368.30       1390.12        21.56 o
   3   8   3       3244.22       3251.46        49.61 o
   4   8   3       2657.61       2650.03        82.66 o
   5   8   3        123.60        130.06         7.50 o
   6   8   3        417.72        447.77        13.13 o
   7   8   3        345.71        342.99         8.52 o
   8   8   3         29.56         22.15         2.05 o
   9   8   3         34.95         35.70         2.26 o
  -9   9   3        620.91        603.34         8.40 o
  -8   9   3        138.72        140.39         6.48 o
  -7   9   3       1686.73       1819.58        22.42 o
  -6   9   3         79.68         74.13         2.19 o
  -5   9   3        327.13        338.93         4.75 o
  -4   9   3        988.25        938.21        13.37 o
  -3   9   3       1330.95       1444.05        17.23 o
  -2   9   3        354.46        360.87         5.23 o
  -1   9   3       1035.84       1089.95        14.68 o
   0   9   3       1612.88       1551.69        19.72 o
   1   9   3       2271.37       2374.58        27.73 o
   2   9   3        354.41        351.64         5.78 o
   3   9   3       1229.92       1249.91        22.11 o
   4   9   3         72.52         61.81         2.19 o
   5   9   3        704.54        735.64        13.14 o
   6   9   3        976.08       1035.28        17.73 o
   7   9   3       7382.14       7541.97       120.00 o
   8   9   3         68.51         70.59         3.75 o
   9   9   3        294.04        280.73        13.05 o
  -9  10   3        456.10        410.15         6.36 o
  -8  10   3         20.12         23.36         1.26 o
  -7  10   3         77.56         85.58         1.71 o
  -6  10   3       1197.76       1200.05        15.18 o
  -5  10   3        175.15        174.35         3.36 o
  -4  10   3       1425.23       1442.71        18.58 o
  -3  10   3         71.43         74.86         1.55 o
  -2  10   3       1059.46       1105.31        13.64 o
  -1  10   3       4223.57       4368.87        49.89 o
   0  10   3        337.56        344.88         5.20 o
   1  10   3       4062.03       4070.34        49.79 o
   2  10   3       1252.27       1278.45        15.24 o
   3  10   3       1173.20       1105.84        14.63 o
   4  10   3        135.12        134.26         8.28 o
   5  10   3         69.82         75.49         2.21 o
   6  10   3       4219.16       4174.51        67.01 o
   7  10   3         74.61         76.86         2.71 o
   8  10   3        199.72        193.40         7.19 o
  -8  11   3        660.30        657.59         8.83 o
  -7  11   3        441.71        427.97         5.95 o
  -6  11   3        210.91        211.49         3.52 o
  -5  11   3       9081.61       9168.59       153.29 o
  -4  11   3       1487.36       1518.62        22.42 o
  -3  11   3       1891.19       1938.95        22.70 o
  -2  11   3        164.59        171.65         3.36 o
  -1  11   3        704.44        748.19         9.39 o
   0  11   3        550.62        581.04         7.60 o
   1  11   3       1714.90       1770.63        23.35 o
   2  11   3      10484.03      10854.03       198.76 o
   3  11   3       7428.66       7848.86       100.77 o
   4  11   3        450.57        450.84         9.06 o
   5  11   3       2524.06       2573.81        42.15 o
   6  11   3        526.39        537.73         9.88 o
   7  11   3          0.89          0.89         1.71 o
   8  11   3        328.83        292.91        20.00 o
  -8  12   3         94.37         92.85         2.20 o
  -7  12   3         38.54         37.77         2.03 o
  -6  12   3       3331.36       3295.74        43.56 o
  -5  12   3         95.49         95.12         2.06 o
  -4  12   3        150.79        148.10         2.48 o
  -3  12   3       1347.53       1401.37        17.40 o
  -2  12   3         22.25         24.79         0.82 o
  -1  12   3        238.50        266.43         3.98 o
   0  12   3        167.91        184.76         4.69 o
   1  12   3       3394.58       3440.67       137.20 o
   2  12   3        198.20        202.31         3.09 o
   3  12   3         52.15         54.49         1.46 o
   4  12   3        284.72        278.30         4.13 o
   5  12   3        129.74        118.73         5.47 o
   6  12   3       1149.71       1142.82        41.64 o
   7  12   3        174.04        178.71         4.29 o
   8  12   3        281.74        271.90         8.52 o
  -7  13   3       4664.35       4590.65        76.96 o
  -6  13   3        406.43        405.37         6.19 o
  -5  13   3        812.91        839.77        10.88 o
  -4  13   3        111.98        104.73         2.50 o
  -3  13   3       2779.26       2858.73        35.48 o
  -2  13   3        465.50        503.17         6.85 o
  -1  13   3        133.45        155.21         2.73 o
   0  13   3        245.43        265.95         6.80 o
   1  13   3       3741.47       3743.86       114.54 o
   2  13   3       4508.69       4535.89        55.75 o
   3  13   3       2427.56       2505.21        29.61 o
   4  13   3        498.68        478.49        10.00 o
   5  13   3         25.08         21.72         0.86 o
   6  13   3        312.20        295.66        10.70 o
   7  13   3        773.84        733.19        14.57 o
  -7  14   3        179.44        162.91         6.64 o
  -6  14   3       2142.85       2089.24        45.55 o
  -5  14   3         74.49         76.18         2.19 o
  -4  14   3        297.53        301.13         6.88 o
  -3  14   3       3066.91       3088.24        35.63 o
  -2  14   3        354.73        344.21         5.14 o
  -1  14   3        635.22        638.41         8.56 o
   0  14   3         29.41         28.02         1.09 o
   1  14   3       2906.38       2967.15        48.55 o
   2  14   3        333.65        336.84         6.09 o
   3  14   3         79.19         80.26         1.65 o
   4  14   3        759.93        745.34        10.03 o
   5  14   3        311.75        310.67         4.58 o
   6  14   3        241.05        259.39         8.83 o
  -6  15   3         21.25         18.45         1.39 o
  -5  15   3        155.55        146.57         2.71 o
  -4  15   3        750.55        763.94        15.47 o
  -3  15   3         58.01         56.93         1.49 o
  -2  15   3        628.07        666.55         8.51 o
  -1  15   3       2508.53       2696.11        53.60 o
   0  15   3        288.96        304.75         7.81 o
   1  15   3       2357.46       2306.87        31.72 o
   2  15   3       1580.69       1557.76        20.32 o
   3  15   3       1417.94       1410.80        17.58 o
   4  15   3        133.48        130.78         2.81 o
   5  15   3         28.18         26.86         1.16 o
   6  15   3        355.26        374.27         8.06 o
  -5  16   3         20.20         19.15         1.35 o
  -4  16   3        113.04        108.65         4.53 o
  -3  16   3        935.69        938.67        12.41 o
  -2  16   3       1345.96       1367.05        17.44 o
  -1  16   3        102.00         96.70         1.91 o
   0  16   3        143.28        142.49         2.53 o
   1  16   3        405.95        398.75         5.58 o
   2  16   3          0.75          1.90         0.93 o
   3  16   3       1585.06       1571.85        21.64 o
   4  16   3        103.35        102.53         6.33 o
   5  16   3        301.09        278.59         4.36 o
  -4  17   3        379.16        369.21         5.08 o
  -3  17   3       5138.68       5333.19        59.99 o
  -2  17   3        877.35        875.06        10.94 o
  -1  17   3        307.02        296.70         4.61 o
   0  17   3         97.29         87.42         4.38 o
   1  17   3         71.54         71.49         2.20 o
   2  17   3          2.96          3.07         1.17 o
   3  17   3        687.51        659.16        15.70 o
   4  17   3       2296.50       2209.56        26.13 o
  -3  18   3        119.33        105.28         2.20 o
  -2  18   3        852.26        824.25        24.77 o
  -1  18   3        398.00        411.62        18.05 o
   0  18   3         90.70         81.73         1.98 o
   1  18   3         68.56         65.79         2.09 o
   2  18   3         76.66         67.47         1.82 o
   3  18   3       1938.12       1828.63        22.36 o
   0 -19   4        218.50        222.75         3.43 o
  -3 -18   4       1589.32       1580.78        20.04 o
  -2 -18   4         80.16         73.92         2.42 o
  -1 -18   4        776.49        778.41         9.77 o
   0 -18   4         64.49         61.19         1.66 o
   1 -18   4         27.28         27.28         1.48 o
   2 -18   4        560.76        550.35         8.13 o
   3 -18   4        747.97        739.47        12.42 o
  -4 -17   4        708.05        757.51         9.55 o
  -3 -17   4         46.07         50.59         1.60 o
  -2 -17   4        369.29        351.43         5.19 o
  -1 -17   4       1472.32       1458.82        43.44 o
   0 -17   4        814.35        807.36        10.21 o
   1 -17   4        574.54        555.11         7.57 o
   2 -17   4        220.30        219.48         3.31 o
   3 -17   4        271.91        267.11         4.38 o
   4 -17   4        101.91         91.58         2.04 o
  -5 -16   4         20.56         23.00         1.38 o
  -4 -16   4       1321.37       1363.37        39.61 o
  -3 -16   4       1105.27       1096.87        13.37 o
  -2 -16   4         19.11         22.84         1.38 o
  -1 -16   4        568.04        574.49         7.57 o
   0 -16   4       1775.21       1779.71        26.25 o
   1 -16   4          4.35          5.48         0.82 o
   2 -16   4       1922.59       1952.51        48.28 o
   3 -16   4        234.10        209.97         3.37 o
   4 -16   4       2167.11       2163.69        32.11 o
   5 -16   4        584.09        561.38         7.51 o
  -6 -15   4        346.16        345.68         5.19 o
  -5 -15   4        854.59        874.95        11.75 o
  -4 -15   4        648.49        656.72         8.51 o
  -3 -15   4       1724.75       1695.36        20.15 o
  -2 -15   4        674.26        712.24        30.55 o
  -1 -15   4         13.54         14.87         0.82 o
   0 -15   4       1451.16       1495.08        17.95 o
   1 -15   4         62.22         60.54         1.42 o
   2 -15   4        848.86        846.65        13.36 o
   3 -15   4       1036.35       1020.37        24.77 o
   4 -15   4          3.12          4.40         1.41 o
   5 -15   4        269.33        279.47        11.56 o
   6 -15   4        368.99        350.18         5.86 o
  -7 -14   4         79.01         89.57         3.05 o
  -6 -14   4          1.16          1.54         1.05 o
  -5 -14   4         34.32         31.89         1.80 o
  -4 -14   4         45.87         49.20         1.38 o
  -3 -14   4        540.84        574.91         7.98 o
  -2 -14   4       3030.31       3071.99        68.75 o
  -1 -14   4       1081.08       1015.41        13.28 o
   0 -14   4       5013.54       5218.82        59.32 o
   1 -14   4       3397.43       3359.28        38.23 o
   2 -14   4        598.26        635.59         8.23 o
   3 -14   4         24.75         24.76         1.05 o
   4 -14   4         46.64         45.08         2.89 o
   5 -14   4        451.17        460.91         6.18 o
   6 -14   4       2770.35       2761.99        31.81 o
   7 -14   4        374.69        345.81         5.27 o
  -7 -13   4        912.87        954.61        12.26 o
  -6 -13   4          3.88          4.56         0.93 o
  -5 -13   4         48.12         49.44         1.27 o
  -4 -13   4        319.14        318.52         5.39 o
  -3 -13   4        363.48        366.30         4.97 o
  -2 -13   4       3271.33       3260.73        41.10 o
  -1 -13   4       1517.28       1509.32        19.40 o
   0 -13   4       2538.65       2555.52        32.35 o
   1 -13   4        517.54        535.36         6.85 o
   2 -13   4        100.55        103.49         2.14 o
   3 -13   4       1440.17       1479.21        18.01 o
   4 -13   4        630.86        648.04        21.33 o
   5 -13   4         11.48         14.98         0.93 o
   6 -13   4       1607.37       1642.00        20.94 o
   7 -13   4        276.34        274.72         4.14 o
  -8 -12   4          6.18          7.48         1.20 o
  -7 -12   4          6.58          5.79         0.99 o
  -6 -12   4       1271.06       1286.68        16.73 o
  -5 -12   4         24.46         27.82         1.33 o
  -4 -12   4       3491.49       3540.17        80.94 o
  -3 -12   4         72.45         79.46         1.55 o
  -2 -12   4       1709.70       1678.90        21.39 o
  -1 -12   4        339.91        343.92         4.69 o
   0 -12   4        139.91        155.95         3.36 o
   1 -12   4       4450.44       4491.32        51.05 o
   2 -12   4        221.90        262.13         5.00 o
   3 -12   4        233.23        222.52         3.31 o
   4 -12   4       5857.12       6190.67       163.21 o
   5 -12   4       1604.90       1635.94        19.93 o
   6 -12   4        925.33        933.00        28.52 o
   7 -12   4        356.21        352.32         5.23 o
   8 -12   4       3433.69       3262.01        39.16 o
  -8 -11   4          1.63          2.27         1.10 o
  -7 -11   4         66.35         70.14         1.65 o
  -6 -11   4        576.53        602.54         7.95 o
  -5 -11   4        447.11        459.76         6.24 o
  -4 -11   4          3.06          2.48         0.71 o
  -3 -11   4       2021.61       2005.91        23.53 o
  -2 -11   4       1627.77       1590.83        20.13 o
  -1 -11   4       1022.20       1010.84        12.52 o
   0 -11   4       1673.88       1637.60        36.57 o
   1 -11   4          2.86          1.88         0.55 o
   2 -11   4          4.91          7.74         0.82 o
   3 -11   4        289.07        297.33         5.03 o
   4 -11   4        317.63        317.03         4.58 o
   5 -11   4        361.45        392.44         5.81 o
   6 -11   4        266.22        256.70         5.00 o
   7 -11   4        535.87        558.02        10.70 o
   8 -11   4        836.38        797.79        11.00 o
  -9 -10   4         17.16         19.42         1.46 o
  -8 -10   4       1424.29       1517.81        19.78 o
  -7 -10   4        650.47        692.27         9.66 o
  -6 -10   4       5106.82       5134.50        57.67 o
  -5 -10   4        893.56        901.35        12.27 o
  -4 -10   4      10503.63      10768.28       119.38 o
  -3 -10   4       2056.46       2132.27        24.86 o
  -2 -10   4       5286.66       5259.20        95.71 o
  -1 -10   4       1039.89       1017.82        20.24 o
   0 -10   4          0.66          2.75         0.55 o
   1 -10   4       1876.35       1831.53        21.82 o
   2 -10   4       6320.79       6457.80        77.86 o
   3 -10   4        298.59        322.04         4.87 o
   4 -10   4        302.32        331.09         4.69 o
   5 -10   4         80.99         93.36         2.27 o
   6 -10   4        521.47        535.02         7.23 o
   7 -10   4         45.71         51.59         1.46 o
   8 -10   4         41.16         41.03         1.87 o
  -9  -9   4        204.16        206.32         3.48 o
  -8  -9   4         23.89         27.74         1.17 o
  -7  -9   4        382.20        376.23         5.65 o
  -6  -9   4       2250.77       2285.47        27.45 o
  -5  -9   4         34.51         33.19         1.41 o
  -4  -9   4        682.90        700.43         9.57 o
  -3  -9   4       2448.91       2520.18        29.56 o
  -2  -9   4         12.66         16.28         0.71 o
  -1  -9   4       3120.73       2972.05        36.59 o
   0  -9   4        330.49        307.83         7.97 o
   1  -9   4        349.61        366.00         6.09 o
   2  -9   4       1290.22       1310.58        17.75 o
   3  -9   4          2.12          2.35         0.55 o
   4  -9   4       6240.83       6411.03       107.35 o
   5  -9   4        394.51        403.85         5.52 o
   6  -9   4         49.41         52.84         1.42 o
   7  -9   4        676.37        685.19        10.44 o
   8  -9   4        481.14        465.29         9.06 o
   9  -9   4        235.99        219.02         4.97 o
  -9  -8   4       1005.51       1022.71        12.87 o
  -8  -8   4         22.30         24.55         1.41 o
  -7  -8   4        571.92        552.51         7.12 o
  -6  -8   4       2271.00       2220.07        26.02 o
  -5  -8   4       2040.52       2066.81        26.00 o
  -4  -8   4        640.60        624.49        16.64 o
  -3  -8   4         10.26         13.80         0.94 o
  -2  -8   4        325.66        331.17         4.58 o
  -1  -8   4       2475.30       2350.44        39.61 o
   1  -8   4       1069.96       1029.90        12.65 o
   2  -8   4       9858.59       9385.42       240.25 o
   3  -8   4       3486.20       3552.38        64.61 o
   4  -8   4       5242.19       5403.04        65.03 o
   5  -8   4        651.78        722.09        16.17 o
   6  -8   4       2631.96       2627.96        39.53 o
   7  -8   4         92.85         83.21         1.80 o
   8  -8   4       6928.39       6774.90       123.18 o
   9  -8   4          8.81          9.50         1.87 o
  -9  -7   4        288.60        284.67         4.81 o
  -8  -7   4        393.11        408.04         5.94 o
  -7  -7   4         32.42         29.87         0.98 o
  -6  -7   4        754.09        758.15         9.56 o
  -5  -7   4       1482.45       1508.26        37.66 o
  -4  -7   4       1320.28       1344.12        16.93 o
  -3  -7   4         21.26         24.16         0.77 o
  -2  -7   4       4450.37       4455.92        89.77 o
  -1  -7   4       5898.70       5814.81       149.39 o
   0  -7   4       7844.31       7777.11        86.17 o
   1  -7   4        143.19        116.28         2.44 o
   2  -7   4       9108.91       8933.46       139.72 o
   3  -7   4         33.75         29.83         0.86 o
   4  -7   4        793.11        823.71        10.22 o
   5  -7   4       1327.32       1375.27        16.57 o
   6  -7   4       1945.39       1916.39        23.83 o
   7  -7   4        650.12        641.71        11.81 o
   8  -7   4        330.25        320.91         7.97 o
   9  -7   4         74.16         73.03         2.73 o
 -10  -6   4       2633.50       2716.58        34.31 o
  -9  -6   4       1213.01       1200.82        14.86 o
  -8  -6   4       3933.06       3967.55       130.87 o
  -7  -6   4         21.07         25.09         0.88 o
  -6  -6   4         86.61         78.60         2.97 o
  -5  -6   4       3289.33       3421.97        45.44 o
  -4  -6   4       2301.30       2362.51        29.68 o
  -3  -6   4        240.07        214.85         3.26 o
  -2  -6   4       4176.69       3664.09        47.66 o
  -1  -6   4       3972.39       3925.31        56.84 o
   0  -6   4          1.25          3.75         0.55 o
   1  -6   4       2863.52       2920.45        48.43 o
   2  -6   4       3755.88       3809.68        88.91 o
   3  -6   4       8160.99       8134.73       235.56 o
   4  -6   4        238.32        219.97         3.64 o
   5  -6   4          1.97          5.35         0.49 o
   6  -6   4       4120.59       4307.65       121.81 o
   7  -6   4        105.81        123.49         2.91 o
   8  -6   4        224.22        205.94        11.25 o
   9  -6   4         11.44         10.25         1.88 o
 -10  -5   4        344.98        330.52        12.19 o
  -9  -5   4         37.78         41.27         1.80 o
  -8  -5   4        273.95        274.96         5.16 o
  -7  -5   4        677.88        663.39        11.25 o
  -6  -5   4         89.10         85.82         1.72 o
  -5  -5   4        420.13        407.16         5.19 o
  -4  -5   4       3279.64       3274.90        73.13 o
  -3  -5   4        799.49        752.48         9.49 o
  -2  -5   4       1741.47       1779.50        22.76 o
  -1  -5   4        757.59        762.40        27.81 o
   0  -5   4       8056.42       7535.35       118.12 o
   1  -5   4       4115.04       3928.89        46.69 o
   2  -5   4       1999.74       1926.40        22.43 o
   3  -5   4       1406.67       1425.67        17.34 o
   4  -5   4       1383.29       1438.17        16.74 o
   5  -5   4         11.68         14.07         0.63 o
   6  -5   4        285.72        289.08         5.58 o
   7  -5   4        336.93        345.63         8.28 o
   8  -5   4       1302.07       1300.29        41.72 o
   9  -5   4        364.85        361.10        17.50 o
  10  -5   4       1323.85       1246.60        25.75 o
 -10  -4   4       1069.75       1096.97        13.65 o
  -9  -4   4       1407.96       1469.42        26.41 o
  -8  -4   4        413.77        419.72         5.64 o
  -7  -4   4        535.58        524.59         9.84 o
  -6  -4   4       4188.07       4303.52        54.93 o
  -5  -4   4       4538.03       4303.49        88.37 o
  -3  -4   4         55.22         32.97         0.77 o
  -2  -4   4       6261.32       5722.17        89.99 o
  -1  -4   4       2928.00       2658.00        38.85 o
   0  -4   4       4463.46       3792.04        49.28 o
   1  -4   4       1197.50       1122.81        13.37 o
   2  -4   4       1012.17       1028.24        14.69 o
   3  -4   4        838.86        786.12         9.78 o
   4  -4   4       2664.93       2616.91        34.87 o
   5  -4   4         54.38         61.48         2.03 o
   6  -4   4       2966.93       3046.77       121.96 o
   7  -4   4         58.74         57.14         1.95 o
   8  -4   4       2845.48       2825.24        46.35 o
   9  -4   4         39.76         31.23         2.58 o
  10  -4   4         24.69         26.21         2.42 o
 -10  -3   4         24.53         19.32         1.31 o
  -9  -3   4        992.56        991.90        22.19 o
  -8  -3   4       1605.25       1633.79        25.47 o
  -7  -3   4        225.36        254.27         5.23 o
  -6  -3   4       1301.96       1384.05        16.35 o
  -5  -3   4         92.43         94.40         4.92 o
  -4  -3   4        108.14         75.10         1.33 o
  -3  -3   4        159.38        168.34         2.66 o
  -1  -3   4       2084.71       2088.02        45.32 o
   0  -3   4        208.01        151.34         2.51 o
   2  -3   4         45.27         69.68         1.17 o
   3  -3   4       1632.97       1726.33        40.63 o
   4  -3   4       1271.83       1212.39        14.25 o
   5  -3   4         80.01        104.27         3.83 o
   6  -3   4        417.28        421.96         8.07 o
   7  -3   4        840.18        872.86        15.29 o
   8  -3   4       1015.38        987.05        17.07 o
   9  -3   4        292.11        274.86         5.85 o
  10  -3   4       1680.52       1529.04        31.23 o
 -10  -2   4        162.26        157.02         3.67 o
  -9  -2   4        633.57        628.57         8.45 o
  -8  -2   4        163.94        164.79         2.65 o
  -7  -2   4        202.55        199.17         5.70 o
  -6  -2   4       1371.38       1424.42        23.75 o
  -5  -2   4        358.22        371.31        15.47 o
  -4  -2   4       5881.56       5803.40        64.47 o
  -3  -2   4       1644.49       1464.43        42.27 o
  -2  -2   4       1709.93       1503.61        52.97 o
  -1  -2   4         95.68         59.76         1.13 o
   0  -2   4       3498.71       3006.52        39.49 o
   1  -2   4       1317.43       1248.26        14.31 o
   3  -2   4       3328.28       3384.90        40.93 o
   5  -2   4       1700.00       1792.53        30.88 o
   6  -2   4       6282.39       6528.08       104.33 o
   7  -2   4        309.55        335.70         6.46 o
   8  -2   4       2580.95       2555.94        42.64 o
   9  -2   4        441.32        416.69         8.51 o
  10  -2   4       1163.43       1075.21        26.41 o
 -10  -1   4         52.19         43.75         1.53 o
  -9  -1   4        447.41        456.06         6.98 o
  -8  -1   4        706.47        687.29        13.13 o
  -7  -1   4        634.24        637.66        15.47 o
  -6  -1   4       3500.82       3528.08        91.10 o
  -5  -1   4        181.81        177.48         4.77 o
  -4  -1   4       2888.42       3010.14        33.92 o
  -3  -1   4        889.45        848.24        10.11 o
  -2  -1   4       3152.14       3004.79        66.02 o
  -1  -1   4       4154.88       3781.55        59.65 o
   1  -1   4       6713.37       6330.44       203.61 o
   2  -1   4        254.58        255.94         6.48 o
   3  -1   4        487.23        486.85         7.42 o
   5  -1   4        986.63        997.39        17.12 o
   6  -1   4         65.51         70.31         3.28 o
   7  -1   4       1131.11       1142.35        19.52 o
   8  -1   4        532.42        534.02        11.95 o
   9  -1   4         38.68         39.76         1.71 o
  10  -1   4        444.93        436.68         8.95 o
 -10   0   4       2371.66       2276.52        90.94 o
  -9   0   4         91.76         87.68         1.76 o
  -8   0   4       4344.63       4427.86        61.96 o
  -7   0   4       2780.30       2846.71        62.19 o
  -6   0   4       1613.45       1708.35        20.11 o
  -5   0   4        138.32        160.41         4.45 o
  -4   0   4        768.49        909.25        11.63 o
  -2   0   4       2561.22       2224.48        33.28 o
  -1   0   4        219.08        166.42         2.40 o
   0   0   4         25.56         17.19         0.44 o
   1   0   4          1.96          5.49         0.26 o
   2   0   4       3412.27       3492.13        45.89 o
   3   0   4       1083.49        968.57        11.54 o
   5   0   4        776.38        799.95        21.10 o
   6   0   4        859.99        889.12        18.20 o
   7   0   4        159.08        181.71         3.97 o
   8   0   4       1296.12       1324.11        22.82 o
   9   0   4         98.33         91.24         2.76 o
  10   0   4         86.79         90.73         5.47 o
 -10   1   4         24.39         27.82         1.99 o
  -9   1   4          2.89          2.42         0.66 o
  -8   1   4          5.96          6.80         0.66 o
  -7   1   4        104.76        106.11         3.44 o
  -6   1   4       2444.14       2459.67        57.35 o
  -5   1   4       1939.70       1892.33        23.78 o
  -4   1   4       1451.16       1400.20        17.88 o
  -3   1   4        313.23        278.89         5.00 o
  -2   1   4         48.42         32.62         2.03 o
  -1   1   4         29.93         30.72         0.70 o
   0   1   4        242.77        226.49         5.94 o
   1   1   4       5129.04       4506.77       101.59 o
   4   1   4       4000.77       4053.03        78.99 o
   5   1   4        612.69        565.67         7.06 o
   6   1   4        132.69        137.12         2.44 o
   7   1   4        810.23        846.20        15.19 o
   8   1   4       1906.63       1927.11        33.36 o
   9   1   4         10.99         12.16         1.46 o
  10   1   4        858.19        785.03        27.42 o
 -10   2   4        361.60        365.78         7.87 o
  -9   2   4        807.24        788.75        14.06 o
  -8   2   4        960.94        998.06        13.36 o
  -7   2   4       4440.61       4432.25       107.59 o
  -6   2   4        831.45        859.81        25.70 o
  -5   2   4       2055.92       2107.91        24.97 o
  -4   2   4       4604.66       4407.47       144.62 o
  -1   2   4        456.66        398.03         5.25 o
   0   2   4          1.03          2.20         0.26 o
   1   2   4        650.90        606.84         7.45 o
   3   2   4       3154.00       3036.87        49.15 o
   4   2   4        142.22        118.81         2.81 o
   5   2   4         32.77         45.40         0.88 o
   6   2   4        609.44        626.20         7.90 o
   7   2   4        412.99        400.87         5.67 o
   8   2   4         92.83         88.10         2.42 o
   9   2   4         33.07         28.44         1.73 o
  10   2   4       4657.83       4425.06        69.71 o
 -10   3   4        132.23        135.84         5.31 o
  -9   3   4        309.69        283.56         4.47 o
  -8   3   4        997.94        999.75        12.48 o
  -7   3   4        127.73        142.57         3.91 o
  -6   3   4       3532.89       3564.16        43.55 o
  -5   3   4        521.13        527.98         7.12 o
  -4   3   4       1557.17       1568.68        18.45 o
  -3   3   4        587.75        597.27        12.42 o
  -2   3   4       3288.71       3097.00        37.31 o
  -1   3   4       1078.33       1058.70        13.90 o
   1   3   4        314.68        401.08         5.49 o
   2   3   4       3790.52       3785.82       113.99 o
   3   3   4       2554.11       2294.05        87.66 o
   4   3   4       3168.66       3185.18        50.97 o
   5   3   4        181.36        181.85         3.59 o
   6   3   4       2674.03       2683.32        45.55 o
   7   3   4        118.76        131.34         5.08 o
   8   3   4         39.31         42.16         1.64 o
   9   3   4        987.33        902.16        19.05 o
 -10   4   4        997.99        979.91        22.74 o
  -9   4   4       1185.37       1209.55        17.28 o
  -8   4   4        378.32        372.88         5.63 o
  -7   4   4       5416.80       5494.57       115.63 o
  -6   4   4       2514.26       2557.33        29.61 o
  -5   4   4       3639.30       3727.63        45.25 o
  -4   4   4      12181.16      12450.39       397.68 o
  -3   4   4        169.58        196.60         5.70 o
  -2   4   4       3645.13       3362.87        38.43 o
  -1   4   4        538.74        606.46         7.73 o
   1   4   4         32.25         23.60         1.09 o
   2   4   4       3929.47       3543.51        50.43 o
   3   4   4         93.02        120.13         3.75 o
   5   4   4        576.75        561.55         9.83 o
   6   4   4          6.52          8.52         0.77 o
   7   4   4        306.68        335.78        11.64 o
   8   4   4       3229.07       3242.54       137.04 o
   9   4   4        763.19        727.64        18.20 o
 -10   5   4         52.35         57.01         2.26 o
  -9   5   4         33.44         28.80         1.27 o
  -8   5   4        487.07        487.19         7.12 o
  -7   5   4        256.32        242.54         4.53 o
  -6   5   4        712.08        744.59        24.61 o
  -5   5   4       1021.45       1030.47        19.14 o
  -4   5   4        218.46        239.80         8.75 o
  -3   5   4       1478.89       1465.80        24.06 o
  -2   5   4       6064.88       5763.69       140.56 o
  -1   5   4       1194.98       1132.58        13.54 o
   0   5   4       1821.75       1790.66        61.25 o
   1   5   4       1899.67       1911.07        28.75 o
   2   5   4          5.50          7.03         0.33 o
   3   5   4       5188.68       5188.31        82.08 o
   4   5   4       4968.66       5157.36        83.20 o
   5   5   4       2572.60       2769.98        49.30 o
   6   5   4       4381.70       4223.68        66.84 o
   7   5   4        313.61        301.24        19.92 o
   8   5   4         15.59         23.11         2.27 o
   9   5   4        941.31        931.56        21.29 o
 -10   6   4        214.86        200.89         4.97 o
  -9   6   4        233.26        243.63         4.75 o
  -8   6   4       1408.50       1412.04        18.01 o
  -7   6   4         39.58         37.15         1.05 o
  -6   6   4       2022.35       2023.04        23.59 o
  -5   6   4       1039.54        987.80        13.08 o
  -4   6   4        119.48        120.98         2.09 o
  -3   6   4       1383.11       1321.63        19.78 o
  -2   6   4        482.67        448.87         6.34 o
   0   6   4       3103.96       3008.22       177.04 o
   1   6   4       1951.61       2012.02        24.00 o
   2   6   4       1696.91       1555.38        24.77 o
   3   6   4       1023.53       1081.03        15.16 o
   4   6   4       1630.96       1491.86        24.97 o
   5   6   4        552.26        576.92        10.91 o
   6   6   4      10778.35      10910.26       366.67 o
   7   6   4        112.44        115.51         2.87 o
   8   6   4        940.93        907.88        35.94 o
   9   6   4       1065.15       1085.42        20.14 o
  -9   7   4        386.37        389.48        11.56 o
  -8   7   4         26.20         31.99         1.88 o
  -7   7   4        960.09        946.39        11.99 o
  -6   7   4        221.20        208.63         3.09 o
  -5   7   4       3254.76       3350.52        38.45 o
  -4   7   4       2415.79       2434.47        93.29 o
  -3   7   4        215.95        191.88         2.71 o
  -2   7   4       6873.43       6832.02        97.59 o
  -1   7   4       7722.93       8582.51      1116.48 o
   0   7   4        140.44        153.72         7.66 o
   1   7   4        159.73        144.91         2.26 o
   2   7   4       2114.58       2053.13        25.67 o
   3   7   4         26.31         36.46         0.86 o
   4   7   4        527.72        531.22         9.23 o
   5   7   4       5759.54       6378.96       116.41 o
   6   7   4        878.15        881.47        15.80 o
   7   7   4         86.12         85.71         2.36 o
   8   7   4         34.56         33.57         1.82 o
   9   7   4        190.39        194.45         4.87 o
  -9   8   4       3794.75       3717.17        49.00 o
  -8   8   4        932.24        934.50        12.45 o
  -7   8   4        596.50        568.99        17.97 o
  -6   8   4        739.62        772.93         9.94 o
  -5   8   4        605.94        607.05         8.54 o
  -4   8   4       2658.55       2813.34        48.99 o
  -3   8   4       1061.12       1070.58        13.20 o
  -2   8   4       6173.49       6405.35        71.58 o
  -1   8   4        678.73        708.23        66.65 o
   0   8   4      10127.58      10032.26       182.04 o
   1   8   4       1394.03       1361.57        33.05 o
   2   8   4       1988.51       1946.93        27.89 o
   3   8   4        180.63        150.31         2.31 o
   4   8   4      13020.76      13798.09      1077.65 o
   5   8   4        185.76        213.87         4.49 o
   6   8   4        379.57        382.38         7.40 o
   7   8   4        112.82         99.08         2.65 o
   8   8   4        967.20        954.01        42.58 o
   9   8   4          2.94          4.95         2.19 o
  -9   9   4         95.51         78.85         2.09 o
  -8   9   4          6.06          7.66         1.02 o
  -7   9   4        613.76        641.24        10.11 o
  -6   9   4         17.07         18.22         0.88 o
  -5   9   4       1243.86       1270.60        28.44 o
  -4   9   4      11053.99      11459.07       196.42 o
  -3   9   4          6.01          6.16         0.60 o
  -2   9   4          9.56         15.45         0.71 o
  -1   9   4         71.82         62.93         2.89 o
   0   9   4        312.08        341.51         4.94 o
   1   9   4          7.11          9.71         0.60 o
   2   9   4        248.59        230.86         5.47 o
   3   9   4        329.91        304.42         4.45 o
   4   9   4       1882.00       1906.59        24.38 o
   5   9   4       7138.27       6981.10       110.71 o
   6   9   4        700.87        707.90        13.31 o
   7   9   4         25.51         24.62         2.34 o
   8   9   4          9.52         10.22         1.69 o
   9   9   4        150.65        143.18        10.78 o
  -8  10   4       2224.90       2180.31        25.51 o
  -7  10   4       1125.22       1167.33        15.87 o
  -6  10   4       3852.98       3917.67       160.25 o
  -5  10   4       1045.37       1042.93        36.80 o
  -4  10   4        134.12        154.54         4.22 o
  -3  10   4       6688.24       7009.17        84.66 o
  -2  10   4       3042.65       3218.46        37.17 o
  -1  10   4         20.56         22.46         0.86 o
   0  10   4        525.35        522.95        13.83 o
   1  10   4        611.60        582.06        17.34 o
   2  10   4       6116.59       6430.33       164.86 o
   3  10   4        281.48        288.11         4.12 o
   4  10   4         13.91         15.01         0.55 o
   5  10   4          3.78          5.98         1.27 o
   6  10   4        595.72        596.51        17.50 o
   7  10   4         41.17         39.19         3.59 o
   8  10   4        347.76        332.26         9.14 o
  -8  11   4        597.20        575.00         7.76 o
  -7  11   4        141.53        149.87         3.83 o
  -6  11   4         14.20         13.95         0.93 o
  -5  11   4        496.99        490.11         7.78 o
  -4  11   4       3666.35       3799.67        65.24 o
  -3  11   4       1025.53       1085.18        27.03 o
  -2  11   4        911.07        979.43        14.06 o
  -1  11   4         93.09        106.41         1.93 o
   0  11   4       4477.89       4620.22       185.64 o
   1  11   4        926.90       1005.04        20.78 o
   2  11   4       1978.92       1970.38        24.49 o
   3  11   4        674.39        688.50        18.52 o
   4  11   4         19.39         17.80         0.78 o
   5  11   4       1414.12       1425.30        65.32 o
   6  11   4        350.67        368.34        25.55 o
   7  11   4       2040.61       2093.53        34.91 o
   8  11   4         55.51         50.55         3.98 o
  -8  12   4         74.95         60.99         1.76 o
  -7  12   4        866.28        823.26        10.49 o
  -6  12   4       1239.84       1183.73        15.07 o
  -5  12   4       1640.74       1619.79        31.56 o
  -4  12   4       2748.94       2823.53        32.71 o
  -3  12   4        469.78        509.81        12.50 o
  -2  12   4        661.04        721.33        23.36 o
  -1  12   4        603.11        624.65         9.22 o
   0  12   4       4591.82       4647.91        52.48 o
   1  12   4       1274.18       1327.49        42.89 o
   2  12   4       1040.46       1041.62        13.59 o
   3  12   4        110.26        106.24         1.98 o
   4  12   4        611.81        621.00         8.82 o
   5  12   4        642.92        650.62        15.63 o
   6  12   4         35.16         41.37         2.19 o
   7  12   4        205.14        195.64         6.95 o
  -7  13   4        267.57        261.53         7.89 o
  -6  13   4        137.96        133.80         2.53 o
  -5  13   4         44.95         44.64         1.44 o
  -4  13   4        262.80        264.26         4.31 o
  -3  13   4        609.48        642.98         8.44 o
  -2  13   4        327.07        325.33         4.64 o
  -1  13   4          6.34          6.35         0.75 o
   0  13   4       3676.87       3831.10        44.08 o
   1  13   4       2346.84       2340.97        31.46 o
   2  13   4         89.72         88.95         1.76 o
   3  13   4       2282.78       2233.39        26.19 o
   4  13   4        484.78        497.20         7.22 o
   5  13   4        306.48        319.55        14.84 o
   6  13   4        194.77        190.53         4.64 o
   7  13   4       1946.76       1893.00        69.61 o
  -7  14   4       1268.44       1194.61        20.63 o
  -6  14   4       1091.61       1044.59        48.05 o
  -5  14   4         62.18         69.41         1.66 o
  -4  14   4        435.13        468.44         6.35 o
  -3  14   4        115.97        117.50         4.77 o
  -2  14   4       7650.46       8076.53       118.21 o
  -1  14   4       1209.25       1228.26        15.46 o
   0  14   4        243.50        236.52         5.63 o
   1  14   4          1.34          1.66         0.78 o
   2  14   4       4014.91       3968.12        44.91 o
   3  14   4          0.82          2.30         0.86 o
   4  14   4       2379.08       2365.58        28.28 o
   5  14   4        254.08        240.14        12.58 o
   6  14   4       6675.22       6489.83       140.87 o
  -6  15   4         45.98         45.50         3.13 o
  -5  15   4        267.46        276.27         4.62 o
  -4  15   4        107.95        112.16         2.27 o
  -3  15   4        582.96        617.12        10.47 o
  -2  15   4       2906.45       3133.75        36.51 o
  -1  15   4       2421.32       2465.54        28.84 o
   0  15   4        273.11        254.25         4.92 o
   1  15   4        436.11        396.20         7.81 o
   2  15   4         47.48         48.29         1.42 o
   3  15   4        129.23        119.22         2.20 o
   4  15   4        169.13        168.92         2.87 o
   5  15   4        183.44        171.94         8.75 o
   6  15   4        291.50        275.11         9.69 o
  -5  16   4        249.66        235.57         3.86 o
  -4  16   4       1277.21       1289.00        17.14 o
  -3  16   4         76.83         73.75         2.97 o
  -2  16   4        458.64        446.41         6.52 o
  -1  16   4       2246.14       2273.45        26.54 o
   0  16   4        136.93        146.47         4.84 o
   1  16   4         55.08         49.76         1.60 o
   2  16   4        103.51         94.80         1.99 o
   3  16   4          3.83          3.91         1.05 o
   4  16   4       1808.81       1777.88        22.78 o
   5  16   4         62.44         63.05         1.60 o
  -4  17   4        126.52        125.58         2.43 o
  -3  17   4        319.06        318.95         5.00 o
  -2  17   4        931.74        961.31        11.99 o
  -1  17   4       2042.24       2061.64        24.36 o
   0  17   4        241.71        236.61         3.70 o
   1  17   4        241.02        241.58         3.65 o
   2  17   4        146.50        146.36         2.76 o
   3  17   4        885.99        858.11        10.94 o
   4  17   4        542.04        515.49        11.72 o
  -2  18   4       2954.11       2940.91        33.37 o
  -1  18   4        734.55        752.87        28.91 o
   0  18   4       1081.59       1055.29        13.09 o
   1  18   4        162.12        148.09         2.93 o
   2  18   4       2813.76       2726.85        34.28 o
  -3 -18   5       1357.10       1320.89        16.02 o
  -2 -18   5         68.93         65.08         1.87 o
  -1 -18   5          1.98          3.00         1.05 o
   0 -18   5         12.82         11.20         1.09 o
   1 -18   5        740.09        729.69         9.55 o
   2 -18   5        849.87        822.96        29.61 o
   3 -18   5          2.56          3.39         1.56 o
  -4 -17   5        377.29        406.23        12.50 o
  -3 -17   5        701.48        709.52         9.06 o
  -2 -17   5         12.09         11.10         1.33 o
  -1 -17   5        399.72        389.59         6.09 o
   0 -17   5         14.64         15.20         0.93 o
   1 -17   5       2334.58       2381.69        27.46 o
   2 -17   5        296.05        289.35         4.30 o
   3 -17   5         11.94         12.19         1.09 o
   4 -17   5        133.44        136.84         2.74 o
  -5 -16   5        556.90        569.78         7.68 o
  -4 -16   5        263.42        250.64         3.92 o
  -3 -16   5        279.96        299.80         4.91 o
  -2 -16   5        210.10        205.26         3.31 o
  -1 -16   5        348.21        352.50         6.41 o
   0 -16   5        329.03        346.43         5.16 o
   1 -16   5         24.27         27.52         2.03 o
   2 -16   5       1390.86       1407.16        17.98 o
   3 -16   5        125.36        109.93         2.21 o
   4 -16   5       1027.01        990.18        13.10 o
   5 -16   5         22.89         22.31         1.38 o
  -6 -15   5        821.96        847.27        11.59 o
  -5 -15   5        523.65        510.98         7.69 o
  -4 -15   5        774.11        796.36        10.11 o
  -3 -15   5        127.93        131.51         2.37 o
  -2 -15   5         15.10         11.28         1.17 o
  -1 -15   5       2137.36       2160.55        25.45 o
   0 -15   5       1510.93       1564.95        28.44 o
   1 -15   5        165.55        153.28         2.42 o
   2 -15   5       2323.49       2379.15        27.45 o
   3 -15   5       1549.41       1560.14        34.92 o
   4 -15   5         70.69         75.35         6.88 o
   5 -15   5       1607.19       1591.54        20.11 o
   6 -15   5        482.68        467.74         6.35 o
  -7 -14   5       1605.65       1622.10        19.28 o
  -6 -14   5       2221.15       2342.06        42.11 o
  -5 -14   5         78.26         76.65         2.50 o
  -4 -14   5        173.96        175.53         2.82 o
  -3 -14   5        341.27        350.31         5.63 o
  -2 -14   5       1554.44       1585.02        23.50 o
  -1 -14   5       1559.99       1481.79        20.63 o
   0 -14   5          3.00          2.65         1.41 o
   1 -14   5        255.02        253.21         3.59 o
   2 -14   5        745.49        709.62         9.41 o
   3 -14   5        791.26        769.04        29.53 o
   4 -14   5         10.14         11.50         1.25 o
   5 -14   5        842.63        898.89        21.02 o
   6 -14   5         58.87         55.18         1.66 o
  -7 -13   5       3633.02       3668.83        42.27 o
  -6 -13   5        303.04        308.60         4.58 o
  -5 -13   5       1805.35       1858.03        23.43 o
  -4 -13   5        190.60        192.98         3.09 o
  -3 -13   5      10777.29      10985.79       135.40 o
  -2 -13   5          8.27          8.02         1.48 o
  -1 -13   5        164.55        185.02         2.97 o
   0 -13   5        217.07        197.28         2.87 o
   1 -13   5       1545.65       1601.72        21.17 o
   2 -13   5       3589.71       3588.06        41.43 o
   3 -13   5        123.87        137.78         9.53 o
   4 -13   5        431.94        421.72         7.58 o
   5 -13   5       4645.60       4885.19        55.30 o
   6 -13   5        326.08        309.27         7.42 o
   7 -13   5       1725.46       1675.93        20.38 o
  -8 -12   5         19.54         19.49         1.95 o
  -7 -12   5        157.44        157.95         2.76 o
  -6 -12   5       1743.57       1740.05        22.62 o
  -5 -12   5         15.04         15.09         0.88 o
  -4 -12   5         79.26         72.97         3.20 o
  -3 -12   5         55.08         59.79         1.38 o
  -2 -12   5       1727.24       1725.62        21.26 o
  -1 -12   5       4997.18       5033.00        56.45 o
   0 -12   5        239.50        250.90         3.80 o
   1 -12   5        586.65        581.67         8.28 o
   2 -12   5        577.43        592.12         7.68 o
   3 -12   5       2220.38       2228.65        33.92 o
   4 -12   5        894.80        944.36        42.58 o
   5 -12   5        140.22        141.28         2.59 o
   6 -12   5       3379.50       3455.97        66.80 o
   7 -12   5        150.39        142.67         4.53 o
  -8 -11   5         69.55         62.59         1.65 o
  -7 -11   5        140.08        156.10         5.94 o
  -6 -11   5        214.17        210.14         9.84 o
  -5 -11   5       3259.42       3324.41        85.71 o
  -4 -11   5         70.09         84.98         1.60 o
  -3 -11   5         72.06         66.41         1.44 o
  -2 -11   5        575.13        572.07         7.81 o
  -1 -11   5       6138.05       6180.31        68.62 o
   0 -11   5        167.90        174.23         2.76 o
   1 -11   5       7857.04       7964.97        88.89 o
   2 -11   5        610.58        584.91         7.56 o
   3 -11   5       7610.51       7465.15        95.74 o
   4 -11   5       1118.35       1200.10        14.92 o
   5 -11   5          5.87          7.51         0.77 o
   6 -11   5         17.74         18.49         0.86 o
   7 -11   5       2770.13       2724.48        33.70 o
   8 -11   5        551.21        498.18        16.25 o
  -8 -10   5        136.77        138.09         2.89 o
  -7 -10   5        897.82        939.32        16.17 o
  -6 -10   5         14.30         21.89         0.99 o
  -5 -10   5          1.34          2.16         0.60 o
  -4 -10   5        202.43        195.84         6.56 o
  -3 -10   5       1039.48       1036.44        27.27 o
  -2 -10   5       6263.84       6094.11        78.83 o
  -1 -10   5         67.62         70.82         1.56 o
   0 -10   5       1264.76       1204.18        14.69 o
   1 -10   5       2433.76       2443.95        28.12 o
   2 -10   5         25.12         24.47         0.86 o
   3 -10   5       3478.28       3426.13        51.64 o
   4 -10   5        391.12        399.40         5.80 o
   5 -10   5         36.71         34.72         1.05 o
   6 -10   5       1578.36       1574.68        20.39 o
   7 -10   5        129.50        133.73         2.58 o
   8 -10   5        332.22        333.74         7.10 o
  -9  -9   5       1757.12       1800.94        23.53 o
  -8  -9   5         63.51         62.19         1.66 o
  -7  -9   5       1742.02       1790.46        25.86 o
  -6  -9   5        510.16        495.55         6.79 o
  -5  -9   5         55.58         63.87         1.38 o
  -4  -9   5         25.46         20.81         1.48 o
  -3  -9   5       2961.75       2936.16        33.87 o
  -2  -9   5         60.22         59.20         1.80 o
  -1  -9   5        843.21        807.04        10.05 o
   0  -9   5       2395.04       2338.85        26.96 o
   1  -9   5       3608.60       3466.70        40.94 o
   2  -9   5        823.78        774.73        11.15 o
   3  -9   5         14.80         20.26         1.41 o
   4  -9   5       4371.67       4513.98        52.02 o
   5  -9   5       4618.44       4765.24        57.57 o
   6  -9   5        799.08        785.22         9.83 o
   7  -9   5       3621.56       3632.27       111.34 o
   8  -9   5        100.90         89.51         3.13 o
   9  -9   5        837.74        829.21        14.58 o
  -9  -8   5         21.87         19.66         2.27 o
  -8  -8   5        205.69        199.10         3.26 o
  -7  -8   5          7.98          7.12         0.77 o
  -6  -8   5        595.88        636.39        15.55 o
  -5  -8   5        511.98        514.44         7.23 o
  -4  -8   5       6241.77       6272.40       111.80 o
  -3  -8   5       2167.70       2233.46        46.17 o
  -2  -8   5       4178.96       4120.46        47.12 o
  -1  -8   5       6105.19       5926.47        71.06 o
   0  -8   5        269.92        272.40         3.87 o
   1  -8   5        278.89        256.49         3.85 o
   2  -8   5        568.53        523.52         7.47 o
   3  -8   5          2.41          3.00         0.55 o
   4  -8   5         11.10          9.94         0.71 o
   5  -8   5       1775.12       1805.38        21.38 o
   6  -8   5        141.60        156.83         2.97 o
   7  -8   5         31.28         33.57         0.93 o
   8  -8   5          3.02          2.59         1.60 o
   9  -8   5       3150.87       2985.36        54.22 o
  -9  -7   5       2889.66       2948.49        34.97 o
  -8  -7   5        416.88        442.26        10.08 o
  -7  -7   5       3037.12       3076.50        35.63 o
  -6  -7   5        129.65        156.88         6.02 o
  -5  -7   5      12719.06      12722.43       177.01 o
  -4  -7   5       1468.03       1376.85        16.64 o
  -3  -7   5       1242.83       1174.72        16.12 o
  -2  -7   5       3571.20       3546.42        46.49 o
  -1  -7   5      10845.23        955.05      4783.22 o
   0  -7   5         17.44         30.17         0.77 o
   1  -7   5        916.97        906.08        14.36 o
   2  -7   5        384.50        423.39         6.15 o
   3  -7   5       2528.61       2590.84        31.69 o
   4  -7   5       5580.67       5814.05        83.29 o
   5  -7   5        341.85        354.83         4.69 o
   6  -7   5        259.78        229.10         3.53 o
   7  -7   5       2395.08       2464.29       139.62 o
   8  -7   5          3.86          5.36         1.48 o
   9  -7   5          5.83          6.14         1.60 o
  -9  -6   5         54.38         56.35         1.60 o
  -8  -6   5          5.80          5.00         0.86 o
  -7  -6   5       2923.39       2890.40        52.03 o
  -6  -6   5        230.81        244.26         3.69 o
  -5  -6   5         64.58         69.85         1.33 o
  -4  -6   5       3370.39       3325.18        38.06 o
  -3  -6   5        200.41        228.28         3.48 o
  -2  -6   5       1532.39       1551.69        35.94 o
  -1  -6   5         22.53         14.88         1.72 o
   0  -6   5       2144.48       1890.80        22.53 o
   1  -6   5       3060.43       3014.79        36.70 o
   2  -6   5        658.79        683.80         8.77 o
   3  -6   5       2936.69       3000.62        65.32 o
   4  -6   5        415.46        417.34         5.73 o
   5  -6   5      10087.67      10764.75       291.66 o
   6  -6   5        566.37        550.80        11.02 o
   7  -6   5         43.07         44.67         1.71 o
   8  -6   5       2104.13       2108.25        35.86 o
   9  -6   5       1392.98       1317.15        22.26 o
 -10  -5   5         91.34         79.33         2.15 o
  -9  -5   5        194.31        184.66         3.49 o
  -8  -5   5        414.15        429.24         5.73 o
  -7  -5   5       1361.09       1365.03        16.24 o
  -6  -5   5        525.77        537.55         6.79 o
  -5  -5   5        717.34        814.72        10.91 o
  -4  -5   5         44.86         48.59         1.80 o
  -3  -5   5       9255.18       8706.44       137.12 o
  -2  -5   5         64.79         82.06         1.44 o
  -1  -5   5        505.06        401.90         6.21 o
   0  -5   5        314.06        303.83         4.40 o
   2  -5   5        430.14        432.22         5.63 o
   4  -5   5         35.27         37.35         1.72 o
   5  -5   5        783.92        834.80        10.32 o
   6  -5   5        877.55        951.66        17.28 o
   7  -5   5          0.23          0.68         1.72 o
   8  -5   5        257.85        246.20         5.70 o
   9  -5   5       3204.70       2950.57        55.95 o
 -10  -4   5        537.55        517.43         7.70 o
  -9  -4   5        391.88        378.90         5.78 o
  -8  -4   5       1118.24       1209.97        57.89 o
  -7  -4   5       2068.51       2047.83        24.42 o
  -6  -4   5        266.93        292.24         4.14 o
  -5  -4   5       2620.07       2490.88        32.35 o
  -4  -4   5       1493.35       1461.47        17.23 o
  -3  -4   5       1724.31       1866.27        23.37 o
  -2  -4   5          3.38          3.91         0.44 o
  -1  -4   5        397.77        388.70         7.07 o
   1  -4   5        119.03        104.85         1.66 o
   2  -4   5        690.08        782.00        14.69 o
   3  -4   5         21.34         18.06         0.55 o
   4  -4   5       1199.38       1212.00        14.69 o
   5  -4   5       4491.35       4744.86       143.21 o
   6  -4   5       1284.95       1365.59        35.16 o
   7  -4   5        746.51        741.39        13.36 o
   8  -4   5        138.28        152.14         3.63 o
   9  -4   5         92.76         77.27         2.54 o
  10  -4   5         83.52         74.27         3.31 o
 -10  -3   5        125.01        122.82         7.58 o
  -9  -3   5       3891.59       4041.94       204.94 o
  -8  -3   5       5993.46       6097.48        90.32 o
  -7  -3   5       1082.24       1168.51        27.19 o
  -6  -3   5          0.49          0.71         0.60 o
  -5  -3   5       3353.52       3515.90        40.16 o
  -4  -3   5       1036.87       1114.52        17.81 o
  -3  -3   5       1354.75       1421.09        18.25 o
  -2  -3   5        108.68        125.19         1.93 o
   0  -3   5       2828.67       2725.44        35.64 o
   1  -3   5        120.19         64.99         3.52 o
   2  -3   5       2523.05       2833.65        32.81 o
   3  -3   5       5633.67       5926.79       111.18 o
   4  -3   5        399.16        374.22         5.16 o
   5  -3   5         23.89         21.39         0.86 o
   6  -3   5       2538.97       2669.58        44.69 o
   7  -3   5       4027.54       4081.29        66.82 o
   8  -3   5        849.02        794.18        14.31 o
   9  -3   5       1793.48       1765.02        30.53 o
  10  -3   5         75.41         71.34         7.34 o
 -10  -2   5       1001.79       1015.33        13.52 o
  -9  -2   5       1932.51       1978.34        24.53 o
  -8  -2   5       2273.05       2265.74        28.41 o
  -7  -2   5         59.71         63.51         1.42 o
  -6  -2   5       2192.96       2308.98        32.27 o
  -5  -2   5        131.44        148.48         2.42 o
  -4  -2   5       2901.70       2891.22        33.09 o
  -3  -2   5          0.10          0.78         0.33 o
  -2  -2   5       7426.26       6839.29       124.07 o
  -1  -2   5        811.32        791.76        28.21 o
   1  -2   5       1516.73       1532.08        18.94 o
   2  -2   5        223.46        190.56         4.45 o
   3  -2   5       2159.76       2150.39        25.41 o
   4  -2   5         43.94         61.02         2.11 o
   5  -2   5        209.38        213.36         4.38 o
   6  -2   5         37.21         31.53         1.20 o
   7  -2   5       3471.72       3483.81        56.18 o
   8  -2   5          7.90         10.55         1.80 o
   9  -2   5        263.51        255.74         9.06 o
  10  -2   5        216.31        197.31         4.69 o
 -10  -1   5          4.74          5.54         1.16 o
  -9  -1   5        299.67        302.87         7.27 o
  -8  -1   5       3701.89       3647.08        70.16 o
  -7  -1   5       1702.31       1749.07        20.77 o
  -6  -1   5        596.28        610.93         8.99 o
  -5  -1   5       1672.62       1669.15        21.08 o
  -4  -1   5        350.46        377.27         5.08 o
  -2  -1   5       5612.22       5367.48        64.74 o
  -1  -1   5         13.74          5.34         0.55 o
   0  -1   5        993.54        977.78        11.76 o
   1  -1   5       3480.08       3123.62        35.46 o
   2  -1   5       4287.26       4525.79        50.27 o
   3  -1   5          0.05          2.67         0.33 o
   4  -1   5         49.50         50.32         0.99 o
   6  -1   5       4053.44       4275.25        69.94 o
   7  -1   5       1584.69       1656.71        73.13 o
   8  -1   5       2648.06       2610.26        43.48 o
   9  -1   5       2949.54       3001.40        50.05 o
  10  -1   5        252.56        233.41         5.46 o
 -10   0   5        198.77        187.62         5.23 o
  -9   0   5       1146.61       1136.57        15.33 o
  -8   0   5        331.17        331.45         7.73 o
  -7   0   5         95.05         98.44         1.82 o
  -6   0   5       1251.08       1210.91        15.56 o
  -5   0   5        527.21        506.80         6.57 o
  -4   0   5       4555.32       4536.92        55.13 o
  -3   0   5         19.16         17.15         0.86 o
  -2   0   5       1455.56       1191.25        19.38 o
  -1   0   5       2295.82       2024.18        26.46 o
   0   0   5        685.55        721.06         9.69 o
   1   0   5         39.10         52.36         1.80 o
   2   0   5       4205.80       4015.05        51.71 o
   3   0   5       4982.75       4900.22        64.20 o
   4   0   5        937.99        951.77        19.06 o
   5   0   5       1547.66       1507.42        19.48 o
   6   0   5        228.49        249.80         5.23 o
   7   0   5       3766.39       3915.71       185.09 o
   8   0   5         68.90         62.62         8.83 o
   9   0   5        138.21        124.03         8.13 o
  10   0   5        842.02        796.30        30.55 o
 -10   1   5         52.50         49.78         1.80 o
  -9   1   5       2647.71       2653.34        65.55 o
  -8   1   5         89.63         95.16         1.77 o
  -7   1   5          9.36         12.37         0.71 o
  -6   1   5        132.38        127.81         2.09 o
  -5   1   5       5532.44       5408.84        60.60 o
  -4   1   5         59.03         58.37         1.10 o
  -3   1   5       4311.33       3983.36        47.68 o
  -2   1   5        430.70        405.38         6.42 o
   0   1   5       1995.93       1834.15        22.73 o
   1   1   5       1552.61       1411.96        16.85 o
   2   1   5       1638.68       1586.06        25.31 o
   4   1   5        249.91        273.07         3.64 o
   5   1   5       4289.93       4284.51        48.54 o
   6   1   5        353.50        358.63         4.97 o
   7   1   5         94.94         83.21         3.67 o
   8   1   5       1182.90       1198.74        20.99 o
   9   1   5         99.06        106.91         3.09 o
  10   1   5        206.63        201.22        14.22 o
 -10   2   5         42.61         32.83         1.48 o
  -9   2   5        354.62        351.21        11.95 o
  -8   2   5         26.49         25.44         2.19 o
  -7   2   5        862.83        911.67        11.48 o
  -6   2   5       6130.18       6207.85        69.11 o
  -5   2   5       1610.08       1646.80        19.71 o
  -4   2   5       1124.59       1189.35        14.20 o
  -3   2   5        158.44        140.64         2.33 o
  -2   2   5      11103.43      13305.14       427.22 o
   0   2   5        386.82        336.17         6.80 o
   1   2   5       1216.18       1226.66        14.53 o
   3   2   5       5580.64       5898.04        94.66 o
   4   2   5         20.64         18.13         0.44 o
   5   2   5        336.71        304.17         4.43 o
   6   2   5        595.21        581.03         7.34 o
   7   2   5       2513.29       2576.34        35.16 o
   8   2   5        156.19        166.24         3.75 o
   9   2   5       1317.32       1270.33        21.85 o
  10   2   5         64.44         55.66         2.66 o
 -10   3   5        431.73        419.78         8.43 o
  -9   3   5        566.42        580.24         7.84 o
  -8   3   5         38.52         38.81         1.09 o
  -7   3   5       5911.65       5940.15        83.21 o
  -6   3   5       3292.96       3329.59        60.08 o
  -5   3   5         39.69         38.85         2.03 o
  -4   3   5       2395.34       2392.81        29.92 o
  -3   3   5       1305.53       1178.27        14.91 o
  -2   3   5       1039.73       1112.67        13.04 o
  -1   3   5         60.36         86.08         1.49 o
   0   3   5       2063.93       2111.09        27.90 o
   3   3   5         26.75         22.10         1.80 o
   4   3   5        144.29        162.57         3.47 o
   5   3   5        110.03        110.40         2.48 o
   6   3   5         90.05         91.63         5.08 o
   7   3   5        970.65        968.07        17.03 o
   8   3   5       2564.86       2479.77        85.87 o
 -10   4   5         43.79         38.85         2.15 o
  -9   4   5        371.34        373.78         9.53 o
  -8   4   5         35.31         42.34         1.33 o
  -7   4   5       3239.64       3192.74        36.39 o
  -6   4   5      13015.02      13317.60       185.52 o
  -5   4   5        866.64        859.15        10.50 o
  -4   4   5       4235.40       4129.28        46.74 o
  -3   4   5       1256.03       1212.00        18.19 o
  -2   4   5        975.79        890.90        12.89 o
  -1   4   5       1273.99       1198.64        37.03 o
   0   4   5       3496.24       3317.45       109.70 o
   1   4   5        453.04        480.18         6.18 o
   2   4   5       3495.93       3470.75        56.18 o
   3   4   5         28.25         43.22         3.05 o
   4   4   5       3648.31       3671.37        59.10 o
   5   4   5         26.11         27.34         2.03 o
   6   4   5         99.85         79.85         2.81 o
   7   4   5       1274.67       1271.16        21.66 o
   8   4   5        523.95        546.94        10.27 o
   9   4   5       2654.90       2596.71        58.89 o
 -10   5   5        114.81        105.51         5.08 o
  -9   5   5       2524.05       2502.20        42.50 o
  -8   5   5         46.95         45.50         1.27 o
  -7   5   5        103.24        101.18         3.98 o
  -6   5   5        826.48        801.75        23.52 o
  -5   5   5       2109.39       2247.76        67.50 o
  -4   5   5        235.51        220.18         3.71 o
  -3   5   5       4564.49       4438.63        53.91 o
  -2   5   5       8264.58       8797.20       286.97 o
   0   5   5        111.44         88.12         7.97 o
   1   5   5        153.25         85.29         2.11 o
   2   5   5         28.35         57.66         1.05 o
   3   5   5       8281.66       8494.03       134.45 o
   4   5   5        647.28        629.28        24.30 o
   5   5   5       1762.04       1862.97        31.92 o
   6   5   5        223.97        233.58         5.03 o
   7   5   5       3416.04       3466.43       132.51 o
   8   5   5       1613.18       1573.60        36.80 o
   9   5   5       2101.54       2002.33        40.11 o
  -9   6   5        212.61        205.11         3.44 o
  -8   6   5        423.75        425.32        15.63 o
  -7   6   5          3.17          2.85         0.64 o
  -6   6   5       3121.68       3385.55        39.28 o
  -5   6   5         47.32         52.34         1.25 o
  -4   6   5       2934.38       2908.69        38.41 o
  -3   6   5          0.30          1.42         0.55 o
  -2   6   5       1273.88       1304.59        30.24 o
  -1   6   5         85.76         83.92         1.58 o
   1   6   5       1861.26       1875.20        25.24 o
   2   6   5         10.47          8.85         0.38 o
   3   6   5         46.05         41.10        12.03 o
   4   6   5       1655.06       1558.71        27.66 o
   5   6   5       1119.15       1122.23        39.53 o
   6   6   5         63.46         61.16         1.65 o
   7   6   5        138.03        130.28         2.98 o
   8   6   5        109.28        106.71         3.07 o
   9   6   5        441.94        417.76         8.57 o
  -9   7   5        195.86        205.82         3.60 o
  -8   7   5          0.52          0.14         0.90 o
  -7   7   5       4318.65       4390.16       113.76 o
  -6   7   5        664.07        716.04         9.12 o
  -5   7   5         54.25         52.02         1.64 o
  -4   7   5        127.67        129.02         2.48 o
  -3   7   5       7769.36       8067.59       116.57 o
  -2   7   5       5257.24       5398.16       180.72 o
  -1   7   5        595.32        656.12         9.56 o
   0   7   5       5728.96       6031.92       176.34 o
   1   7   5        165.76        145.34         2.26 o
   2   7   5        294.73        291.67         4.69 o
   3   7   5        169.85        174.40         2.66 o
   4   7   5       2378.92       2270.19        42.42 o
   5   7   5       3453.02       3818.02       126.57 o
   6   7   5       1314.39       1280.69        27.19 o
   7   7   5        876.75        860.18        15.58 o
   8   7   5         61.99         52.77         2.04 o
   9   7   5          7.47          6.33         1.80 o
  -9   8   5         90.51        101.93         5.94 o
  -8   8   5        132.42        146.16         2.76 o
  -7   8   5       1508.11       1489.46        20.39 o
  -6   8   5         17.97         23.44         0.98 o
  -5   8   5        266.40        280.14        10.00 o
  -4   8   5       2823.93       2832.03        35.00 o
  -3   8   5        235.74        243.88         6.17 o
  -2   8   5       1484.44       1591.71        19.14 o
  -1   8   5        223.80        229.03         3.37 o
   0   8   5       4243.55       4262.91       219.78 o
   1   8   5       2882.58       2851.81        33.39 o
   2   8   5        125.07        146.34         3.44 o
   3   8   5        792.89        766.73         9.77 o
   4   8   5        509.90        493.94         9.55 o
   5   8   5       5077.92       5014.88        79.92 o
   6   8   5        390.29        386.31         7.61 o
   7   8   5         41.88         39.72         1.88 o
   8   8   5        452.95        463.39        15.24 o
   9   8   5        150.24        126.92         5.00 o
  -9   9   5        832.82        769.99        13.20 o
  -8   9   5         42.94         43.20         2.27 o
  -7   9   5        983.43        971.25        12.04 o
  -6   9   5        289.64        292.23         4.40 o
  -5   9   5       9528.15       9509.13       134.32 o
  -4   9   5        428.50        419.62         7.11 o
  -3   9   5        113.83        111.16         4.38 o
  -2   9   5       1152.88       1200.94        14.53 o
  -1   9   5       3122.49       3225.05        42.92 o
   0   9   5        317.07        290.09         7.19 o
   1   9   5        483.38        507.36         6.84 o
   2   9   5        282.60        292.45         4.77 o
   3   9   5       7295.44       7205.33       120.95 o
   4   9   5       5027.83       4993.01        79.66 o
   5   9   5        268.29        254.96        20.08 o
   6   9   5        717.23        777.34        14.79 o
   7   9   5        380.46        361.18         7.66 o
   8   9   5        716.65        736.02        17.58 o
  -8  10   5        443.94        427.98         6.38 o
  -7  10   5        205.92        206.01         3.37 o
  -6  10   5         31.40         36.58         2.58 o
  -5  10   5       2553.15       2480.75        30.79 o
  -4  10   5       7572.66       8037.90       103.91 o
  -3  10   5          1.11          2.67         1.48 o
  -2  10   5        429.27        466.81         6.30 o
  -1  10   5        235.04        242.85         3.54 o
   0  10   5        542.48        546.16         8.07 o
   1  10   5       5029.87       5078.25        56.79 o
   2  10   5       1677.76       1686.12        49.77 o
   3  10   5        202.66        227.86         3.42 o
   4  10   5         79.35         72.63         1.46 o
   5  10   5        280.81        291.22         6.32 o
   6  10   5        923.98        954.92        18.60 o
   7  10   5        239.94        228.95         5.94 o
   8  10   5         89.81         91.87         8.83 o
  -8  11   5         42.48         43.11         2.34 o
  -7  11   5       3709.08       3638.77        44.43 o
  -6  11   5         29.23         28.75         2.73 o
  -5  11   5          0.62          0.61         0.66 o
  -4  11   5        120.17        115.79         1.99 o
  -3  11   5       1926.67       2060.01        24.20 o
  -2  11   5       2868.88       2976.30        51.96 o
  -1  11   5       9611.78       9836.51       116.43 o
   0  11   5        503.29        521.38         7.43 o
   1  11   5      14095.10      14475.87       200.40 o
   2  11   5       4907.34       5024.76        82.19 o
   3  11   5        381.62        378.70         5.79 o
   4  11   5         33.12         32.21         0.86 o
   5  11   5       3739.61       3842.60        61.81 o
   6  11   5        114.98        111.82         3.59 o
   7  11   5        778.05        757.72        14.14 o
   8  11   5         76.84         63.45         2.76 o
  -7  12   5        311.57        321.04         7.42 o
  -6  12   5       1062.19       1034.49        34.85 o
  -5  12   5        331.37        330.20         5.86 o
  -4  12   5       2355.01       2452.59        28.34 o
  -3  12   5         50.96         54.37         1.95 o
  -2  12   5        114.15        113.59         2.20 o
  -1  12   5        327.01        346.93        10.63 o
   0  12   5       1196.17       1181.28        17.50 o
   1  12   5       1812.50       1822.69        24.22 o
   2  12   5       1771.52       1752.69        33.21 o
   3  12   5        159.50        159.82         2.85 o
   4  12   5          3.28          4.53         0.66 o
   5  12   5         22.33         21.36         2.34 o
   6  12   5        817.37        870.21        30.63 o
   7  12   5         52.05         50.49         2.15 o
  -7  13   5         21.35         23.58         1.58 o
  -6  13   5        267.13        273.79         4.27 o
  -5  13   5       1578.69       1613.39        19.50 o
  -4  13   5         23.11         24.86         1.05 o
  -3  13   5         61.67         65.01         1.80 o
  -2  13   5        277.71        294.11         4.31 o
  -1  13   5       1122.61       1193.14        14.58 o
   0  13   5       1446.22       1497.83        19.13 o
   1  13   5        650.91        641.28         8.58 o
   2  13   5       2650.75       2639.51        36.25 o
   3  13   5        721.18        694.34         9.84 o
   4  13   5         58.46         62.38         1.58 o
   5  13   5        603.86        589.53        14.22 o
   6  13   5        602.84        539.04         9.77 o
   7  13   5       1037.07       1028.22        18.39 o
  -6  14   5        341.55        321.82         7.27 o
  -5  14   5        410.71        451.94         6.45 o
  -4  14   5        406.54        425.09        11.64 o
  -3  14   5        619.82        672.78         8.84 o
  -2  14   5       1572.27       1651.64        19.66 o
  -1  14   5        282.59        289.94         4.14 o
   0  14   5       1125.53       1141.02        13.86 o
   1  14   5        647.53        643.41         8.65 o
   2  14   5        878.05        854.71        11.31 o
   3  14   5         62.90         63.22         1.54 o
   4  14   5        128.27        128.15         7.19 o
   5  14   5        999.54        966.06        25.78 o
   6  14   5          8.39          5.40         1.82 o
  -6  15   5          0.79          3.05         1.20 o
  -5  15   5       1378.83       1379.36        28.67 o
  -4  15   5        284.73        294.82         7.50 o
  -3  15   5      12270.11      12659.68       138.01 o
  -2  15   5        453.77        474.14         6.52 o
  -1  15   5        241.77        259.40         3.97 o
   0  15   5        222.62        226.45         3.37 o
   1  15   5       1034.48       1016.40        13.68 o
   2  15   5          3.82          4.74         0.78 o
   3  15   5       1976.59       1885.11        22.29 o
   4  15   5        340.73        346.30         6.88 o
   5  15   5       1490.71       1457.48        44.69 o
  -5  16   5        867.47        872.75        11.10 o
  -4  16   5        293.19        298.84         4.47 o
  -3  16   5         56.38         60.12         1.65 o
  -2  16   5        434.25        448.04         6.63 o
  -1  16   5         65.60         71.25         2.34 o
   0  16   5          2.86          5.94         0.92 o
   1  16   5         57.50         52.70         1.91 o
   2  16   5          7.82          8.59         1.16 o
   3  16   5       1294.96       1263.79        16.15 o
   4  16   5        302.20        288.65         4.58 o
  -4  17   5        211.41        219.58         4.77 o
  -3  17   5         45.24         46.09         1.54 o
  -2  17   5        229.42        229.88         3.97 o
  -1  17   5       1825.05       1777.85        20.88 o
   0  17   5         50.32         46.36         1.61 o
   1  17   5       3183.65       3165.87        45.55 o
   2  17   5         13.81         13.89         1.17 o
   3  17   5       1691.48       1662.67        32.81 o
  -2  18   5        557.17        552.23        12.58 o
  -1  18   5         13.81         16.30         1.39 o
   0  18   5         17.05         12.99         1.24 o
   1  18   5        164.55        146.87         3.04 o
   2  18   5        207.09        199.63         3.54 o
  -2 -18   6        232.14        210.58         6.88 o
  -1 -18   6         57.98         52.27         1.55 o
   0 -18   6       1105.12       1082.64        23.20 o
   1 -18   6       1768.57       1746.53        24.77 o
   2 -18   6       1556.52       1496.61        25.47 o
  -4 -17   6        679.89        705.21        24.38 o
  -3 -17   6        525.44        518.64         6.79 o
  -2 -17   6         10.23          8.81         3.05 o
  -1 -17   6        274.01        267.68         4.09 o
   0 -17   6       2218.41       2156.22        25.52 o
   1 -17   6         28.31         32.59         1.31 o
   2 -17   6       1499.59       1485.13        17.79 o
   3 -17   6         77.19         76.61         1.93 o
   4 -17   6        148.22        153.83         7.50 o
  -5 -16   6         40.61         41.60         1.60 o
  -4 -16   6       1947.91       1978.78        27.97 o
  -3 -16   6       1186.33       1207.95        15.86 o
  -2 -16   6       4871.14       4650.53       137.98 o
  -1 -16   6         26.49         22.19         2.89 o
   0 -16   6        949.45        931.05        11.54 o
   1 -16   6       1817.06       1740.89        20.60 o
   2 -16   6        131.76        123.24         2.26 o
   3 -16   6       1044.60       1073.20        13.26 o
   4 -16   6       1093.84       1114.03        32.81 o
   5 -16   6          2.16          2.87         1.27 o
  -6 -15   6        572.50        590.99         9.84 o
  -5 -15   6        793.74        819.57        11.12 o
  -4 -15   6        134.99        134.31         2.59 o
  -3 -15   6          5.83          7.68         1.25 o
  -2 -15   6         20.26         15.91         1.10 o
  -1 -15   6        216.59        201.68         3.09 o
   0 -15   6       2915.77       2980.86        42.03 o
   1 -15   6        606.95        650.81        12.89 o
   2 -15   6       1647.21       1604.04        21.82 o
   3 -15   6         40.26         39.88         1.27 o
   4 -15   6        429.22        428.64         6.68 o
   5 -15   6         11.11          8.98         1.16 o
   6 -15   6         38.07         39.76         1.65 o
  -6 -14   6        738.00        757.87         9.50 o
  -5 -14   6         59.50         50.91         1.49 o
  -4 -14   6       2055.49       2091.22        24.69 o
  -3 -14   6          6.33          7.78         1.09 o
  -2 -14   6       1392.85       1434.98        20.67 o
  -1 -14   6        468.23        513.23        13.83 o
   0 -14   6        239.43        272.50         3.80 o
   1 -14   6        384.16        405.02         5.52 o
   2 -14   6       1078.41       1081.60        13.20 o
   3 -14   6       1069.32       1087.36        19.69 o
   4 -14   6       2020.93       1987.88        37.19 o
   5 -14   6        154.92        163.43         5.39 o
   6 -14   6        104.53         98.31         1.98 o
  -7 -13   6       1122.51       1157.45        14.52 o
  -6 -13   6         56.80         60.97         1.66 o
  -5 -13   6        235.75        226.96         3.91 o
  -4 -13   6         21.72         21.80         0.99 o
  -3 -13   6        180.31        179.35         3.03 o
  -2 -13   6       2365.18       2367.75        85.55 o
  -1 -13   6         50.22         39.12         1.41 o
   0 -13   6        234.03        231.87         3.48 o
   1 -13   6        257.05        255.05         3.70 o
   2 -13   6       1130.36       1047.19        13.20 o
   3 -13   6        690.12        679.14        11.26 o
   4 -13   6         11.22         11.62         0.98 o
   5 -13   6       1360.67       1338.42        16.67 o
   6 -13   6        530.84        527.46         7.13 o
   7 -13   6       1203.85       1201.73        14.47 o
  -7 -12   6        205.69        203.02         3.34 o
  -6 -12   6          0.49          0.63         0.77 o
  -5 -12   6          3.05          2.74         0.93 o
  -4 -12   6       1507.60       1544.12        60.79 o
  -3 -12   6         61.20         63.44         1.44 o
  -2 -12   6          1.42          3.19         0.71 o
  -1 -12   6      11031.64      10892.45       119.93 o
   0 -12   6       2521.02       2574.55        31.80 o
   1 -12   6          4.90          5.77         0.82 o
   2 -12   6       4501.95       4505.39        57.19 o
   3 -12   6        776.94        782.11        10.59 o
   4 -12   6       1514.15       1516.05        18.23 o
   5 -12   6         24.63         25.78         1.20 o
   6 -12   6       1643.17       1673.59        20.47 o
   7 -12   6         78.29         79.17         1.87 o
  -8 -11   6        160.00        166.94         2.93 o
  -7 -11   6       1559.30       1618.49        19.50 o
  -6 -11   6       1824.54       1928.70        57.50 o
  -5 -11   6         84.80         75.77         2.81 o
  -4 -11   6         89.84         94.57         2.89 o
  -3 -11   6         42.22         46.50         1.22 o
  -2 -11   6       3543.13       3495.74        41.03 o
  -1 -11   6         95.91        105.47         1.95 o
   0 -11   6        365.83        352.73         4.86 o
   1 -11   6        200.48        186.06        10.16 o
   2 -11   6         19.58         26.38         0.93 o
   3 -11   6        121.27        119.39         2.42 o
   4 -11   6       4927.16       5015.55        61.16 o
   5 -11   6        430.63        437.70         6.49 o
   6 -11   6          3.50          3.98         0.93 o
   7 -11   6        416.40        439.19         7.89 o
   8 -11   6        169.53        149.17         3.20 o
  -8 -10   6       2064.23       2138.77        26.02 o
  -7 -10   6         23.05         30.20         3.52 o
  -6 -10   6       4580.57       4574.32        54.81 o
  -5 -10   6        113.87        132.84         2.20 o
  -4 -10   6        142.95        125.24         3.59 o
  -3 -10   6         34.05         31.35         0.93 o
  -2 -10   6       2477.28       2465.01        51.80 o
  -1 -10   6       3995.58       4270.71        49.78 o
   0 -10   6       3087.17       2969.03        34.25 o
   1 -10   6        409.70        418.31         5.73 o
   2 -10   6        106.51        110.32         2.28 o
   3 -10   6       7952.87       7842.05        88.01 o
   4 -10   6        559.08        577.03        15.39 o
   5 -10   6       2621.59       2693.81        35.94 o
   6 -10   6       1143.83       1129.85        14.03 o
   7 -10   6         73.94         81.88         2.89 o
   8 -10   6       1985.70       1867.43        30.81 o
  -9  -9   6        155.99        154.96         3.59 o
  -8  -9   6         92.01         87.83         1.93 o
  -7  -9   6         40.13         39.23         1.38 o
  -6  -9   6       1992.54       2032.89        56.64 o
  -5  -9   6        627.56        644.12         8.18 o
  -4  -9   6        136.34        128.37         2.10 o
  -3  -9   6       1257.60       1304.98        32.42 o
  -2  -9   6        999.23        994.25        12.90 o
  -1  -9   6        386.16        377.91         5.08 o
   0  -9   6       1093.40       1124.20        13.86 o
   1  -9   6        186.37        179.48         3.11 o
   2  -9   6       1167.68       1200.86        15.39 o
   3  -9   6          5.11          6.24         0.94 o
   4  -9   6       8294.62       8600.74        96.39 o
   5  -9   6        195.34        203.10         3.25 o
   6  -9   6       1015.02       1022.27        12.86 o
   7  -9   6        135.85        159.57         2.98 o
   8  -9   6          9.01         10.33         1.69 o
  -9  -8   6         40.61         40.90         1.71 o
  -8  -8   6         10.93         12.38         1.20 o
  -7  -8   6         19.34         28.32         1.05 o
  -6  -8   6         16.31         15.82         1.33 o
  -5  -8   6       2642.26       2633.80        30.88 o
  -4  -8   6       5747.29       5827.91        80.47 o
  -3  -8   6       3381.79       3396.24        46.02 o
  -2  -8   6       8637.47       8447.92        93.64 o
  -1  -8   6         42.33         43.57         1.05 o
   0  -8   6       5313.28       5220.70        58.78 o
   1  -8   6          4.32          5.89         0.60 o
   2  -8   6       2215.23       2178.81        25.19 o
   3  -8   6       2432.85       2457.71        30.55 o
   4  -8   6       1386.86       1485.17        30.16 o
   5  -8   6        393.73        424.96         5.64 o
   6  -8   6       1075.87       1059.35        13.37 o
   7  -8   6         20.76         19.55         0.86 o
   8  -8   6        116.28        104.47         3.09 o
   9  -8   6         58.72         52.51         2.50 o
  -9  -7   6        123.32        129.67         2.66 o
  -8  -7   6         85.90         73.40         1.76 o
  -7  -7   6         75.86         82.07         1.76 o
  -6  -7   6       3513.09       3488.21       113.52 o
  -5  -7   6       3532.55       3588.68        40.76 o
  -4  -7   6         49.25         56.35         2.97 o
  -3  -7   6          3.20          4.06         0.78 o
  -2  -7   6        446.25        442.20         6.07 o
  -1  -7   6         95.76         82.48         2.11 o
   0  -7   6       9272.08       8986.91       191.50 o
   1  -7   6       5177.06       5115.16        83.52 o
   2  -7   6       5484.18       5278.99        59.22 o
   3  -7   6          2.49          3.65         0.60 o
   4  -7   6        984.09        985.08        19.45 o
   5  -7   6       1342.92       1366.73        16.19 o
   6  -7   6         10.04         13.60         1.33 o
   7  -7   6          1.19          2.27         0.99 o
   8  -7   6         49.59         47.26         2.26 o
   9  -7   6       1079.92       1062.44        18.77 o
  -9  -6   6        466.77        468.25        11.09 o
  -8  -6   6        384.77        404.79         5.64 o
  -7  -6   6       2589.92       2648.35        30.49 o
  -6  -6   6       9317.34       9345.25       110.64 o
  -5  -6   6       2664.67       2651.75        45.08 o
  -4  -6   6        380.46        421.79         6.48 o
  -3  -6   6        246.33        265.12         5.16 o
  -2  -6   6       1227.10       1101.39        13.81 o
  -1  -6   6        132.69        152.00         2.51 o
   0  -6   6       9288.87       8550.58       134.93 o
   1  -6   6       5395.66       5603.85        64.85 o
   2  -6   6       1607.38       1494.06        17.68 o
   3  -6   6       2793.94       2763.29        32.54 o
   4  -6   6       4133.65       4389.42        49.11 o
   5  -6   6          4.95          7.21         0.70 o
   6  -6   6        764.66        793.39         9.88 o
   7  -6   6        567.20        593.81        11.70 o
   8  -6   6       1928.65       1918.02        64.61 o
   9  -6   6          1.58         -0.19         1.93 o
 -10  -5   6        250.59        259.56        13.91 o
  -9  -5   6        128.18        128.62         2.89 o
  -8  -5   6        350.81        363.93         5.61 o
  -7  -5   6         62.62         64.69         1.44 o
  -6  -5   6        504.91        507.09         6.57 o
  -5  -5   6       5839.63       5950.11        66.19 o
  -4  -5   6       3594.37       3608.61        41.38 o
  -3  -5   6        257.71        273.98         4.13 o
  -2  -5   6        140.53        156.69         2.58 o
  -1  -5   6       1820.42       1817.01        22.73 o
   0  -5   6       6267.52       5893.78        93.85 o
   1  -5   6       3839.37       3794.60        46.60 o
   2  -5   6        299.65        276.96         4.22 o
   3  -5   6          0.83          1.61         0.63 o
   4  -5   6        160.08        154.53         2.55 o
   5  -5   6        348.43        357.49         5.09 o
   6  -5   6       3083.81       3180.40        81.72 o
   7  -5   6         22.15         26.56         1.31 o
   8  -5   6        167.89        156.82         3.75 o
   9  -5   6        304.30        294.15         7.24 o
 -10  -4   6        264.29        256.33         4.08 o
  -9  -4   6         12.93         15.08         1.48 o
  -8  -4   6       3243.99       3334.51        47.74 o
  -7  -4   6       3094.10       3238.00        47.50 o
  -6  -4   6       2438.85       2472.13        28.56 o
  -5  -4   6        200.67        246.91         3.67 o
  -4  -4   6       4583.67       4564.19        51.16 o
  -3  -4   6         11.10         12.42         0.55 o
  -2  -4   6         76.75         45.81         1.05 o
  -1  -4   6        106.19        102.47         2.06 o
   0  -4   6       4979.18       4795.44        86.10 o
   1  -4   6       9003.67       8609.67       380.57 o
   2  -4   6       5944.44       5932.98       167.20 o
   3  -4   6         59.88         80.31         1.38 o
   4  -4   6       2975.75       3153.71        65.63 o
   5  -4   6       3956.35       3932.31        44.80 o
   6  -4   6       7547.55       7602.06       122.47 o
   7  -4   6       1575.11       1547.62        34.38 o
   8  -4   6       2530.48       2399.85        39.34 o
   9  -4   6         99.55         92.65         3.13 o
 -10  -3   6        105.29         97.35         3.83 o
  -9  -3   6       2214.19       2224.49        85.63 o
  -8  -3   6       1110.96       1128.76        14.66 o
  -7  -3   6        765.46        750.02        11.64 o
  -6  -3   6        338.97        355.22        22.66 o
  -5  -3   6       1146.14       1137.14        23.67 o
  -4  -3   6        466.06        447.45        10.00 o
  -3  -3   6       1477.54       1435.59        17.29 o
  -2  -3   6        897.22        778.64         9.94 o
  -1  -3   6       1018.05        979.60        18.78 o
   0  -3   6        489.30        547.01        27.19 o
   1  -3   6        591.43        642.20         7.79 o
   2  -3   6       1390.12       1341.59        16.45 o
   3  -3   6          7.69          9.35         0.49 o
   4  -3   6        127.42        128.14         3.75 o
   5  -3   6        890.17        929.27        11.48 o
   6  -3   6       9525.55       9806.37       154.85 o
   7  -3   6       1326.24       1333.63        22.80 o
   8  -3   6        303.06        290.37         6.96 o
   9  -3   6        138.24        141.02         4.06 o
 -10  -2   6       2057.48       2049.79        35.31 o
  -9  -2   6       1391.20       1402.20        17.01 o
  -8  -2   6        332.37        361.86        18.91 o
  -7  -2   6         48.36         56.12         1.35 o
  -6  -2   6        596.59        636.37        14.45 o
  -5  -2   6          7.52         12.27         1.72 o
  -4  -2   6       3542.81       3475.32       123.68 o
  -3  -2   6       6885.18       6594.47        78.75 o
  -1  -2   6       2987.10       2983.18        94.38 o
   0  -2   6       7837.73       6947.26       109.15 o
   1  -2   6       4804.34       4720.47        53.14 o
   2  -2   6       2560.81       2446.79        60.47 o
   3  -2   6        158.92        180.24         4.22 o
   4  -2   6       9327.69       9693.95       307.36 o
   5  -2   6       1591.16       1630.86        41.49 o
   6  -2   6         23.70         24.16         1.10 o
   7  -2   6          1.34          2.19         0.93 o
   8  -2   6        184.42        176.36         4.07 o
   9  -2   6        419.01        410.99        17.03 o
  10  -2   6        272.05        241.07         5.79 o
 -10  -1   6          9.14         11.60         1.27 o
  -9  -1   6        636.26        643.08         8.39 o
  -8  -1   6        442.23        442.12         6.38 o
  -7  -1   6        263.52        287.74         4.22 o
  -6  -1   6          6.51          5.12         0.63 o
  -5  -1   6       1659.48       1695.24        31.41 o
  -4  -1   6      10797.29      11206.40       245.64 o
  -3  -1   6       7195.08       7319.54       291.74 o
  -1  -1   6        713.78        691.12        10.00 o
   0  -1   6       1030.03        969.63        11.49 o
   1  -1   6        216.38        225.70         6.48 o
   3  -1   6        875.35        896.28        11.71 o
   4  -1   6       3343.59       3364.27        42.89 o
   5  -1   6        893.86        855.30        16.95 o
   6  -1   6       3213.17       3289.19        40.13 o
   7  -1   6        205.22        204.19         4.42 o
   8  -1   6         16.33         12.63         1.05 o
   9  -1   6         72.48         74.23         3.75 o
  10  -1   6          1.05          2.95         2.20 o
 -10   0   6        215.32        207.59         6.02 o
  -9   0   6         72.38         70.87         2.19 o
  -8   0   6       4341.71       4314.58        84.22 o
  -7   0   6         26.88         27.95         0.93 o
  -6   0   6          2.71          2.99         0.55 o
  -5   0   6       1768.89       1746.52        56.64 o
  -4   0   6       8350.06       8088.92       205.80 o
  -2   0   6       1728.02       1645.47       103.13 o
  -1   0   6       2322.38       2145.37        26.85 o
   0   0   6       1057.43        883.08        10.69 o
   1   0   6       1309.52       1184.54        18.60 o
   3   0   6        708.67        716.79         9.56 o
   4   0   6         33.15         45.96         1.72 o
   5   0   6       1789.15       1817.13        23.03 o
   6   0   6       1781.69       1870.19        23.45 o
   7   0   6        630.67        640.02        11.87 o
   8   0   6       1158.09       1189.63        54.07 o
   9   0   6         13.63         12.55         1.80 o
  10   0   6       1043.88        973.36        17.79 o
 -10   1   6         43.38         37.11         3.28 o
  -9   1   6        442.23        430.26         6.18 o
  -8   1   6        133.14        125.77         3.52 o
  -7   1   6       1198.66       1208.08        15.12 o
  -6   1   6       2046.44       2098.97        36.10 o
  -5   1   6       4054.32       4011.96        45.63 o
  -4   1   6       4193.15       4196.81        62.43 o
  -3   1   6       2805.31       2783.93        74.30 o
  -2   1   6        963.63        903.32        25.86 o
  -1   1   6       2506.83       2254.49        27.25 o
   0   1   6       2516.07       2465.72        28.29 o
   1   1   6        154.90        195.64         2.82 o
   2   1   6       5125.70       4939.83        70.57 o
   3   1   6       1157.36       1063.95        12.81 o
   4   1   6       1069.45       1016.01        13.26 o
   5   1   6       2048.39       2043.21        25.40 o
   6   1   6         25.73         26.89         0.88 o
   7   1   6         48.25         57.23         1.41 o
   8   1   6        293.97        301.73         6.62 o
   9   1   6       1122.16       1090.92        18.97 o
  10   1   6          0.25         -1.36         2.14 o
 -10   2   6        499.87        487.22         6.85 o
  -9   2   6        695.06        706.33         9.38 o
  -8   2   6        395.28        410.28         5.93 o
  -7   2   6         96.42         98.31         3.59 o
  -6   2   6       1054.92       1106.73        14.08 o
  -5   2   6       1577.58       1612.01        31.80 o
  -4   2   6       2855.20       2843.34        32.19 o
  -3   2   6       8608.17       1109.90      4213.03 o
  -1   2   6         10.73         10.31         0.49 o
   0   2   6       4417.98       3787.36        42.76 o
   1   2   6       1796.41       1825.25        21.05 o
   2   2   6        534.30        399.67         5.14 o
   3   2   6       8091.00       8581.06       281.58 o
   4   2   6       8582.31       8676.37       399.25 o
   5   2   6        141.66        156.40         2.66 o
   6   2   6       4013.69       4094.00        49.32 o
   7   2   6       1786.87       1809.06        25.00 o
   9   2   6        116.46        104.30         2.98 o
 -10   3   6        175.05        163.22         3.15 o
  -9   3   6        658.13        673.44        30.16 o
  -8   3   6         11.33         11.08         0.98 o
  -7   3   6       2191.28       2237.14        26.29 o
  -6   3   6       1221.16       1226.05        31.25 o
  -5   3   6         28.36         32.35         0.88 o
  -4   3   6         59.17         32.40         2.03 o
  -3   3   6         18.43         36.33         1.10 o
  -2   3   6         31.33         27.19         0.66 o
  -1   3   6         33.78         17.27         1.64 o
   0   3   6       3602.36       3196.34        50.24 o
   1   3   6       1787.80       1729.88        32.66 o
   2   3   6        653.85        661.71        12.66 o
   3   3   6       3664.20       3727.90        60.36 o
   4   3   6        581.41        547.30         9.92 o
   5   3   6        382.51        397.96        17.74 o
   6   3   6        136.32        162.79         5.16 o
   7   3   6        983.15        976.24        16.86 o
   8   3   6        537.88        525.32        33.67 o
 -10   4   6        720.73        689.69         9.98 o
  -9   4   6        341.03        342.84         4.91 o
  -8   4   6       2955.18       3072.82        35.77 o
  -7   4   6       2668.42       2711.07        33.68 o
  -6   4   6       1325.21       1356.17        30.08 o
  -5   4   6       1417.95       1387.77        30.31 o
  -4   4   6       1074.25       1005.44        18.91 o
  -3   4   6        674.16        732.29        18.83 o
  -2   4   6       2052.65       2027.89        63.68 o
   0   4   6       1356.63       1197.77        19.92 o
   1   4   6        104.79        103.41         2.11 o
   2   4   6       1444.22       1291.97        15.24 o
   3   4   6        529.51        489.45         6.56 o
   4   4   6        808.61        862.43        15.08 o
   5   4   6          6.44          6.04         1.02 o
   6   4   6       2571.13       2649.48        44.31 o
   7   4   6        410.25        396.52         8.06 o
   8   4   6       2030.05       1963.39        82.74 o
   9   4   6        257.20        265.97         6.69 o
  -9   5   6        331.40        317.33         4.78 o
  -8   5   6        231.64        237.17         3.75 o
  -7   5   6        137.93        141.19         2.37 o
  -6   5   6        307.47        297.33         4.19 o
  -5   5   6       1034.76       1085.12        13.31 o
  -4   5   6       3431.61       3602.97        68.68 o
  -3   5   6         30.23         33.98         0.82 o
  -2   5   6       3296.05       3351.47        61.10 o
  -1   5   6         75.34         90.89         5.63 o
   1   5   6         98.50        103.01         1.69 o
   2   5   6       1108.78       1030.13        12.64 o
   3   5   6       1268.13       1269.45        14.96 o
   4   5   6       1884.36       2021.10        33.25 o
   5   5   6        133.42        149.06         8.75 o
   6   5   6         61.20         44.70         1.38 o
   7   5   6       1952.71       2027.69        34.30 o
   8   5   6        275.53        280.69        16.25 o
   9   5   6        152.50        138.89         4.79 o
  -9   6   6        670.79        690.72        17.58 o
  -8   6   6         89.16         83.54         1.77 o
  -7   6   6          4.07          5.66         0.80 o
  -6   6   6       2973.75       3070.85        67.35 o
  -5   6   6        283.88        267.06         3.76 o
  -4   6   6       1078.57       1068.86        15.42 o
  -3   6   6        482.95        437.34         5.91 o
  -2   6   6       2338.04       2353.37        27.58 o
  -1   6   6      13258.21      13327.33       300.65 o
   0   6   6       3023.75       2948.89        61.96 o
   1   6   6        405.70        447.04         6.09 o
   2   6   6       3629.88       3496.11        39.50 o
   3   6   6         56.13         58.07         1.10 o
   4   6   6       8557.88       8709.22       134.89 o
   5   6   6       2809.83       2884.55        46.88 o
   6   6   6        378.63        351.07        16.49 o
   7   6   6        162.50        171.25         4.13 o
   8   6   6        873.63        887.09        35.08 o
   9   6   6       1617.86       1608.31        31.88 o
  -9   7   6       1866.09       1872.83        53.75 o
  -8   7   6        306.71        286.52         7.73 o
  -7   7   6         15.65         16.13         0.82 o
  -6   7   6         85.48         88.59         1.71 o
  -5   7   6        826.60        832.52        17.11 o
  -4   7   6       1050.55       1082.21        23.60 o
  -3   7   6        688.44        713.37         9.06 o
  -2   7   6       5828.85       5932.35        73.52 o
  -1   7   6        828.68        865.93        10.65 o
   0   7   6       4955.10       5260.06        83.09 o
   1   7   6       3984.84       3897.43        55.63 o
   2   7   6       1703.69       1799.37        21.86 o
   3   7   6        784.50        787.16        18.91 o
   4   7   6        558.38        573.90        25.78 o
   5   7   6        775.42        788.62        28.36 o
   6   7   6        530.70        544.44        10.43 o
   7   7   6        536.51        531.37         9.88 o
   8   7   6        978.71        930.78        72.74 o
   9   7   6        291.33        269.44        10.24 o
  -9   8   6       1612.81       1634.81        20.15 o
  -8   8   6        482.97        470.07         8.05 o
  -7   8   6       1280.23       1296.83        54.85 o
  -6   8   6        436.07        464.02         6.30 o
  -5   8   6       2094.48       2162.99        29.83 o
  -4   8   6        919.47        969.65        23.20 o
  -3   8   6       2219.10       2245.34        32.81 o
  -2   8   6       8827.37       9227.28       180.48 o
  -1   8   6       6448.43       6677.75        87.16 o
   0   8   6      12250.82      12152.56       380.34 o
   1   8   6       1060.19       1115.59        35.00 o
   2   8   6        999.99       1148.29       107.82 o
   3   8   6        100.49        103.97         1.95 o
   4   8   6         99.39         94.85         2.65 o
   5   8   6       1908.42       1800.59        29.77 o
   6   8   6       5907.42       5623.33       104.87 o
   7   8   6        726.57        700.34        13.45 o
   8   8   6       1339.89       1274.97        34.61 o
  -8   9   6         56.58         55.47         1.95 o
  -7   9   6         71.44         71.84         1.69 o
  -6   9   6        851.35        853.69        11.54 o
  -5   9   6        226.03        244.59         3.81 o
  -4   9   6        339.54        369.60         8.99 o
  -3   9   6        411.18        400.89         6.54 o
  -2   9   6         82.29         83.11         2.27 o
  -1   9   6         21.57         23.72         1.72 o
   0   9   6       1339.60       1296.23        17.84 o
   1   9   6        265.63        282.77         4.20 o
   2   9   6        386.05        383.17         6.72 o
   3   9   6        915.32        910.72        12.43 o
   4   9   6        851.19        811.13        14.53 o
   5   9   6       1871.51       1804.11        39.92 o
   6   9   6         40.82         43.50         2.28 o
   7   9   6        127.71        132.05         4.45 o
   8   9   6        301.84        302.20        18.28 o
  -8  10   6        270.24        263.14         4.16 o
  -7  10   6         11.97         13.03         1.09 o
  -6  10   6       1402.94       1387.62        45.78 o
  -5  10   6       1476.02       1511.99        52.66 o
  -4  10   6        209.59        224.04         3.92 o
  -3  10   6       2319.81       2290.02        27.18 o
  -2  10   6          1.95          3.53         0.71 o
  -1  10   6        174.30        181.00         2.97 o
   0  10   6        219.75        246.47         4.09 o
   1  10   6       2844.06       2865.79        35.97 o
   2  10   6        996.51        940.81        11.99 o
   3  10   6          2.56          5.20         0.49 o
   4  10   6       3947.38       3898.54        62.93 o
   5  10   6          2.54          3.13         1.05 o
   6  10   6        182.91        181.33         6.80 o
   7  10   6        154.75        153.42         3.70 o
   8  10   6       1118.83       1067.35        29.92 o
  -8  11   6        393.58        408.70         5.96 o
  -7  11   6         24.20         23.26         1.20 o
  -6  11   6       1154.05       1186.27        20.31 o
  -5  11   6         61.11         54.14         3.28 o
  -4  11   6        667.99        726.73        17.42 o
  -3  11   6        371.48        367.63         5.86 o
  -2  11   6       1376.14       1410.82        34.46 o
  -1  11   6        303.17        311.04         4.25 o
   0  11   6       3628.16       3761.00        45.45 o
   1  11   6        232.98        224.65         3.60 o
   2  11   6       1346.54       1347.86        17.50 o
   3  11   6        153.40        147.51         3.36 o
   4  11   6         50.65         38.75         3.28 o
   5  11   6         70.31         74.16         2.36 o
   6  11   6        100.97        102.70         2.71 o
   7  11   6        604.02        579.32        10.88 o
  -7  12   6       1315.75       1270.11        15.85 o
  -6  12   6       2369.52       2320.24        29.34 o
  -5  12   6        464.18        449.31         6.34 o
  -4  12   6       4426.16       4612.70        57.66 o
  -3  12   6        539.61        582.16         8.52 o
  -2  12   6       5189.21       5522.12        67.23 o
  -1  12   6        139.14        130.24         2.97 o
   0  12   6        306.93        317.83         7.81 o
   1  12   6       2211.04       2130.54        26.72 o
   2  12   6       4195.43       4239.17        48.84 o
   3  12   6          8.00          8.37         0.82 o
   4  12   6       3359.71       3233.24        76.18 o
   5  12   6        931.64        953.37        24.06 o
   6  12   6       2292.98       2275.46        44.38 o
   7  12   6        985.84        990.56        58.29 o
  -7  13   6          3.45          1.64         1.02 o
  -6  13   6        576.67        588.86         7.95 o
  -5  13   6         58.66         54.82         1.66 o
  -4  13   6        144.61        158.31         3.59 o
  -3  13   6        177.29        178.19         2.87 o
  -2  13   6         74.74         78.85         3.75 o
  -1  13   6        233.76        249.91        10.24 o
   0  13   6        252.67        258.15         3.98 o
   1  13   6       1079.46       1150.27        14.99 o
   2  13   6       1585.63       1573.89        29.06 o
   3  13   6        113.41        107.48         2.42 o
   4  13   6        196.20        197.82         3.53 o
   5  13   6         22.53         18.51         2.20 o
   6  13   6         67.20         56.47         2.20 o
  -6  14   6        757.80        733.92         9.64 o
  -5  14   6        133.56        139.91         5.55 o
  -4  14   6        734.64        731.57        10.20 o
  -3  14   6        114.93        109.24         6.33 o
  -2  14   6       1378.59       1396.12        16.79 o
  -1  14   6       1019.57       1039.29        13.09 o
   0  14   6       5647.51       5645.90        63.26 o
   1  14   6        576.03        572.55         8.03 o
   2  14   6       3050.85       3008.07        41.10 o
   3  14   6       2498.32       2460.70        29.30 o
   4  14   6        819.27        780.94        13.44 o
   5  14   6        181.47        176.08         4.25 o
   6  14   6         14.22         18.27         4.53 o
  -5  15   6        437.30        433.30         6.60 o
  -4  15   6         71.09         78.22         1.88 o
  -3  15   6          1.63          6.23         1.04 o
  -2  15   6       1291.04       1282.31        36.10 o
  -1  15   6       1859.46       1895.03        22.54 o
   0  15   6          8.05          9.47         0.98 o
   1  15   6       1154.99       1113.35        32.27 o
   2  15   6       1938.11       1898.43        24.44 o
   3  15   6        296.38        288.00         4.80 o
   4  15   6        351.55        331.77        12.34 o
   5  15   6         66.68         60.91         2.37 o
  -4  16   6         98.47         97.01         2.04 o
  -3  16   6        280.13        299.88         5.39 o
  -2  16   6        577.33        558.03         7.42 o
  -1  16   6        128.66        126.46         2.37 o
   0  16   6         73.45         76.01         2.81 o
   1  16   6        395.88        389.61         5.36 o
   2  16   6        145.95        137.86         5.55 o
   3  16   6       1666.30       1606.45        21.21 o
   4  16   6        133.51        127.32         7.58 o
  -3  17   6        106.75        106.02         2.34 o
  -2  17   6       2945.11       2792.32        40.80 o
  -1  17   6        188.60        184.30         3.59 o
   0  17   6          4.00          8.54         1.16 o
   1  17   6         20.72         22.52         1.44 o
   2  17   6       2111.28       2066.91        35.08 o
   3  17   6         22.11         19.22         1.44 o
  -1  18   6        166.82        165.03         3.13 o
   0  18   6       1697.22       1686.87        19.87 o
  -2 -18   7          7.27         11.10         1.48 o
  -1 -18   7         13.57         14.18         2.66 o
   0 -18   7        157.07        158.64         2.82 o
   1 -18   7         18.70         19.07         2.03 o
  -3 -17   7        636.99        632.61         8.17 o
  -2 -17   7       1304.22       1262.28        20.55 o
  -1 -17   7         73.26         68.24         2.50 o
   0 -17   7        201.70        198.05         3.25 o
   1 -17   7          0.11          1.23         1.02 o
   2 -17   7         72.35         71.40         1.65 o
   3 -17   7       3026.63       2884.16        33.55 o
  -5 -16   7        879.23        842.90        11.28 o
  -4 -16   7       1277.41       1253.48        16.33 o
  -3 -16   7       1580.23       1619.29        19.06 o
  -2 -16   7        117.53        121.59         3.36 o
  -1 -16   7        262.81        279.17         4.20 o
   0 -16   7        175.10        159.87         2.76 o
   1 -16   7        271.82        261.36         3.87 o
   2 -16   7       3050.78       3016.27        68.21 o
   3 -16   7         12.13         13.06         1.20 o
   4 -16   7        164.35        145.81         5.86 o
  -5 -15   7          6.68          6.95         1.10 o
  -4 -15   7          6.15          5.72         1.05 o
  -3 -15   7       2754.40       2770.59        32.26 o
  -2 -15   7       1550.30       1560.70        19.69 o
  -1 -15   7       1773.17       1754.91        20.88 o
   0 -15   7          2.80          4.33         0.82 o
   1 -15   7       6363.78       6289.69        70.16 o
   2 -15   7         42.79         42.99         1.35 o
   3 -15   7        180.71        179.45         3.28 o
   4 -15   7         16.06         17.12         1.30 o
   5 -15   7       1430.64       1421.71        34.92 o
  -6 -14   7        270.25        275.32         4.25 o
  -5 -14   7        460.78        467.71         8.91 o
  -4 -14   7         42.21         41.33         1.38 o
  -3 -14   7        478.74        467.72        13.83 o
  -2 -14   7        237.89        240.80         3.65 o
  -1 -14   7          4.63          5.23         0.86 o
   0 -14   7         50.67         44.94         2.03 o
   1 -14   7        378.39        408.96        18.52 o
   2 -14   7       2118.90       2118.86        29.53 o
   3 -14   7         99.56         88.06         2.25 o
   4 -14   7         50.48         46.55         1.49 o
   5 -14   7        533.83        528.01         8.91 o
   6 -14   7       1357.97       1310.00        16.22 o
  -7 -13   7        764.93        750.89         9.67 o
  -6 -13   7        346.21        373.80         5.41 o
  -5 -13   7        539.82        554.00         7.12 o
  -4 -13   7         48.66         61.34         2.34 o
  -3 -13   7         16.97         20.88         0.93 o
  -2 -13   7        933.80        903.94        13.14 o
  -1 -13   7       5194.68       5295.86       137.51 o
   0 -13   7        222.69        208.61         3.15 o
   1 -13   7          1.86          3.66         0.82 o
   2 -13   7         20.65         21.45         0.99 o
   3 -13   7        467.57        458.52        10.31 o
   4 -13   7          1.70          3.66         0.82 o
   5 -13   7        523.61        529.30        15.47 o
   6 -13   7         40.55         33.72         3.75 o
   7 -13   7       5070.90       4781.76        57.52 o
  -7 -12   7       1974.96       1989.83        23.64 o
  -6 -12   7         70.51         69.55         1.60 o
  -5 -12   7       1687.75       1723.50        20.32 o
  -4 -12   7         52.70         52.74         1.33 o
  -3 -12   7       1262.18       1253.85        15.47 o
  -2 -12   7       2884.82       2946.20       130.71 o
  -1 -12   7       1494.41       1520.27        18.73 o
   0 -12   7       1436.18       1469.52        31.25 o
   1 -12   7         10.86         10.79         0.77 o
   2 -12   7         11.42         10.09         0.86 o
   3 -12   7        112.63        100.99         3.52 o
   4 -12   7       1486.44       1546.74        18.62 o
   5 -12   7       1481.79       1484.91        18.27 o
   6 -12   7          3.24          4.16         0.90 o
   7 -12   7         95.02         94.54         2.15 o
  -8 -11   7        416.17        454.71         7.42 o
  -7 -11   7        397.18        409.52         5.47 o
  -6 -11   7        185.67        194.07         6.72 o
  -5 -11   7        666.79        656.67         8.56 o
  -4 -11   7          4.26          9.35         1.09 o
  -3 -11   7       8461.49       8664.99        96.35 o
  -2 -11   7       1015.74       1092.98        23.05 o
  -1 -11   7          7.14          9.07         0.66 o
   0 -11   7        177.98        166.90         2.65 o
   1 -11   7         46.80         43.62         1.16 o
   2 -11   7         29.14         30.28         2.58 o
   3 -11   7        609.43        597.38         7.90 o
   4 -11   7        689.40        705.31         9.15 o
   5 -11   7       5356.85       5439.79        65.45 o
   6 -11   7          2.93          4.61         0.88 o
   7 -11   7         63.37         73.62         1.82 o
  -8 -10   7         47.10         47.35         1.49 o
  -7 -10   7        243.89        241.07         8.91 o
  -6 -10   7        621.10        614.48         7.90 o
  -5 -10   7         35.83         41.11         1.95 o
  -4 -10   7       4247.90       4266.13        48.39 o
  -3 -10   7        219.00        224.82         3.56 o
  -2 -10   7       1118.04       1093.00        14.06 o
  -1 -10   7       5390.28       5284.04        59.94 o
   0 -10   7       1660.92       1687.70        20.88 o
   1 -10   7        310.67        305.09         4.45 o
   2 -10   7        897.58        940.33        17.34 o
   3 -10   7        135.14        135.56         3.83 o
   4 -10   7       5126.97       5069.20        61.00 o
   5 -10   7        832.50        857.09        10.94 o
   6 -10   7          2.19          1.95         0.77 o
   7 -10   7         16.66         10.88         2.11 o
   8 -10   7        439.07        427.85         8.45 o
  -8  -9   7        396.58        384.38         5.41 o
  -7  -9   7       1430.02       1429.15        28.99 o
  -6  -9   7         50.31         60.33         3.20 o
  -5  -9   7       2537.84       2523.93        29.06 o
  -4  -9   7        150.41        152.53         2.43 o
  -3  -9   7          2.07          1.56         0.66 o
  -2  -9   7       1034.31       1071.39        13.93 o
  -1  -9   7       7731.92       7585.26        93.83 o
   0  -9   7       1946.37       1941.30        32.81 o
   1  -9   7       5857.14       5798.68        69.82 o
   2  -9   7        661.27        635.18         8.78 o
   3  -9   7       6928.52       6980.31        83.19 o
   4  -9   7        968.94        979.50        19.30 o
   5  -9   7         17.99         14.27         0.82 o
   6  -9   7        100.25         92.82         1.77 o
   7  -9   7        137.44        127.67         2.37 o
   8  -9   7         99.02         93.05         3.83 o
  -9  -8   7        171.57        191.68         3.26 o
  -8  -8   7         17.62         17.22         1.20 o
  -7  -8   7          9.25         11.96         0.88 o
  -6  -8   7          1.75          1.41         0.66 o
  -5  -8   7       4388.69       4408.51        50.27 o
  -4  -8   7       2610.23       2592.06        30.33 o
  -3  -8   7         68.79         73.99         1.72 o
  -2  -8   7        397.93        412.41         6.95 o
  -1  -8   7         41.14         45.32         1.10 o
   0  -8   7        532.68        519.10         6.63 o
   1  -8   7          3.59          4.83         0.66 o
   2  -8   7        207.29        204.00         2.98 o
   3  -8   7        488.24        468.21         6.47 o
   4  -8   7       1086.66       1160.49        21.64 o
   5  -8   7       1452.31       1479.38        18.12 o
   6  -8   7        100.14        105.42         2.02 o
   7  -8   7         94.63         98.14         1.93 o
   8  -8   7       1710.55       1693.82        29.39 o
  -9  -7   7        852.71        880.35        11.74 o
  -8  -7   7         89.40         88.97         3.13 o
  -7  -7   7       1045.07       1090.16        15.98 o
  -6  -7   7       2255.34       2165.46        29.16 o
  -5  -7   7         18.70         21.73         0.77 o
  -4  -7   7        630.31        601.33         9.53 o
  -3  -7   7        608.69        626.23         7.96 o
  -2  -7   7         11.32         13.24         0.77 o
  -1  -7   7        146.76        150.33         2.32 o
   0  -7   7       2267.40       2163.92        27.23 o
   2  -7   7        272.50        262.70         3.70 o
   3  -7   7        825.58        857.35        18.44 o
   4  -7   7         31.93         43.32         2.19 o
   5  -7   7       6960.98       7231.43        80.83 o
   6  -7   7        267.68        282.58         4.08 o
   7  -7   7       4431.45       4395.46        89.38 o
   8  -7   7         41.88         33.80         1.76 o
   9  -7   7       3499.16       3288.53        53.86 o
  -9  -6   7       2195.24       2299.24        67.50 o
  -8  -6   7         85.03         86.97         2.81 o
  -7  -6   7          4.44          6.14         0.82 o
  -6  -6   7       1000.96       1012.56        17.03 o
  -5  -6   7       1678.90       1716.65        20.28 o
  -4  -6   7         22.96         27.35         0.88 o
  -3  -6   7        551.42        518.38        19.92 o
  -2  -6   7       1879.83       1892.32        22.42 o
  -1  -6   7         30.65         39.67         0.93 o
   0  -6   7       8769.42       8856.65       140.27 o
   1  -6   7       2310.14       2223.85        31.10 o
   2  -6   7        891.59        947.74        11.58 o
   3  -6   7        804.05        782.84        10.63 o
   4  -6   7         13.01         23.99         0.77 o
   5  -6   7       1169.86       1233.85        16.11 o
   6  -6   7        193.58        207.43         3.03 o
   7  -6   7       1266.17       1266.74        27.35 o
   8  -6   7        224.20        218.06         7.03 o
   9  -6   7        936.31        902.45        16.00 o
  -9  -5   7        726.36        731.75         9.56 o
  -8  -5   7        112.29        116.06         5.47 o
  -7  -5   7       1359.47       1398.26        18.04 o
  -6  -5   7        559.00        569.05        13.83 o
  -5  -5   7       4809.49       4969.80        55.74 o
  -4  -5   7       2162.91       2185.93        25.47 o
  -3  -5   7       4531.28       4367.89        52.66 o
  -2  -5   7       1247.26       1268.39        15.41 o
   0  -5   7       2667.95       2578.84        32.13 o
   1  -5   7       2631.15       2737.41        32.37 o
   2  -5   7        683.83        656.00         8.34 o
   3  -5   7        991.70       1042.16        12.65 o
   4  -5   7        475.19        532.81         7.06 o
   5  -5   7       1215.83       1223.23        15.47 o
   6  -5   7       2415.87       2339.71        27.29 o
   7  -5   7       2612.52       2573.93       113.76 o
   8  -5   7       1382.12       1391.09        40.39 o
   9  -5   7        250.13        234.63         6.46 o
  -9  -4   7       3563.68       3669.42        82.82 o
  -8  -4   7        129.41        133.44         3.83 o
  -7  -4   7        706.71        697.53         9.23 o
  -6  -4   7       1394.28       1399.81        25.94 o
  -5  -4   7        722.24        699.44         9.54 o
  -4  -4   7       1370.33       1344.37        15.89 o
  -3  -4   7          3.00          3.36         0.55 o
  -2  -4   7       4138.16       4162.82        46.73 o
  -1  -4   7       1599.86       1610.32        26.33 o
   1  -4   7       2670.38       2677.60        57.19 o
   2  -4   7        399.02        363.37         7.73 o
   3  -4   7        210.47        200.14         2.87 o
   4  -4   7        436.88        404.76         5.64 o
   5  -4   7        744.35        772.38         9.44 o
   6  -4   7       1059.32       1050.79        13.92 o
   7  -4   7       3585.47       3628.77       142.35 o
   8  -4   7        448.93        435.31         8.66 o
   9  -4   7        110.22         99.35         3.14 o
 -10  -3   7        593.11        591.87        27.66 o
  -9  -3   7        527.96        542.07        18.91 o
  -8  -3   7       2070.59       2149.37        45.86 o
  -7  -3   7       2305.10       2406.82        55.24 o
  -6  -3   7        102.53        119.61         2.97 o
  -5  -3   7       4069.63       4101.47        61.88 o
  -4  -3   7       2431.98       2476.69        91.33 o
  -3  -3   7      11970.42      11386.70       571.37 o
  -2  -3   7       6410.75       6405.23        76.72 o
  -1  -3   7         12.85         21.10         1.09 o
   0  -3   7       1961.96       1929.58        23.40 o
   2  -3   7        405.03        424.14         5.58 o
   3  -3   7       9494.95      10174.77       319.24 o
   4  -3   7       1071.60       1013.01        12.31 o
   5  -3   7       5103.70       5294.61        59.83 o
   6  -3   7        335.25        356.18         4.78 o
   7  -3   7        421.27        398.97         7.97 o
   8  -3   7        416.72        412.34         8.39 o
   9  -3   7        972.60        961.37        17.02 o
 -10  -2   7       1352.18       1345.22        16.63 o
  -9  -2   7        363.73        366.87         5.35 o
  -8  -2   7         34.88         36.57         2.27 o
  -7  -2   7         37.61         46.21         1.33 o
  -6  -2   7        803.27        784.68        10.48 o
  -5  -2   7        251.08        258.48         5.08 o
  -4  -2   7          6.71          3.44         0.78 o
  -3  -2   7       1849.59       1884.06        53.28 o
  -2  -2   7       3974.58       3686.88       140.79 o
  -1  -2   7         45.24         45.49         2.73 o
   0  -2   7        240.01        169.49         3.13 o
   1  -2   7       2069.19       2141.14        25.08 o
   2  -2   7       2241.79       2215.85        28.09 o
   3  -2   7         55.81         48.78         0.98 o
   4  -2   7        758.56        817.99        18.20 o
   5  -2   7       3903.02       4031.08        53.63 o
   6  -2   7        632.97        658.29        19.06 o
   7  -2   7       1210.73       1205.82        27.27 o
   8  -2   7        224.44        217.69         4.75 o
   9  -2   7        257.48        241.79        10.39 o
 -10  -1   7         58.67         51.91         2.11 o
  -9  -1   7       1841.05       1836.25        33.83 o
  -8  -1   7       1340.19       1351.04        22.03 o
  -7  -1   7        163.66        167.18         3.06 o
  -6  -1   7        430.78        462.97         7.27 o
  -5  -1   7       1581.98       1634.75        52.27 o
  -4  -1   7       2706.27       2669.41        30.92 o
  -3  -1   7         28.59         24.38         0.86 o
  -2  -1   7         28.34         58.61         1.27 o
  -1  -1   7       5742.16       5115.87        66.57 o
   0  -1   7        381.68        405.63        16.41 o
   1  -1   7       3043.63       2854.13        33.31 o
   2  -1   7       1320.26       1247.71        15.25 o
   4  -1   7       3756.90       3884.53        44.47 o
   5  -1   7       2575.90       2593.55        31.95 o
   6  -1   7        330.20        343.77         4.84 o
   7  -1   7       8559.68       8750.04       138.55 o
   8  -1   7          2.87          2.34         1.10 o
   9  -1   7       4053.07       3989.63        76.21 o
 -10   0   7        958.98        975.21        13.37 o
  -9   0   7        208.20        210.17         3.59 o
  -8   0   7        373.49        390.79         5.35 o
  -7   0   7       1575.56       1574.17        21.17 o
  -6   0   7        216.50        231.70         8.05 o
  -5   0   7       3095.28       3083.29        55.00 o
  -4   0   7       1106.68       1069.85        14.21 o
  -3   0   7        826.63        880.65        10.76 o
  -2   0   7       3102.41       2968.40        36.87 o
  -1   0   7        441.37        422.19         5.94 o
   0   0   7        389.41        356.34         4.92 o
   1   0   7       5123.65       5280.31       160.71 o
   2   0   7       8063.39       8025.71       145.08 o
   3   0   7          6.76         10.51         0.63 o
   4   0   7         16.98         16.78         0.60 o
   5   0   7        565.00        524.75         7.36 o
   6   0   7        214.83        221.55         3.98 o
   7   0   7        285.24        275.09         5.00 o
   8   0   7        114.27        115.99         3.09 o
   9   0   7        236.22        220.28         4.75 o
 -10   1   7        148.45        156.61         3.52 o
  -9   1   7       1986.85       1912.22        36.10 o
  -8   1   7       1457.28       1456.79        17.55 o
  -7   1   7       2799.33       2873.59        33.64 o
  -6   1   7       1067.11       1059.96        14.13 o
  -5   1   7         23.15         32.60         0.88 o
  -4   1   7       1644.23       1598.35        19.96 o
  -3   1   7       8427.93       8797.50      1287.28 o
  -2   1   7       1912.34       1687.71        21.34 o
  -1   1   7       6076.80       5692.29       177.36 o
   0   1   7        397.73        388.29        18.52 o
   2   1   7        459.75        448.33         5.96 o
   4   1   7         17.32         17.89         0.55 o
   5   1   7        891.81        901.91        20.63 o
   6   1   7        209.30        201.86         2.98 o
   7   1   7        502.13        529.71        11.02 o
   8   1   7        261.33        262.47         6.94 o
   9   1   7        232.16        200.64         5.44 o
 -10   2   7         16.87         12.01         1.27 o
  -9   2   7         13.89         11.86         0.98 o
  -8   2   7        217.51        216.94         6.48 o
  -7   2   7       1837.08       1894.10        68.52 o
  -6   2   7        674.36        727.40        11.56 o
  -5   2   7       2245.81       2216.72        29.98 o
  -4   2   7        374.96        365.70         4.75 o
  -3   2   7        316.70        305.87         5.22 o
  -2   2   7       1536.04       1457.39        18.62 o
  -1   2   7        245.81        248.39         3.74 o
   0   2   7       1267.84       1342.34        16.07 o
   1   2   7       2506.86       2599.70        30.55 o
   3   2   7       1164.09       1186.02        14.25 o
   4   2   7          8.22         10.40         0.44 o
   5   2   7       1922.36       1930.62        23.93 o
   6   2   7        666.05        665.70        15.00 o
   7   2   7         12.91         15.34         0.78 o
   8   2   7       1135.27       1129.78        36.02 o
 -10   3   7        212.14        201.36         5.63 o
  -9   3   7       1309.81       1340.70        17.97 o
  -8   3   7         37.00         42.34         1.31 o
  -7   3   7         15.88         17.63         0.94 o
  -6   3   7       3994.42       4009.68        45.69 o
  -5   3   7       7465.24       7926.64        88.21 o
  -4   3   7        617.83        610.23         7.71 o
  -3   3   7       6665.26       6337.27        75.07 o
  -2   3   7       6747.31       6338.68        80.88 o
  -1   3   7       9295.47       8174.74       160.87 o
   0   3   7       4413.94       4298.92       104.85 o
   1   3   7          9.69         18.51         0.49 o
   2   3   7       1338.26       1337.08        15.91 o
   4   3   7       1077.00       1092.03        12.98 o
   5   3   7       3748.67       3884.32       117.27 o
   6   3   7        115.11        131.51         3.03 o
   7   3   7        977.10        994.41        22.35 o
   8   3   7        333.27        324.78         6.67 o
  -9   4   7          3.23          4.10         1.05 o
  -8   4   7       1292.13       1331.57        17.42 o
  -7   4   7        429.36        439.53         9.30 o
  -6   4   7       1542.71       1534.51        37.58 o
  -5   4   7         53.97         46.41         1.16 o
  -4   4   7       1413.72       1381.79        17.97 o
  -3   4   7        194.52        176.96         2.85 o
  -2   4   7        871.90        874.08        12.50 o
  -1   4   7          0.14          1.42         0.49 o
   0   4   7        174.55        210.22         3.07 o
   1   4   7       2348.04       2237.45        27.44 o
   2   4   7       1959.09       1896.45        22.36 o
   3   4   7       1629.97       1676.08        27.97 o
   4   4   7       2681.15       2655.35        42.43 o
   5   4   7         22.72         25.91         1.48 o
   6   4   7         21.49         20.62         1.17 o
   7   4   7       1824.39       1776.61        29.98 o
   8   4   7        109.64        113.03         6.25 o
   9   4   7       2982.07       2768.16        64.38 o
  -9   5   7          2.84          2.61         1.05 o
  -8   5   7        813.05        823.02        10.61 o
  -7   5   7       3876.89       3930.26        45.84 o
  -6   5   7       2643.77       2705.52        31.76 o
  -5   5   7       1309.88       1347.71        16.24 o
  -4   5   7        194.18        199.86         3.79 o
  -3   5   7       7236.26       7196.75        79.89 o
  -2   5   7       3181.00       3250.67        37.57 o
  -1   5   7        994.22       1116.99        28.13 o
   0   5   7       1922.59       1869.45        23.14 o
   2   5   7       2228.16       2236.32        25.85 o
   3   5   7       2419.06       2422.12        28.00 o
   4   5   7        129.64        150.48         3.54 o
   5   5   7       7184.81       7476.03       118.94 o
   6   5   7       1435.83       1396.00        24.19 o
   7   5   7        761.15        754.16        18.99 o
   8   5   7        541.80        525.25        10.66 o
   9   5   7       2665.84       2589.98        43.23 o
  -9   6   7         82.54         88.02         2.04 o
  -8   6   7       3600.13       3618.92        54.14 o
  -7   6   7       1164.38       1140.24        14.61 o
  -6   6   7         68.35         62.28         2.03 o
  -5   6   7        641.87        664.44         9.32 o
  -4   6   7        125.13        124.01         2.81 o
  -3   6   7         24.38         30.60         0.93 o
  -2   6   7         33.97         28.51         0.82 o
  -1   6   7          2.89          7.60         0.49 o
   0   6   7       1252.04       1251.01        18.28 o
   1   6   7        203.47        200.82         3.19 o
   2   6   7        608.93        632.54         8.16 o
   3   6   7         34.81         40.14         0.86 o
   4   6   7       6213.67       6251.79       100.80 o
   5   6   7       5547.66       5790.86       100.09 o
   6   6   7         62.02         51.93         2.73 o
   7   6   7        168.51        182.66         4.61 o
   8   6   7         94.45        107.56         8.98 o
   9   6   7          9.40          7.33         1.66 o
  -9   7   7       3046.76       3008.75        35.36 o
  -8   7   7         51.39         59.06         1.88 o
  -7   7   7         71.81         74.00         1.66 o
  -6   7   7       1604.66       1622.77        30.78 o
  -5   7   7        348.09        386.93         5.63 o
  -4   7   7       3252.30       3260.39       112.66 o
  -3   7   7        990.09        999.67        16.33 o
  -2   7   7        162.11        166.60         2.54 o
  -1   7   7       2865.78       2886.91        33.20 o
   0   7   7          3.06          1.53         0.49 o
   1   7   7        106.90        110.25         2.02 o
   2   7   7        412.24        430.81         6.18 o
   3   7   7       2616.31       2694.04        33.44 o
   4   7   7         60.14         63.78         1.93 o
   5   7   7        745.32        734.54        16.80 o
   6   7   7          2.47          3.71         1.16 o
   7   7   7        555.17        566.49        25.31 o
   8   7   7        438.56        428.02        18.20 o
  -9   8   7         29.51         33.36         2.81 o
  -8   8   7        366.40        399.25         5.90 o
  -7   8   7        510.57        532.61         7.79 o
  -6   8   7         75.87         76.75         1.60 o
  -5   8   7       1780.36       1757.82        22.63 o
  -4   8   7       2041.32       2051.31        25.78 o
  -3   8   7         25.20         26.72         0.93 o
  -2   8   7         52.57         72.35         1.44 o
  -1   8   7        154.96        160.38         2.97 o
   0   8   7       1533.46       1630.52        41.57 o
   1   8   7         62.88         63.81         1.88 o
   2   8   7        554.24        599.13         8.03 o
   3   8   7       2422.76       2447.51        54.07 o
   4   8   7       1116.33       1178.71        20.02 o
   5   8   7        207.29        195.59         4.61 o
   6   8   7        269.05        276.27         5.69 o
   7   8   7        846.22        819.79        14.80 o
   8   8   7         69.30         72.23         4.22 o
  -8   9   7       1241.30       1272.04        15.63 o
  -7   9   7       2310.10       2287.71        32.97 o
  -6   9   7         51.56         53.81         1.54 o
  -5   9   7        281.83        280.23         4.19 o
  -4   9   7          2.34          5.76         0.77 o
  -3   9   7       6434.76       6707.63       143.60 o
  -2   9   7       1798.98       1846.44        26.25 o
  -1   9   7       6225.76       6492.89        72.58 o
   0   9   7        799.08        777.08        15.47 o
   1   9   7        737.16        787.67        17.50 o
   2   9   7         15.24         12.09         0.94 o
   3   9   7        109.38        104.93         2.14 o
   4   9   7       2684.28       2933.79        82.97 o
   5   9   7      10502.73      10399.47       162.18 o
   6   9   7        418.60        451.73         8.62 o
   7   9   7        345.53        334.21         6.76 o
   8   9   7         38.12         37.26         2.09 o
  -8  10   7          4.20          5.16         1.01 o
  -7  10   7         43.09         46.45         2.27 o
  -6  10   7         53.28         48.55         1.77 o
  -5  10   7         91.62         94.03         2.04 o
  -4  10   7       2744.80       2816.86        94.38 o
  -3  10   7        158.75        178.24         3.04 o
  -2  10   7        364.08        386.73         5.61 o
  -1  10   7        855.07        878.10        10.94 o
   0  10   7       5069.18       5161.42        90.79 o
   1  10   7         34.90         36.36         4.61 o
   2  10   7        125.38        121.12         2.02 o
   3  10   7       6734.84       6797.62        93.91 o
   4  10   7         17.26         15.31         1.38 o
   5  10   7        398.65        406.72        12.89 o
   6  10   7       1176.95       1147.52        27.27 o
   7  10   7          2.65          4.31         1.60 o
   8  10   7        111.46        109.22         3.26 o
  -8  11   7       1023.65       1059.76        16.02 o
  -7  11   7        113.56        120.22         2.51 o
  -6  11   7       1340.16       1369.47        17.89 o
  -5  11   7       9449.27       9782.79       464.88 o
  -4  11   7       1108.87       1113.27        14.71 o
  -3  11   7        404.95        426.01         7.97 o
  -2  11   7        477.94        515.06         7.81 o
  -1  11   7       5377.52       5682.83        64.39 o
   0  11   7        410.14        386.63         5.47 o
   1  11   7         15.71         14.31         0.86 o
   2  11   7        102.71        122.30         4.69 o
   3  11   7       3756.66       3754.36        43.41 o
   4  11   7       1370.97       1304.42        19.66 o
   5  11   7         14.01         12.92         1.58 o
   6  11   7          8.65          6.27         1.49 o
   7  11   7        216.39        199.81         4.64 o
  -7  12   7          4.28          4.31         1.13 o
  -6  12   7        901.37        865.88        34.61 o
  -5  12   7          0.72          0.88         0.78 o
  -4  12   7       1329.55       1368.52        16.30 o
  -3  12   7       3332.52       3467.27       103.05 o
  -2  12   7        329.32        344.51         5.07 o
  -1  12   7        705.50        708.99        13.44 o
   0  12   7         66.60         65.90         1.60 o
   1  12   7         17.86         16.77         0.82 o
   2  12   7          4.66          4.62         0.71 o
   3  12   7       3294.08       3270.75        38.40 o
   4  12   7        435.87        422.89         8.83 o
   5  12   7        301.62        287.86         5.95 o
   6  12   7       3773.67       3532.26       140.87 o
   7  12   7        819.56        774.98        25.31 o
  -7  13   7       1292.72       1241.63        16.95 o
  -6  13   7        843.43        874.88        10.93 o
  -5  13   7        181.52        192.68         3.26 o
  -4  13   7       1208.31       1273.26        24.69 o
  -3  13   7        939.80        960.89        16.72 o
  -2  13   7       1156.69       1201.12        16.09 o
  -1  13   7         51.84         54.71         1.60 o
   0  13   7        402.74        385.40         8.28 o
   1  13   7       2980.45       2920.89        34.41 o
   2  13   7        588.97        575.26         8.10 o
   3  13   7        629.07        605.58         8.20 o
   4  13   7       1064.63       1046.57        30.00 o
   5  13   7       3548.53       3589.44       121.18 o
   6  13   7        116.25        104.26         3.09 o
  -6  14   7       2131.17       2136.38        26.73 o
  -5  14   7        302.66        297.60         4.69 o
  -4  14   7        672.14        712.89        10.44 o
  -3  14   7       2043.14       2112.87        27.11 o
  -2  14   7        772.21        760.80        25.78 o
  -1  14   7       2206.94       2253.27        29.03 o
   0  14   7          6.38          4.27         0.90 o
   1  14   7        404.13        393.02         9.77 o
   2  14   7        357.48        334.85         5.00 o
   3  14   7        175.41        173.21         5.63 o
   4  14   7        872.92        829.34        10.81 o
   5  14   7        454.25        440.24         8.58 o
  -5  15   7       2592.27       2685.15        85.08 o
  -4  15   7        285.98        286.84         4.78 o
  -3  15   7        127.91        135.22         2.80 o
  -2  15   7         88.77         89.98         3.91 o
  -1  15   7       3560.12       3607.76        44.36 o
   0  15   7        717.85        721.02        10.03 o
   1  15   7       1127.43       1092.93        14.31 o
   2  15   7         46.46         44.82         3.52 o
   3  15   7        929.25        885.79        13.28 o
   4  15   7        584.60        535.28         8.59 o
   5  15   7       1228.62       1192.60        63.29 o
  -4  16   7          9.57          9.38         1.27 o
  -3  16   7         58.02         63.63         2.27 o
  -2  16   7        367.37        361.84         6.64 o
  -1  16   7          7.69          7.31         0.98 o
   0  16   7        257.27        246.39         6.33 o
   1  16   7          0.45          0.49         0.92 o
   2  16   7        215.63        204.56         3.53 o
   3  16   7          3.47          4.99         1.16 o
   4  16   7        385.85        363.22        21.17 o
  -3  17   7       3921.32       3832.77        79.85 o
  -2  17   7        462.63        478.27         7.19 o
  -1  17   7         11.22         14.77         1.24 o
   0  17   7        349.42        328.28         5.18 o
   1  17   7       1895.25       1791.05        21.21 o
   2  17   7         44.74         43.88         1.88 o
   0 -18   8       1516.02       1487.71        18.42 o
  -3 -17   8        383.32        370.76         5.45 o
  -2 -17   8         26.18         26.28         1.27 o
  -1 -17   8        146.43        149.72         2.71 o
   0 -17   8         41.99         42.66         1.44 o
   1 -17   8       1357.98       1359.33        16.08 o
   2 -17   8       2229.32       2268.85        56.10 o
   3 -17   8         59.70         60.48         4.38 o
  -4 -16   8         57.97         54.47         2.19 o
  -3 -16   8        111.53        113.74         2.26 o
  -2 -16   8        644.29        651.27         8.34 o
  -1 -16   8         29.90         28.48         1.80 o
   0 -16   8        247.58        239.45         3.64 o
   1 -16   8        942.87        953.91        11.82 o
   2 -16   8       2326.79       2306.89        26.68 o
   3 -16   8        711.97        668.69         9.25 o
   4 -16   8        274.03        254.57         4.64 o
  -5 -15   8       1305.54       1299.57        15.52 o
  -4 -15   8        585.18        595.89         7.67 o
  -3 -15   8         97.35         88.10         4.30 o
  -2 -15   8          0.60          1.39         0.93 o
  -1 -15   8         34.57         34.69         1.22 o
   0 -15   8       2190.76       2130.43        25.00 o
   1 -15   8        304.88        314.15         4.36 o
   2 -15   8        893.68        889.29        12.97 o
   3 -15   8        674.90        688.40         9.69 o
   4 -15   8        497.77        477.39         6.41 o
   5 -15   8         19.51         24.49         1.88 o
  -6 -14   8        101.67        103.52         2.21 o
  -5 -14   8          2.37          1.36         1.09 o
  -4 -14   8       1712.47       1757.81        30.31 o
  -3 -14   8       1013.90       1029.12        12.76 o
  -2 -14   8       1121.47       1131.67        16.30 o
  -1 -14   8         40.25         38.23         1.22 o
   0 -14   8        770.67        771.12         9.56 o
   1 -14   8       1416.31       1414.22        16.83 o
   2 -14   8         28.99         29.46         1.10 o
   3 -14   8       2694.17       2678.01        33.51 o
   4 -14   8       1174.55       1180.17        14.47 o
   5 -14   8         51.99         49.94         1.72 o
   6 -14   8       1984.10       1999.25        23.98 o
  -7 -13   8        698.29        699.48         8.89 o
  -6 -13   8         48.99         49.66         1.49 o
  -5 -13   8        990.09        987.58        12.41 o
  -4 -13   8         19.95         30.50         1.16 o
  -3 -13   8        741.75        728.36        10.27 o
  -2 -13   8        525.32        536.24         7.45 o
  -1 -13   8       1175.36       1186.24        14.95 o
   0 -13   8       2740.33       2731.50        31.53 o
   1 -13   8        530.44        530.05         7.00 o
   2 -13   8        414.67        439.57         6.96 o
   3 -13   8       1968.32       1890.40        44.61 o
   4 -13   8          3.33          2.11         0.88 o
   5 -13   8        126.62        133.31         2.53 o
   6 -13   8       1027.63       1039.61        12.76 o
  -7 -12   8         56.39         54.63         1.72 o
  -6 -12   8       1646.16       1614.60        20.42 o
  -5 -12   8         76.59         67.59         1.66 o
  -4 -12   8       2056.80       2076.11        24.36 o
  -3 -12   8         94.90        100.46         1.82 o
  -2 -12   8       9798.14       9702.26       136.50 o
  -1 -12   8        970.07        961.48        13.03 o
   0 -12   8       1744.26       1802.63        23.91 o
   1 -12   8        560.56        542.98         7.35 o
   2 -12   8       6544.80       6558.16        93.01 o
   3 -12   8       1485.08       1444.45        20.78 o
   4 -12   8        514.69        520.80         7.18 o
   5 -12   8        285.57        276.09         4.14 o
   6 -12   8        101.46        104.16         2.36 o
   7 -12   8        576.66        563.71         7.51 o
  -8 -11   8        839.12        870.02        17.11 o
  -7 -11   8        662.93        692.18        40.08 o
  -6 -11   8       1122.51       1129.87        15.08 o
  -5 -11   8        427.55        448.70         6.65 o
  -4 -11   8        574.66        563.22         7.68 o
  -3 -11   8         33.56         37.43         1.10 o
  -2 -11   8        924.18        913.22        26.33 o
  -1 -11   8        140.05        146.73         2.43 o
   0 -11   8        294.19        268.22         3.87 o
   1 -11   8         67.51         66.10         1.44 o
   2 -11   8        516.24        506.90         7.36 o
   3 -11   8       1245.74       1339.56        16.45 o
   4 -11   8       1342.67       1322.03        15.86 o
   5 -11   8        271.18        275.90         7.11 o
   6 -11   8       2326.37       2310.91        27.12 o
   7 -11   8         50.85         44.04         3.05 o
  -8 -10   8        422.51        406.27         5.63 o
  -7 -10   8         81.23         77.58         1.77 o
  -6 -10   8        258.70        262.03        11.95 o
  -5 -10   8          2.47          3.08         0.86 o
  -4 -10   8        981.71        950.36        11.71 o
  -3 -10   8       1453.16       1566.30        44.69 o
  -2 -10   8       1214.96       1134.19        17.71 o
  -1 -10   8        575.79        588.88         8.28 o
   0 -10   8        693.33        699.61         8.73 o
   1 -10   8        575.59        571.08        19.30 o
   2 -10   8       3439.78       3578.19        67.27 o
   3 -10   8        616.39        621.90         8.18 o
   4 -10   8       2459.17       2502.25        29.45 o
   5 -10   8        564.15        570.33         9.69 o
   6 -10   8       1648.07       1659.50        19.87 o
   7 -10   8        171.24        172.98         3.20 o
   8 -10   8       2386.20       2318.07        91.65 o
  -8  -9   8        201.19        209.90         5.23 o
  -7  -9   8        118.85        107.14         4.53 o
  -6  -9   8          0.81          2.41         1.09 o
  -5  -9   8        615.49        576.29        10.63 o
  -4  -9   8       3594.18       3617.52        41.71 o
  -3  -9   8        124.53        121.50         2.04 o
  -2  -9   8          7.07         10.16         0.77 o
  -1  -9   8        531.30        525.39         7.02 o
   0  -9   8       1128.41       1116.55        13.74 o
   1  -9   8        314.30        316.50         5.08 o
   2  -9   8       7322.62       7348.84        81.60 o
   3  -9   8         75.22         63.57         1.54 o
   4  -9   8       5509.69       5600.54        70.01 o
   5  -9   8        589.99        602.47         8.01 o
   6  -9   8         72.75         68.74         1.49 o
   7  -9   8        109.95        109.32         2.04 o
   8  -9   8         62.85         50.50         2.21 o
  -9  -8   8          9.40          8.05         1.39 o
  -8  -8   8       1808.38       1741.45        22.05 o
  -7  -8   8         20.19         27.14         1.35 o
  -6  -8   8       6633.52       6693.04        95.79 o
  -5  -8   8         22.59         32.96         1.48 o
  -4  -8   8          6.67          6.66         1.25 o
  -3  -8   8       4525.05       4666.73        52.93 o
  -2  -8   8       5959.83       6004.03        72.15 o
  -1  -8   8        949.21        900.16        11.49 o
   0  -8   8       1681.34       1691.29        21.65 o
   1  -8   8       2008.26       1997.64        24.79 o
   2  -8   8       1671.69       1631.67        21.98 o
   3  -8   8        507.69        557.08        20.94 o
   4  -8   8        256.23        253.71         4.06 o
   5  -8   8       3887.25       3993.24        45.79 o
   6  -8   8       3028.28       3084.29        35.85 o
   7  -8   8         74.03         79.24         1.73 o
   8  -8   8        959.04        949.51        16.79 o
  -9  -7   8         48.44         56.16         2.19 o
  -8  -7   8          4.35          4.15         0.88 o
  -7  -7   8       1313.81       1347.38        17.84 o
  -6  -7   8        725.11        758.36        17.81 o
  -5  -7   8        860.85        863.46        38.52 o
  -4  -7   8        154.30        164.11         2.65 o
  -3  -7   8       1747.12       1743.19        23.75 o
  -2  -7   8         25.09         26.25         0.86 o
  -1  -7   8       5013.78       4992.44        72.01 o
   0  -7   8         78.47         60.99         2.81 o
   1  -7   8        574.81        594.55         8.09 o
   2  -7   8       2957.19       3034.42        35.79 o
   3  -7   8        331.04        352.06         4.92 o
   4  -7   8       1742.24       1763.45        20.83 o
   5  -7   8        329.21        352.95         5.03 o
   6  -7   8         15.52         15.71         0.77 o
   7  -7   8         10.42         12.22         1.17 o
   8  -7   8         42.35         42.88         3.13 o
  -9  -6   8        982.43        998.10        12.47 o
  -8  -6   8       1716.32       1774.73        70.00 o
  -7  -6   8       1594.53       1599.18        19.06 o
  -6  -6   8        992.54       1026.72        24.38 o
  -5  -6   8        498.46        473.91         6.24 o
  -4  -6   8       7332.81       7552.44       200.72 o
  -3  -6   8        247.36        232.68         3.42 o
  -2  -6   8       4218.85       4167.09        86.26 o
  -1  -6   8       1778.40       1742.33        20.21 o
   0  -6   8       7078.54       6849.25        81.50 o
   1  -6   8       1180.92       1132.19        13.96 o
   2  -6   8       1635.66       1642.13        19.60 o
   3  -6   8        556.74        571.56         7.18 o
   4  -6   8       6558.68       7008.63       250.64 o
   5  -6   8       1662.59       1652.43        25.55 o
   6  -6   8        223.81        234.73         3.48 o
   7  -6   8        129.53        106.29         1.99 o
   8  -6   8       1093.66       1089.43        50.94 o
   9  -6   8        137.54        129.76         3.58 o
  -9  -5   8         45.54         54.97         1.71 o
  -8  -5   8        331.26        335.91         5.70 o
  -7  -5   8        135.24        143.68         5.39 o
  -6  -5   8        214.27        239.35         4.53 o
  -5  -5   8        452.30        490.63         6.35 o
  -4  -5   8        804.00        811.92        10.11 o
  -3  -5   8       2777.84       2869.97        94.93 o
  -2  -5   8        402.76        415.39         5.94 o
  -1  -5   8        701.37        677.40        10.09 o
   0  -5   8       9327.12       9255.79       134.54 o
   1  -5   8        354.40        340.22         4.91 o
   2  -5   8        135.62        128.07         2.09 o
   3  -5   8       3065.51       3024.24        34.31 o
   4  -5   8        847.41        851.49        14.45 o
   5  -5   8       1155.40       1182.77        15.21 o
   6  -5   8       2106.51       2140.42        31.33 o
   7  -5   8         48.67         55.27         1.93 o
   8  -5   8        127.81        111.94         3.31 o
   9  -5   8         46.21         44.40         2.42 o
  -9  -4   8        136.42        137.47         2.53 o
  -8  -4   8        450.64        437.66        16.17 o
  -7  -4   8       2667.96       2711.05        34.53 o
  -6  -4   8       1890.39       1947.97        22.97 o
  -5  -4   8        121.85        124.70         4.92 o
  -4  -4   8        939.23        960.19        14.69 o
  -3  -4   8        768.42        773.77         9.87 o
  -2  -4   8       4430.94       4262.77        48.83 o
  -1  -4   8       3659.92       3434.48        64.86 o
   0  -4   8       1381.58       1233.54        14.90 o
   1  -4   8        856.99        855.14        11.03 o
   2  -4   8       9372.07       9044.36       116.28 o
   3  -4   8       1211.21       1205.98        14.93 o
   4  -4   8       9829.79      10350.28       145.86 o
   5  -4   8       3648.26       3632.48        51.18 o
   6  -4   8       2083.72       2145.66        27.27 o
   7  -4   8          9.50          8.15         0.93 o
   8  -4   8       3179.92       3145.02        52.43 o
   9  -4   8        129.92        123.75         3.59 o
  -9  -3   8        514.44        514.10         7.29 o
  -8  -3   8         16.54         19.95         1.41 o
  -7  -3   8         71.66         84.69         1.80 o
  -6  -3   8        174.33        151.72         2.37 o
  -5  -3   8       1302.79       1286.39        25.78 o
  -4  -3   8       3120.01       3065.64        35.13 o
  -3  -3   8       3045.99       3125.72        50.32 o
  -2  -3   8       3960.69       3984.80        45.74 o
  -1  -3   8       1317.66       1203.71        23.13 o
   0  -3   8       4603.69       4773.99        53.81 o
   1  -3   8       2069.87       1948.95        23.20 o
   2  -3   8        692.17        699.48         9.25 o
   3  -3   8        442.88        411.21         5.30 o
   4  -3   8        129.60        149.16         2.32 o
   5  -3   8        426.74        425.92         5.47 o
   6  -3   8       3853.52       3915.93        49.53 o
   7  -3   8        165.60        165.81         6.17 o
   8  -3   8         15.57         12.33         1.38 o
   9  -3   8          9.70          8.68         2.11 o
  -9  -2   8         13.44         11.18         1.05 o
  -8  -2   8       4032.48       4101.98        47.28 o
  -7  -2   8         55.73         53.64         1.31 o
  -6  -2   8       1404.43       1392.68        21.41 o
  -5  -2   8         56.31         61.71         1.50 o
  -4  -2   8      10477.74      10180.75       130.50 o
  -3  -2   8          1.71          6.81         0.60 o
  -2  -2   8        437.42        404.34         5.71 o
  -1  -2   8       7669.09       7338.88       251.11 o
   0  -2   8       8044.30       7714.80       259.71 o
   1  -2   8        213.96        250.17         3.59 o
   2  -2   8          8.27         22.12         0.66 o
   3  -2   8       1557.66       1565.92        23.44 o
   4  -2   8       2378.67       2388.83        42.03 o
   5  -2   8       4936.35       4931.96        56.30 o
   6  -2   8       3751.91       3847.33        56.10 o
   7  -2   8       1538.40       1564.15        27.13 o
   8  -2   8       1496.56       1502.27        31.10 o
   9  -2   8        627.25        644.14        12.86 o
 -10  -1   8        465.09        437.81        12.19 o
  -9  -1   8       1773.30       1750.85        20.61 o
  -8  -1   8        506.49        543.74        10.55 o
  -7  -1   8        812.48        795.15        10.05 o
  -6  -1   8         84.71         94.18         1.80 o
  -5  -1   8         77.06         80.27         1.55 o
  -4  -1   8       2116.04       2080.43        26.21 o
  -3  -1   8        994.78        932.66        12.23 o
  -2  -1   8       3310.27       3156.56        50.97 o
  -1  -1   8        578.76        569.58         9.50 o
   0  -1   8        353.70        404.09         5.30 o
   2  -1   8        406.28        415.95         5.61 o
   3  -1   8        711.81        711.55         9.16 o
   4  -1   8       2634.35       2625.17        32.15 o
   5  -1   8       1213.76       1236.45        24.30 o
   6  -1   8       3299.11       3294.50        38.84 o
   7  -1   8         10.31          9.19         2.27 o
   8  -1   8        294.86        309.87         6.45 o
   9  -1   8         31.19         31.79         2.66 o
 -10   0   8       2162.98       2107.57        24.97 o
  -9   0   8        195.09        188.83         5.16 o
  -8   0   8       1526.91       1516.72        40.39 o
  -7   0   8       4913.58       4870.84        54.88 o
  -6   0   8       1008.77       1062.79        12.82 o
  -5   0   8       3953.28       3981.34        45.30 o
  -4   0   8       3928.62       4145.70        70.86 o
  -3   0   8        188.27        170.12         2.67 o
  -2   0   8      10731.45      10206.64       225.64 o
  -1   0   8       5506.36       5603.33        79.93 o
   0   0   8        892.05        807.80        10.17 o
   1   0   8         26.37         21.89         0.75 o
   2   0   8       3946.14       3870.18        44.23 o
   3   0   8        388.96        394.18         5.19 o
   4   0   8       6574.16       6622.32        78.98 o
   5   0   8         46.31         61.54         1.27 o
   6   0   8       4004.09       4018.71        49.19 o
   7   0   8       1255.75       1270.34        31.25 o
   8   0   8        239.56        236.67         5.35 o
   9   0   8        308.50        250.78         7.03 o
  -9   1   8       1031.58       1037.58        21.95 o
  -8   1   8        957.77        950.59        13.11 o
  -7   1   8        123.89        131.44         6.88 o
  -6   1   8       2412.54       2408.14        29.94 o
  -5   1   8        132.81        140.17         2.15 o
  -4   1   8       1728.70       1764.11        20.72 o
  -3   1   8        349.53        309.45         5.28 o
  -2   1   8        183.67        188.71         2.82 o
  -1   1   8        788.43        729.76        10.34 o
   0   1   8       1064.60       1063.93        27.89 o
   1   1   8        647.59        661.62         8.23 o
   2   1   8        605.40        579.46         7.40 o
   3   1   8        687.56        704.91         9.00 o
   4   1   8       3081.60       3078.87        40.48 o
   5   1   8       4089.93       4147.19        51.01 o
   6   1   8         64.06         69.72         4.30 o
   7   1   8          2.02          3.33         0.60 o
   8   1   8       2407.98       2395.69        39.99 o
   9   1   8        436.37        445.08         8.45 o
  -9   2   8          2.35          2.60         1.20 o
  -8   2   8       4359.08       4439.56        76.02 o
  -7   2   8       1073.65       1154.77        42.11 o
  -6   2   8        218.73        216.42         3.40 o
  -5   2   8       8275.64       8292.65       122.27 o
  -4   2   8       7223.74       7447.11       239.86 o
  -3   2   8        895.43        851.12        11.10 o
  -2   2   8        194.31        155.10         2.42 o
  -1   2   8          7.42         12.41         0.78 o
   0   2   8       8992.27       8354.43       286.97 o
   1   2   8        182.81        178.40         2.76 o
   3   2   8        146.15        152.56         2.51 o
   4   2   8       2724.94       2717.78        31.76 o
   5   2   8        358.60        366.70         4.91 o
   6   2   8       3390.93       3425.93        41.89 o
   7   2   8       1547.72       1563.04        20.04 o
   8   2   8        566.05        550.89         8.12 o
  -9   3   8       1097.78       1145.88        14.69 o
  -8   3   8       1087.18       1049.20        13.79 o
  -7   3   8         49.73         49.58         1.27 o
  -6   3   8         97.06         99.46         3.28 o
  -5   3   8        308.07        309.53         4.47 o
  -4   3   8        155.53        147.13         4.38 o
  -3   3   8       4481.86       4386.00        92.43 o
  -2   3   8       1437.36       1442.39        28.36 o
  -1   3   8       8540.41       8391.48       466.13 o
   0   3   8       8885.60       8549.54       282.44 o
   1   3   8       2944.76       3080.53        36.07 o
   2   3   8        652.62        665.44         8.18 o
   3   3   8          3.76          4.84         0.38 o
   4   3   8       1331.96       1389.21        16.40 o
   5   3   8        156.27        151.65         4.92 o
   6   3   8         44.02         33.43         1.38 o
   7   3   8        308.37        321.13         6.24 o
   8   3   8       1166.12       1165.03        20.86 o
  -9   4   8         35.56         38.31         1.53 o
  -8   4   8          0.26          3.16         1.09 o
  -7   4   8        115.82        110.05         1.93 o
  -6   4   8       3554.18       3530.55        71.57 o
  -5   4   8        251.09        267.52         3.81 o
  -4   4   8        919.11        937.37        32.66 o
  -3   4   8       1215.55       1197.22        15.35 o
  -2   4   8       2042.65       1943.89        48.28 o
  -1   4   8       2123.56       2026.70        24.03 o
   0   4   8       1994.19       1914.08        22.37 o
   1   4   8       2330.85       2393.89        28.39 o
   2   4   8       6808.97       6965.75       100.25 o
   3   4   8       1565.92       1624.57        19.12 o
   4   4   8          6.21          3.30         0.55 o
   5   4   8        146.37        147.67         3.53 o
   6   4   8        390.03        401.89         7.35 o
   7   4   8       2187.17       2135.99        36.02 o
   8   4   8       3104.55       3114.80        73.60 o
   9   4   8        281.01        259.91         5.89 o
  -9   5   8        498.87        497.33         7.30 o
  -8   5   8       1261.24       1256.41        15.02 o
  -7   5   8        247.64        228.09         3.83 o
  -6   5   8        245.37        228.69         3.48 o
  -5   5   8       4547.21       4574.86        69.85 o
  -4   5   8        205.75        209.26        15.70 o
  -3   5   8         47.30         65.09         1.38 o
  -2   5   8        972.85        894.82        11.20 o
  -1   5   8       1720.52       1617.27        19.11 o
   0   5   8       2876.52       2823.14       119.62 o
   1   5   8       2204.93       2260.71        26.57 o
   2   5   8        109.15        113.89         2.58 o
   3   5   8       5329.41       5389.97        65.26 o
   4   5   8        145.12        144.41         6.33 o
   5   5   8         11.79         16.24         1.10 o
   6   5   8         94.26         97.40         2.82 o
   7   5   8       2044.27       2030.25        34.25 o
   8   5   8       1038.90       1070.43        54.85 o
   9   5   8        137.10        131.23         9.84 o
  -9   6   8        494.80        480.23         7.06 o
  -8   6   8       2386.41       2370.53        29.48 o
  -7   6   8       2325.78       2397.92        28.37 o
  -6   6   8        552.83        540.21         8.22 o
  -5   6   8       1079.97       1025.43        15.39 o
  -4   6   8       1051.04       1110.30        38.75 o
  -3   6   8       1029.25       1060.76        12.87 o
  -2   6   8       2732.26       2741.80        31.60 o
  -1   6   8        488.10        464.35         6.13 o
   0   6   8       5093.06       5133.07        66.18 o
   1   6   8        970.17        974.91        34.69 o
   2   6   8        839.61        888.74        23.91 o
   3   6   8       3699.55       3762.29        43.34 o
   4   6   8       4216.31       4102.53        65.96 o
   5   6   8          5.63          5.86         0.99 o
   6   6   8       9401.98       9480.61       358.85 o
   7   6   8          1.85          2.59         1.20 o
   8   6   8        400.25        414.82        10.43 o
  -9   7   8        175.72        170.25         3.20 o
  -8   7   8        719.20        726.67        10.78 o
  -7   7   8         45.56         55.72         1.42 o
  -6   7   8        795.95        838.27        17.89 o
  -5   7   8       4395.90       4537.19        60.10 o
  -4   7   8       1217.20       1179.76        29.69 o
  -3   7   8       4719.08       4851.71        59.70 o
  -2   7   8       7044.03       7345.63       128.68 o
  -1   7   8         18.82         24.48         0.82 o
   0   7   8        415.97        475.09        18.83 o
   1   7   8        456.30        487.71        17.11 o
   2   7   8       4190.04       4401.36        54.19 o
   3   7   8        416.16        408.07         7.58 o
   4   7   8          2.44          4.09         0.98 o
   5   7   8        932.26        876.91        15.56 o
   6   7   8        537.61        554.49        20.94 o
   7   7   8       2932.52       2861.44        81.57 o
   8   7   8        409.61        374.99        17.34 o
  -8   8   8         51.27         49.12         1.42 o
  -7   8   8        547.18        555.49         7.40 o
  -6   8   8       7280.57       7322.50        87.27 o
  -5   8   8       1330.64       1354.31        23.60 o
  -4   8   8       1806.01       1834.94        23.68 o
  -3   8   8       3926.15       4001.12        49.22 o
  -2   8   8       3138.00       3107.93        42.27 o
  -1   8   8       6248.76       6206.49        69.89 o
   0   8   8         41.32         44.08         1.05 o
   1   8   8       2753.35       2753.62        43.75 o
   2   8   8        152.93        169.28         2.95 o
   3   8   8        168.56        144.57         2.32 o
   4   8   8       4027.49       3907.93        77.82 o
   5   8   8        188.38        188.17         8.13 o
   6   8   8         14.16         14.22         1.31 o
   7   8   8        330.34        316.69         6.88 o
   8   8   8        365.55        341.15         8.36 o
  -8   9   8         34.14         33.74         1.42 o
  -7   9   8       1466.95       1460.73        17.95 o
  -6   9   8        256.41        263.49         8.98 o
  -5   9   8        413.97        403.52         6.48 o
  -4   9   8         54.82         52.32         1.27 o
  -3   9   8       1866.60       1907.12        31.72 o
  -2   9   8       4018.82       4109.53        57.11 o
  -1   9   8         19.62         24.10         1.09 o
   0   9   8        448.51        466.26         7.43 o
   1   9   8       3411.28       3450.76        41.57 o
   2   9   8       3426.26       3371.69        39.05 o
   3   9   8        728.17        781.40        10.65 o
   4   9   8         18.28         17.75         1.54 o
   5   9   8          2.14          1.44         1.16 o
   6   9   8        677.31        641.84        11.76 o
   7   9   8        616.65        544.56        18.91 o
   8   9   8         95.28         95.19         7.19 o
  -8  10   8       1146.57       1145.86        14.59 o
  -7  10   8         36.15         41.79         1.49 o
  -6  10   8         16.89         18.00         1.09 o
  -5  10   8          1.87          2.28         1.09 o
  -4  10   8       1414.50       1392.80        42.27 o
  -3  10   8        288.12        305.15         4.36 o
  -2  10   8        592.53        612.08         7.90 o
  -1  10   8       1427.95       1471.15        22.19 o
   0  10   8       3172.83       3290.15        47.69 o
   1  10   8       2043.69       2105.31        88.29 o
   2  10   8       3834.85       3902.82        48.46 o
   3  10   8        156.93        161.99         2.64 o
   4  10   8       1203.16       1183.45        20.15 o
   5  10   8        382.29        353.39         6.90 o
   6  10   8        481.36        434.20         8.95 o
   7  10   8        328.15        347.49        14.61 o
  -7  11   8       1135.64       1118.46        14.29 o
  -6  11   8       1334.05       1284.84        15.80 o
  -5  11   8        533.79        551.55         7.40 o
  -4  11   8        705.31        713.58         9.74 o
  -3  11   8        570.58        579.09         7.84 o
  -2  11   8        362.60        379.44         8.44 o
  -1  11   8        171.44        173.84         3.75 o
   0  11   8        287.90        301.88         5.70 o
   1  11   8          2.25          2.20         0.64 o
   2  11   8        574.26        624.94        19.30 o
   3  11   8       1162.74       1107.53        13.70 o
   4  11   8        271.80        288.70         6.30 o
   5  11   8          0.70          1.68         1.31 o
   6  11   8        348.51        329.09        16.72 o
   7  11   8        400.49        381.50        29.69 o
  -7  12   8        648.41        648.06        14.22 o
  -6  12   8       1560.03       1544.39        28.13 o
  -5  12   8         42.76         49.01         1.50 o
  -4  12   8        143.94        143.55         4.53 o
  -3  12   8        346.22        344.51         4.97 o
  -2  12   8        790.68        833.75        11.03 o
  -1  12   8          6.12          8.38         0.78 o
   0  12   8       5062.96       5096.00        61.69 o
   1  12   8        476.76        463.37         7.02 o
   2  12   8       2017.04       1968.54        23.95 o
   3  12   8         87.67         92.78         2.03 o
   4  12   8        522.89        498.80        11.56 o
   5  12   8       2075.73       2148.75        95.16 o
   6  12   8       2110.85       2095.35        39.69 o
  -6  13   8       1075.10       1053.24        41.64 o
  -5  13   8          2.09          2.78         0.98 o
  -4  13   8          2.05          3.94         0.90 o
  -3  13   8       3718.44       3878.30        45.11 o
  -2  13   8        320.26        308.22         4.36 o
  -1  13   8        451.35        448.68         6.76 o
   0  13   8       4298.66       4250.24        52.10 o
   1  13   8        649.32        633.25         8.56 o
   2  13   8       1934.71       1858.51        38.75 o
   3  13   8        254.46        230.76         3.74 o
   4  13   8        523.11        498.66        17.50 o
   5  13   8         56.17         60.78         2.58 o
   6  13   8         39.41         36.98         1.99 o
  -5  14   8        160.66        152.43         4.77 o
  -4  14   8       3181.22       3399.27        39.00 o
  -3  14   8        131.72        142.62         2.64 o
  -2  14   8        705.00        718.59        10.31 o
  -1  14   8        271.71        276.12         4.09 o
   0  14   8         28.99         28.58         1.38 o
   1  14   8        672.56        638.16         8.94 o
   2  14   8        595.53        569.49         7.96 o
   3  14   8       1175.28       1174.48        15.97 o
   4  14   8         91.51         78.04         1.76 o
   5  14   8        175.11        174.97         4.47 o
  -5  15   8       1369.96       1355.54        16.68 o
  -4  15   8        610.62        612.00         7.90 o
  -3  15   8        497.46        484.05         6.70 o
  -2  15   8         85.03         82.91         1.82 o
  -1  15   8        747.72        737.42        14.14 o
   0  15   8       1945.35       1955.19        23.44 o
   1  15   8        251.19        250.61         4.92 o
   2  15   8        629.01        588.20         9.45 o
   3  15   8        345.42        340.43         5.19 o
   4  15   8        461.52        421.76         5.90 o
  -3  16   8         19.28         27.81         2.19 o
  -2  16   8       1165.67       1147.05        14.25 o
  -1  16   8        178.27        175.29         2.98 o
   0  16   8       3358.20       3271.14        39.98 o
   1  16   8       1599.10       1516.97        19.77 o
   2  16   8       2435.59       2390.52        32.32 o
   3  16   8       1243.64       1199.28        15.38 o
  -2  17   8        264.63        264.66        18.13 o
  -1  17   8         85.58         86.93         2.02 o
   0  17   8        413.27        402.09        13.13 o
   1  17   8        119.02        119.57         2.74 o
  -2 -17   9        159.57        152.29         2.65 o
  -1 -17   9        513.80        508.42         9.53 o
   0 -17   9        579.61        573.08         7.66 o
   1 -17   9        727.23        714.88         9.22 o
   2 -17   9        838.77        841.92        12.50 o
  -4 -16   9         62.36         69.19         2.06 o
  -3 -16   9        324.61        303.79         5.58 o
  -2 -16   9        143.59        138.72         2.81 o
  -1 -16   9         36.41         36.54         1.38 o
   0 -16   9        515.32        519.07         7.02 o
   1 -16   9       1849.03       1808.71        21.41 o
   2 -16   9        255.20        243.96         3.81 o
   3 -16   9         21.23         22.48         1.31 o
  -5 -15   9       3230.88       3269.17        37.00 o
  -4 -15   9        229.30        228.07         3.59 o
  -3 -15   9       5529.66       5482.75       158.06 o
  -2 -15   9       1038.23        993.76        17.34 o
  -1 -15   9       5388.73       5239.52        58.56 o
   0 -15   9          2.38          2.44         0.82 o
   1 -15   9        352.75        353.79         4.92 o
   2 -15   9         99.47        103.46         2.15 o
   3 -15   9       1593.30       1586.82        20.60 o
   4 -15   9        435.26        394.58         7.66 o
  -6 -14   9         90.27         86.47         2.04 o
  -5 -14   9         11.40         11.32         1.16 o
  -4 -14   9        133.46        126.02         2.43 o
  -3 -14   9        285.38        284.87         4.30 o
  -2 -14   9         18.70         18.92         1.10 o
  -1 -14   9        182.00        197.44         3.04 o
   0 -14   9        975.92        952.24        11.99 o
   1 -14   9       2135.32       2112.41        54.30 o
   2 -14   9         84.63         97.31         3.36 o
   3 -14   9        124.62        137.44         2.97 o
   4 -14   9        599.68        581.83         7.62 o
   5 -14   9        102.85         96.11         2.15 o
  -6 -13   9        309.43        314.31         9.30 o
  -5 -13   9         10.19         13.29         0.99 o
  -4 -13   9        384.51        433.62         8.13 o
  -3 -13   9        529.24        514.73         9.69 o
  -2 -13   9        664.09        661.47        16.09 o
  -1 -13   9        402.33        400.75         5.64 o
   0 -13   9        551.59        578.37         8.10 o
   1 -13   9       3033.31       3084.06        35.84 o
   2 -13   9        382.15        376.42        15.86 o
   3 -13   9       6224.45       6004.26        78.99 o
   4 -13   9         42.23         39.74         2.11 o
   5 -13   9       2136.26       2130.21        24.86 o
   6 -13   9        996.80       1040.49        13.64 o
  -7 -12   9        249.86        244.05         3.70 o
  -6 -12   9        212.98        212.89         8.75 o
  -5 -12   9          7.45          9.04         0.88 o
  -4 -12   9        544.20        561.75         8.20 o
  -3 -12   9        944.75        888.32        11.10 o
  -2 -12   9        295.13        271.86         4.61 o
  -1 -12   9        204.17        180.95         3.20 o
   0 -12   9        866.46        860.42        10.87 o
   1 -12   9        475.88        463.17         6.72 o
   2 -12   9        332.55        307.54         4.53 o
   3 -12   9        527.06        496.12         6.63 o
   4 -12   9        238.41        232.98         3.75 o
   5 -12   9       1317.41       1316.47        16.60 o
   6 -12   9        436.95        428.82         5.80 o
  -7 -11   9       3692.32       3655.61        41.43 o
  -6 -11   9        957.23        981.61        12.10 o
  -5 -11   9        583.87        580.38         7.34 o
  -4 -11   9        628.28        590.56        10.94 o
  -3 -11   9          0.56          0.85         0.71 o
  -2 -11   9         42.42         46.57         1.33 o
  -1 -11   9       1656.24       1698.29        20.11 o
   0 -11   9        933.53        944.92        14.45 o
   1 -11   9        538.53        548.36        13.99 o
   2 -11   9        308.25        303.93         4.31 o
   3 -11   9       2461.97       2457.50        31.01 o
   4 -11   9        928.90        943.94        14.14 o
   5 -11   9        203.60        212.89         3.37 o
   6 -11   9        908.13        928.35        11.49 o
   7 -11   9       4268.98       4230.21        51.12 o
  -8 -10   9        364.45        390.82         7.11 o
  -7 -10   9        127.07        115.65         2.10 o
  -6 -10   9        730.28        682.72         8.67 o
  -5 -10   9        320.70        322.26         6.80 o
  -4 -10   9        379.26        403.89         5.41 o
  -3 -10   9        519.96        547.24        16.25 o
  -2 -10   9       1464.87       1511.36        29.92 o
  -1 -10   9       3188.30       3176.05        45.63 o
   0 -10   9        455.29        463.48         6.18 o
   1 -10   9          3.26          5.18         1.16 o
   2 -10   9        362.72        353.71         4.81 o
   3 -10   9       1657.35       1670.65        21.02 o
   4 -10   9        238.67        261.05         4.22 o
   5 -10   9        168.17        178.91         5.39 o
   6 -10   9          7.40          5.94         0.88 o
   7 -10   9        158.40        163.21         2.87 o
  -8  -9   9        780.73        819.37        13.75 o
  -7  -9   9        232.68        231.22         6.64 o
  -6  -9   9          2.78          2.89         0.77 o
  -5  -9   9       3512.10       3538.16        65.55 o
  -4  -9   9         54.91         49.55         1.27 o
  -3  -9   9       8175.05       8279.18        98.30 o
  -2  -9   9         18.46         21.43         0.99 o
  -1  -9   9       3755.19       3769.84        50.22 o
   0  -9   9       7435.17       7691.87       100.21 o
   1  -9   9       2731.76       2827.60        38.01 o
   2  -9   9        480.07        516.73         7.01 o
   3  -9   9        318.28        319.01         4.53 o
   4  -9   9        225.28        241.92         3.78 o
   5  -9   9       1998.65       2028.35        95.01 o
   6  -9   9        584.88        595.79         7.90 o
   7  -9   9         57.64         57.20         1.55 o
   8  -9   9         54.67         56.87         2.59 o
  -8  -8   9        330.58        342.14         5.25 o
  -7  -8   9        284.49        302.83         5.15 o
  -6  -8   9        703.54        703.80        12.27 o
  -5  -8   9       2243.58       2223.36        27.63 o
  -4  -8   9       1013.91       1022.94        12.62 o
  -3  -8   9        409.84        411.41         7.34 o
  -2  -8   9       1258.18       1320.75        18.63 o
  -1  -8   9       4342.47       4271.40        52.38 o
   0  -8   9        519.94        502.81         7.09 o
   1  -8   9        164.60        146.12         2.43 o
   2  -8   9       3112.81       3184.53        54.69 o
   3  -8   9         68.69         74.07         1.44 o
   4  -8   9         19.92         18.13         1.64 o
   5  -8   9        181.88        205.28         3.04 o
   6  -8   9        124.21        119.39         2.10 o
   7  -8   9        976.55        958.84        12.37 o
   8  -8   9        826.69        807.02        14.59 o
  -9  -7   9        221.49        218.71         4.19 o
  -8  -7   9       1035.82       1051.82        27.97 o
  -7  -7   9         14.80         12.62         1.64 o
  -6  -7   9          7.81          8.47         0.86 o
  -5  -7   9        803.76        818.83        10.72 o
  -4  -7   9        388.96        404.29         9.06 o
  -3  -7   9        208.43        222.77         8.05 o
  -2  -7   9       1973.26       1952.27        24.45 o
  -1  -7   9       4928.34       4999.52        56.74 o
   0  -7   9       1568.62       1512.93        20.64 o
   1  -7   9        122.40        118.40         1.99 o
   2  -7   9        477.56        493.68         6.72 o
   3  -7   9       9052.40       9037.08        99.60 o
   4  -7   9       1763.70       1785.30        23.75 o
   5  -7   9       6308.16       6455.02        72.09 o
   6  -7   9          0.01          0.86         1.02 o
   7  -7   9       2114.92       2117.39        24.69 o
   8  -7   9        552.05        551.99         9.98 o
  -9  -6   9         58.97         67.86         2.58 o
  -8  -6   9         34.29         36.44         1.38 o
  -7  -6   9       1017.78        968.58        12.10 o
  -6  -6   9        430.38        432.56        11.49 o
  -5  -6   9       1126.64       1104.54        13.81 o
  -4  -6   9        220.07        221.95         3.49 o
  -3  -6   9        165.82        161.47         2.59 o
  -2  -6   9       1964.17       1854.01        27.70 o
  -1  -6   9         98.44         98.98         3.52 o
   0  -6   9        401.87        405.12         5.61 o
   1  -6   9        522.79        545.71         7.02 o
   2  -6   9       3821.26       3935.40        95.40 o
   3  -6   9        117.09        116.72         1.98 o
   4  -6   9         36.90         40.08         0.99 o
   5  -6   9       3171.98       3232.45        37.45 o
   6  -6   9       2894.63       2890.45        33.48 o
   7  -6   9       2598.96       2555.80        32.15 o
   8  -6   9        230.99        216.68         5.55 o
  -9  -5   9       1404.13       1401.88        17.29 o
  -8  -5   9         77.72         80.31         2.27 o
  -7  -5   9       6300.87       6243.41        69.70 o
  -6  -5   9       2098.24       2145.21        27.09 o
  -5  -5   9       4290.36       4321.92        52.62 o
  -4  -5   9        240.70        249.94         4.53 o
  -3  -5   9        285.16        305.26         4.13 o
  -2  -5   9       4274.51       4262.70        52.50 o
  -1  -5   9         12.39         13.13         1.56 o
   0  -5   9        352.22        358.49         4.81 o
   1  -5   9       7843.77       8105.36        90.87 o
   2  -5   9         12.76         16.20         0.70 o
   3  -5   9        136.69        141.88         2.73 o
   4  -5   9        409.84        434.15         5.92 o
   5  -5   9       2249.81       2253.15        26.19 o
   6  -5   9          0.79          0.70         0.60 o
   7  -5   9         84.55         85.52         1.76 o
   8  -5   9        687.28        682.39        13.13 o
   9  -5   9       2403.97       2266.56        37.84 o
  -9  -4   9         41.30         37.42         1.49 o
  -8  -4   9        939.14        945.20        27.97 o
  -7  -4   9       1157.95       1190.67        26.80 o
  -6  -4   9        226.39        220.15        11.95 o
  -5  -4   9       1321.94       1310.40        15.74 o
  -4  -4   9       3648.65       3714.46        42.15 o
  -3  -4   9       2113.57       2214.35        51.18 o
  -2  -4   9        774.91        711.75         8.83 o
  -1  -4   9          3.43          2.86         0.64 o
   0  -4   9          2.19          4.43         0.52 o
   1  -4   9       2252.60       2225.91        26.29 o
   2  -4   9       4311.33       4517.16        83.99 o
   3  -4   9       1781.15       1746.10        21.10 o
   4  -4   9        203.35        211.29         3.34 o
   5  -4   9          7.64          8.44         0.71 o
   6  -4   9         21.90         29.44         0.93 o
   7  -4   9        979.55        968.96        12.90 o
   8  -4   9          9.62         11.57         1.49 o
   9  -4   9        901.44        807.44        16.76 o
  -9  -3   9       1155.65       1161.82        14.42 o
  -8  -3   9         76.98         77.34         2.73 o
  -7  -3   9        654.42        639.94        16.88 o
  -6  -3   9       5555.67       5627.35        63.09 o
  -5  -3   9          9.53         11.75         0.77 o
  -4  -3   9        246.74        263.92         3.75 o
  -3  -3   9       1286.22       1327.32        34.77 o
  -2  -3   9        456.04        446.80         6.12 o
   0  -3   9        783.89        833.00        10.77 o
   1  -3   9        817.22        832.45        10.41 o
   2  -3   9       3089.69       3128.98        35.91 o
   3  -3   9       2749.22       2842.23        38.83 o
   4  -3   9        462.18        483.01         6.30 o
   5  -3   9         24.92         30.63         0.88 o
   6  -3   9         48.54         46.09         1.25 o
   7  -3   9       1940.28       1930.57        24.90 o
   8  -3   9        423.37        419.59         8.52 o
   9  -3   9        315.89        312.05        10.31 o
  -9  -2   9          3.00          2.97         0.99 o
  -8  -2   9         76.57         71.34         3.98 o
  -7  -2   9       3420.50       3339.90       113.21 o
  -6  -2   9          7.34          5.87         0.71 o
  -5  -2   9        359.86        370.72         5.86 o
  -4  -2   9       4083.66       4165.55        65.55 o
  -3  -2   9        674.22        674.05         8.62 o
  -2  -2   9       1827.39       1826.38        29.30 o
  -1  -2   9          3.07          3.28         1.48 o
   0  -2   9       3280.72       3375.51        39.27 o
   1  -2   9       1962.69       1821.83        21.49 o
   2  -2   9       5188.08       5157.15        58.05 o
   3  -2   9        186.00        180.25         4.92 o
   4  -2   9       2951.77       3033.09        82.66 o
   5  -2   9       1713.76       1672.10        20.11 o
   6  -2   9         32.20         27.87         1.72 o
   7  -2   9       1551.60       1602.83        20.82 o
   8  -2   9        166.35        157.82         4.02 o
   9  -2   9        620.13        597.96        10.94 o
  -9  -1   9        275.55        274.67         4.45 o
  -8  -1   9        427.32        437.57        14.61 o
  -7  -1   9        713.01        701.48        20.70 o
  -6  -1   9       5981.03       6182.06       253.92 o
  -5  -1   9        674.78        717.13        17.19 o
  -4  -1   9       1254.22       1295.35        24.92 o
  -3  -1   9       9111.11       8943.49       100.11 o
  -2  -1   9        163.58        177.36         2.76 o
  -1  -1   9        994.91        878.02        11.71 o
   0  -1   9        306.11        325.05         4.36 o
   1  -1   9       7072.06       6920.05        83.12 o
   2  -1   9       6421.32       6462.97        71.80 o
   3  -1   9        197.84        196.74         3.20 o
   4  -1   9         63.45         68.69         1.22 o
   5  -1   9       5663.14       5754.47        64.97 o
   6  -1   9        664.16        663.25         9.16 o
   7  -1   9        913.62        873.46        12.66 o
   8  -1   9        303.38        277.86         6.43 o
   9  -1   9        694.91        651.52        12.21 o
  -9   0   9        138.86        149.60         4.30 o
  -8   0   9        913.32        974.84        16.17 o
  -7   0   9       1065.85       1101.62        26.10 o
  -6   0   9        240.42        250.21         3.80 o
  -5   0   9        505.02        524.51         9.77 o
  -4   0   9        884.80        932.49        11.50 o
  -3   0   9        724.57        717.51        10.70 o
  -2   0   9          2.10          3.29         0.49 o
  -1   0   9       1787.83       1836.78        28.46 o
   0   0   9       8649.23       8398.27       113.29 o
   1   0   9        500.74        576.58         7.63 o
   2   0   9          7.65          9.50         0.49 o
   3   0   9         10.77         20.78         0.71 o
   4   0   9        677.88        655.08         8.38 o
   5   0   9        301.82        315.76         4.56 o
   6   0   9         68.23         72.82         1.50 o
   7   0   9       3117.21       3095.98        54.93 o
   8   0   9        438.04        445.76         8.82 o
   9   0   9        843.33        789.34        14.75 o
  -9   1   9        361.83        340.31         7.03 o
  -8   1   9       1188.34       1219.90        44.46 o
  -7   1   9       3122.99       3152.67        42.58 o
  -6   1   9         58.96         55.51         3.20 o
  -5   1   9       9268.15       9359.45       103.75 o
  -4   1   9        665.25        685.60         8.66 o
  -3   1   9       2152.79       2115.34        26.81 o
  -2   1   9       3376.42       3425.13        39.37 o
  -1   1   9       3025.05       3015.46        48.39 o
   0   1   9        411.67        411.54         5.25 o
   1   1   9        281.60        284.08         4.69 o
   2   1   9         77.59         71.96         1.38 o
   3   1   9      10382.45      11137.96       351.90 o
   4   1   9       3558.84       3685.42        42.23 o
   5   1   9        749.93        742.62         9.61 o
   6   1   9       1133.08       1163.08        14.75 o
   7   1   9       3803.93       3879.98        47.19 o
   8   1   9        111.87        119.39         2.40 o
   9   1   9        269.72        248.99         7.27 o
  -9   2   9        828.15        808.06        10.27 o
  -8   2   9          0.19          0.25         0.93 o
  -7   2   9        314.47        319.69         5.05 o
  -6   2   9          9.83          8.53         0.75 o
  -5   2   9        797.39        812.15        10.27 o
  -4   2   9       8903.88       8613.56       145.71 o
  -3   2   9       1278.17       1195.57        16.80 o
  -2   2   9       4096.34       4015.58        48.23 o
  -1   2   9        784.31        797.24        30.31 o
   0   2   9       4499.07       4334.75        49.50 o
   1   2   9       1301.11       1343.63        18.60 o
   2   2   9        404.75        446.03         6.02 o
   3   2   9        102.72        105.63         1.79 o
   4   2   9       2181.21       2149.39        38.67 o
   5   2   9        719.98        723.25         9.32 o
   6   2   9       2878.59       2887.44        33.72 o
   7   2   9        104.71        108.44         3.83 o
   8   2   9         15.95         18.61         1.22 o
  -9   3   9        369.42        358.62         5.36 o
  -8   3   9         76.17         74.67         1.71 o
  -7   3   9       2847.38       2846.26        61.18 o
  -6   3   9        958.41        948.02        16.72 o
  -5   3   9         35.40         47.90         1.10 o
  -4   3   9       1931.34       1931.82        28.50 o
  -3   3   9        119.06        128.45         2.31 o
  -2   3   9       4838.75       4887.66        55.47 o
  -1   3   9       2234.95       2226.12        56.88 o
   0   3   9         93.56         87.67         1.49 o
   2   3   9        182.13        194.39         2.98 o
   3   3   9        147.02        150.42         3.13 o
   4   3   9         25.56         36.30         1.25 o
   5   3   9       8188.64       8713.40       137.51 o
   6   3   9         81.59         83.96         1.58 o
   7   3   9       2694.05       2669.06        90.71 o
   8   3   9          9.93         11.04         1.58 o
   9   3   9       1273.77       1202.61        42.97 o
  -9   4   9       1223.29       1263.57        16.67 o
  -8   4   9        949.94        993.65        12.65 o
  -7   4   9         11.66         12.40         1.01 o
  -6   4   9          6.66          4.78         0.82 o
  -5   4   9       2154.02       2067.57        29.92 o
  -4   4   9       3144.02       3249.89        75.16 o
  -3   4   9       8021.23       7824.72       115.79 o
  -2   4   9        821.57        801.26         9.89 o
  -1   4   9        804.73        777.23        10.45 o
   0   4   9        691.63        707.34         8.67 o
   1   4   9       2180.54       2280.90        38.99 o
   2   4   9       2952.26       3037.94        52.19 o
   3   4   9         38.08         38.82         0.93 o
   4   4   9       2698.35       2766.87        31.60 o
   5   4   9        676.74        658.95        23.99 o
   6   4   9       2636.20       2825.48        93.68 o
   7   4   9       1039.83       1087.65        18.40 o
   8   4   9        204.15        202.40         6.33 o
   9   4   9         29.38         22.55         3.91 o
  -9   5   9       1924.90       1965.51        24.43 o
  -8   5   9        631.35        629.79         8.45 o
  -7   5   9       1949.28       1955.09        24.83 o
  -6   5   9        890.64        958.68        14.53 o
  -5   5   9       3896.24       3808.93        53.36 o
  -4   5   9       6099.90       6095.16        71.18 o
  -3   5   9       1084.93       1107.42        13.20 o
  -2   5   9       1314.21       1300.36        15.74 o
  -1   5   9       1590.44       1494.90        19.31 o
   0   5   9       2146.76       2032.35        23.92 o
   1   5   9        711.46        756.78         9.27 o
   2   5   9        487.15        481.08         6.41 o
   3   5   9       3652.86       3747.01        42.76 o
   4   5   9       1320.42       1334.41        16.71 o
   5   5   9          1.06          2.77         0.93 o
   6   5   9         45.75         41.76         5.23 o
   7   5   9        736.78        710.75        13.67 o
   8   5   9        272.07        263.69        21.49 o
  -9   6   9        748.78        741.75        27.19 o
  -8   6   9        535.12        582.77        13.05 o
  -7   6   9         22.26         19.55         0.93 o
  -6   6   9         23.05         25.77         1.20 o
  -5   6   9        258.68        271.77         5.03 o
  -4   6   9        127.55        127.67         2.15 o
  -3   6   9        754.62        752.41        10.30 o
  -2   6   9        576.94        574.62         7.40 o
  -1   6   9        243.66        244.78         4.38 o
   0   6   9        237.47        249.92         4.30 o
   1   6   9       2145.26       2199.01        26.17 o
   2   6   9       4614.19       4790.41        92.27 o
   3   6   9        807.74        822.93        10.48 o
   4   6   9       1016.49       1024.67        14.25 o
   5   6   9         62.11         51.92         6.25 o
   6   6   9         10.82          9.65         1.42 o
   7   6   9        943.77        957.43        42.89 o
   8   6   9        348.71        366.82         7.51 o
  -8   7   9        450.25        442.31         6.30 o
  -7   7   9        308.91        286.70         4.84 o
  -6   7   9        760.66        738.91        15.39 o
  -5   7   9        849.14        800.67        11.93 o
  -4   7   9       1344.58       1345.61        16.32 o
  -3   7   9      11071.14      11114.00       144.03 o
  -2   7   9        895.29        884.07        10.77 o
  -1   7   9       1211.08       1216.95        23.36 o
   0   7   9       2527.57       2486.27        33.64 o
   1   7   9       4307.13       4507.13       110.79 o
   2   7   9        166.26        174.43         2.76 o
   3   7   9        305.42        303.41         4.36 o
   4   7   9        426.86        367.79         7.11 o
   5   7   9       2621.59       2592.79        43.54 o
   6   7   9        537.66        506.94         9.32 o
   7   7   9          1.02          2.50         1.66 o
   8   7   9          1.31          2.97         1.99 o
  -8   8   9         24.94         25.77         1.72 o
  -7   8   9        990.03        978.05        12.49 o
  -6   8   9        433.73        425.30         6.23 o
  -5   8   9        449.01        436.69         6.60 o
  -4   8   9         99.05        102.49         1.87 o
  -3   8   9       1533.15       1523.92        18.73 o
  -2   8   9       1327.95       1363.42        16.80 o
  -1   8   9       2363.61       2432.97        34.61 o
   0   8   9         58.23         56.71         1.31 o
   1   8   9       1708.03       1649.63        19.83 o
   2   8   9       1356.76       1340.08        16.34 o
   3   8   9       1960.87       2021.06        24.25 o
   4   8   9        900.86        879.88        15.63 o
   5   8   9        103.38        102.22         2.85 o
   6   8   9         16.64         16.88         1.44 o
   7   8   9        201.87        196.48         8.05 o
   8   8   9       1516.83       1462.76        35.00 o
  -8   9   9        938.48        957.69        17.66 o
  -7   9   9        146.45        142.73         3.44 o
  -6   9   9          2.85          3.25         1.02 o
  -5   9   9       3236.57       3253.27        40.93 o
  -4   9   9        198.66        191.84         3.05 o
  -3   9   9          0.13          0.89         0.75 o
  -2   9   9         17.69         21.33         1.25 o
  -1   9   9       3667.27       3741.90        43.59 o
   0   9   9       5098.57       5091.67        86.72 o
   1   9   9       1354.39       1339.40        17.85 o
   2   9   9        784.31        770.69        18.13 o
   3   9   9       7335.79       7563.38        85.85 o
   4   9   9        299.42        300.28         6.16 o
   5   9   9        487.32        487.39         9.04 o
   6   9   9         71.77         76.54         2.42 o
   7   9   9       6907.85       6817.42       109.61 o
  -7  10   9       1009.11        976.34        13.17 o
  -6  10   9        542.74        537.31         7.17 o
  -5  10   9          9.61         11.16         2.34 o
  -4  10   9        123.04        120.43         4.69 o
  -3  10   9         74.61         93.53         2.50 o
  -2  10   9       5196.24       5443.94        62.74 o
  -1  10   9       2802.50       2853.61        33.31 o
   0  10   9        377.51        379.44         6.80 o
   1  10   9          0.15          1.60         0.64 o
   2  10   9         23.18         19.60         0.82 o
   3  10   9       2550.39       2484.89        62.58 o
   4  10   9       1676.60       1685.32        56.10 o
   5  10   9         82.11         82.32         2.64 o
   6  10   9       2077.26       1972.99        32.59 o
   7  10   9          0.85          2.52         1.88 o
  -7  11   9       3975.84       3929.74        56.95 o
  -6  11   9          2.16          2.76         1.01 o
  -5  11   9        155.41        156.65         2.76 o
  -4  11   9         10.15         12.26         0.98 o
  -3  11   9       1222.55       1254.87        16.30 o
  -2  11   9       3340.03       3374.41        38.71 o
  -1  11   9         56.00         49.47         2.42 o
   0  11   9        911.78        915.53        15.74 o
   1  11   9         80.07         75.37         4.38 o
   2  11   9        535.18        533.33        13.20 o
   3  11   9        100.99         94.55         1.98 o
   4  11   9       1132.90       1165.96        29.69 o
   5  11   9       1967.09       1874.71        51.96 o
   6  11   9         85.28         90.69         2.91 o
  -6  12   9        338.22        326.56         5.35 o
  -5  12   9        447.93        445.32         6.64 o
  -4  12   9        285.03        281.57         4.45 o
  -3  12   9         36.97         35.47         1.27 o
  -2  12   9       2101.76       2160.21        25.39 o
  -1  12   9        602.57        577.33         8.63 o
   0  12   9         36.75         35.92         1.50 o
   1  12   9        697.33        680.49        10.78 o
   2  12   9        127.00        139.25         6.09 o
   3  12   9          7.26          5.16         0.88 o
   4  12   9        900.58        875.42        16.80 o
   5  12   9        154.97        139.76         3.64 o
   6  12   9        397.49        412.18         8.56 o
  -6  13   9        280.76        281.00         4.36 o
  -5  13   9        669.40        630.74         8.16 o
  -4  13   9          2.00          2.02         0.90 o
  -3  13   9        494.29        508.22         6.79 o
  -2  13   9        792.22        823.32        13.36 o
  -1  13   9       9826.54      10088.74       118.50 o
   0  13   9         57.11         60.14         2.50 o
   1  13   9       1706.84       1704.05        20.44 o
   2  13   9          0.68          1.29         0.82 o
   3  13   9       4007.70       3828.91        48.39 o
   4  13   9        116.65        109.40         4.77 o
   5  13   9          8.26          7.53         1.69 o
  -5  14   9        720.98        737.62        10.55 o
  -4  14   9         25.88         26.07         1.24 o
  -3  14   9         32.90         40.29         1.38 o
  -2  14   9        225.09        236.97         3.80 o
  -1  14   9         29.11         33.24         1.64 o
   0  14   9        211.25        202.86         3.49 o
   1  14   9        232.96        238.36         3.81 o
   2  14   9        470.37        487.39         6.87 o
   3  14   9        187.53        179.39         6.56 o
   4  14   9        510.23        466.96         7.35 o
  -4  15   9        248.63        259.22         3.98 o
  -3  15   9       1705.87       1718.57        55.08 o
  -2  15   9        360.38        352.48         4.92 o
  -1  15   9          6.56          8.08         1.16 o
   0  15   9          2.09          1.34         0.98 o
   1  15   9       2391.85       2268.67        29.85 o
   2  15   9        299.62        289.63         4.47 o
   3  15   9        175.70        178.55         6.88 o
   4  15   9          7.36          7.42         1.05 o
  -3  16   9        147.20        145.41         3.98 o
  -2  16   9        357.18        311.67         5.07 o
  -1  16   9        320.33        329.58        14.06 o
   0  16   9       1655.29       1568.34        19.08 o
   1  16   9        741.72        711.61        23.36 o
   2  16   9        616.90        566.92         7.78 o
  -1 -17  10        303.35        294.04         4.14 o
   0 -17  10          0.33          1.17         1.33 o
   1 -17  10        461.52        451.87         6.07 o
  -3 -16  10         80.29         79.77         1.88 o
  -2 -16  10        248.56        249.57        11.25 o
  -1 -16  10        227.77        225.21         3.43 o
   0 -16  10       1053.55       1031.51        31.10 o
   1 -16  10         20.92         24.41         1.16 o
   2 -16  10        512.34        496.57         6.74 o
   3 -16  10        251.84        239.51         5.31 o
  -4 -15  10        919.25        921.93        11.60 o
  -3 -15  10       1365.79       1376.55        27.19 o
  -2 -15  10        579.07        596.38         8.67 o
  -1 -15  10        703.40        690.01         9.34 o
   0 -15  10       1525.22       1533.02        19.11 o
   1 -15  10         85.41         89.01         1.99 o
   2 -15  10        218.75        221.23         3.83 o
   3 -15  10        114.61        105.40         2.25 o
   4 -15  10        306.57        292.44        10.86 o
  -5 -14  10         71.55         76.28         1.77 o
  -4 -14  10          0.84          1.59         0.93 o
  -3 -14  10        550.69        550.30         8.15 o
  -2 -14  10        730.31        687.60         8.89 o
  -1 -14  10          2.14          3.28         0.88 o
   0 -14  10        785.23        784.77        11.24 o
   1 -14  10       1785.26       1737.23        20.33 o
   2 -14  10       7314.26       7135.90        85.75 o
   3 -14  10          7.90         12.04         1.10 o
   4 -14  10         10.41          8.28         1.09 o
   5 -14  10        823.71        823.49        11.25 o
  -6 -13  10         88.50         89.71         3.52 o
  -5 -13  10       1386.00       1404.82        16.63 o
  -4 -13  10         23.14         27.21         1.10 o
  -3 -13  10        578.87        585.64         7.68 o
  -2 -13  10        941.77        923.80        11.71 o
  -1 -13  10          5.44          7.83         0.93 o
   0 -13  10       4010.20       4008.75        48.95 o
   1 -13  10        456.85        454.39         6.24 o
   2 -13  10        590.85        586.01         9.92 o
   3 -13  10       1610.95       1637.79        35.24 o
   4 -13  10        602.49        614.40         8.01 o
   5 -13  10         18.12         16.59         1.33 o
  -6 -12  10       1462.36       1516.20        18.17 o
  -5 -12  10        427.71        437.20         6.56 o
  -4 -12  10       5073.50       5059.19       118.29 o
  -3 -12  10        106.50         94.78         1.88 o
  -2 -12  10        438.17        444.43         6.67 o
  -1 -12  10         43.20         39.77         1.56 o
   0 -12  10       1990.89       2095.08        47.35 o
   1 -12  10       2178.82       2157.14        27.12 o
   2 -12  10         74.66         78.21         2.19 o
   3 -12  10        220.75        220.28         3.42 o
   4 -12  10         47.92         45.08         1.33 o
   5 -12  10       1654.57       1705.28        38.21 o
   6 -12  10       1246.75       1228.78        16.23 o
  -7 -11  10         11.72         11.06         1.22 o
  -6 -11  10       1151.87       1124.38        13.59 o
  -5 -11  10       1693.33       1739.97        20.27 o
  -4 -11  10       2405.06       2464.57        30.90 o
  -3 -11  10        913.55        901.72        12.34 o
  -2 -11  10         78.46         73.83         1.71 o
  -1 -11  10          5.10          5.27         0.78 o
   0 -11  10        946.72        951.52        12.15 o
   1 -11  10       1104.81       1092.75        21.85 o
   2 -11  10          1.45          2.66         0.82 o
   3 -11  10        787.87        807.01        10.28 o
   4 -11  10        233.11        237.53         3.54 o
   5 -11  10         21.74         26.29         1.48 o
   6 -11  10       3275.87       3391.73        40.86 o
   7 -11  10         39.33         37.66         1.55 o
  -7 -10  10        907.15        909.83        11.80 o
  -6 -10  10       1220.63       1219.59        35.00 o
  -5 -10  10          2.29          4.22         0.99 o
  -4 -10  10          4.86          7.40         0.88 o
  -3 -10  10        272.23        261.88         3.98 o
  -2 -10  10       4870.95       5023.87       214.55 o
  -1 -10  10         31.21         28.20         1.09 o
   0 -10  10         81.23         87.81         1.80 o
   1 -10  10          5.49          6.81         0.82 o
   2 -10  10       3020.88       3045.52        35.03 o
   3 -10  10          3.26          3.65         1.17 o
   4 -10  10       3771.70       3723.24        42.87 o
   5 -10  10        572.82        566.60        15.47 o
   6 -10  10       1390.53       1410.65        16.84 o
   7 -10  10        385.94        390.36         5.75 o
  -8  -9  10         13.59          8.64         1.33 o
  -7  -9  10          3.40          3.69         0.93 o
  -6  -9  10        185.79        189.41         3.04 o
  -5  -9  10         85.17         87.74         2.81 o
  -4  -9  10        848.01        900.85        11.60 o
  -3  -9  10        717.03        697.96         9.76 o
  -2  -9  10       2004.00       1889.27        26.03 o
  -1  -9  10        226.00        221.98         4.38 o
   0  -9  10       2764.33       2742.16        34.62 o
   1  -9  10       3135.12       3184.90        39.48 o
   2  -9  10       1121.54       1094.85        14.19 o
   3  -9  10        317.54        300.37         4.58 o
   4  -9  10        848.89        862.55        13.36 o
   5  -9  10        564.11        574.94         8.83 o
   6  -9  10       2042.78       1973.82        25.63 o
   7  -9  10          2.15          1.18         1.05 o
  -8  -8  10       2098.63       2077.55        26.13 o
  -7  -8  10       1669.33       1712.80        71.49 o
  -6  -8  10        894.60        906.47        11.27 o
  -5  -8  10       2048.09       2086.69        24.64 o
  -4  -8  10       6190.72       6214.65        86.88 o
  -3  -8  10        333.77        328.83         4.98 o
  -2  -8  10         28.66         28.39         1.72 o
  -1  -8  10        274.15        294.32         4.14 o
   0  -8  10       4315.83       4506.60        67.14 o
   1  -8  10        422.00        421.95         6.04 o
   2  -8  10       4556.15       4707.25        57.56 o
   3  -8  10       1161.27       1098.13        13.26 o
   4  -8  10       4865.35       4933.88        91.26 o
   5  -8  10        883.63        884.04        11.16 o
   6  -8  10          3.32          4.50         0.86 o
   7  -8  10        390.55        367.96        11.72 o
   8  -8  10       1343.49       1258.94        21.98 o
  -8  -7  10         93.64         85.13         3.52 o
  -7  -7  10        222.48        233.31         3.96 o
  -6  -7  10        315.73        334.88        12.74 o
  -5  -7  10        513.73        503.49         7.27 o
  -4  -7  10          7.68          7.71         0.77 o
  -3  -7  10       5687.72       5946.79       123.37 o
  -2  -7  10         22.49         20.10         0.93 o
  -1  -7  10       2193.50       2254.11        29.01 o
   0  -7  10        178.17        185.82         3.00 o
   1  -7  10        946.85        939.43        11.44 o
   2  -7  10       2294.70       2398.45        27.78 o
   3  -7  10       2007.86       2087.52        24.47 o
   4  -7  10        449.38        460.83         6.30 o
   5  -7  10        803.82        816.76        16.17 o
   6  -7  10         22.59         27.02         1.33 o
   7  -7  10        260.58        256.48         6.48 o
   8  -7  10        192.22        181.78        12.50 o
  -9  -6  10        457.11        418.95         6.56 o
  -8  -6  10          4.93          4.39         0.99 o
  -7  -6  10         22.36         22.30         1.10 o
  -6  -6  10       2655.17       2698.29        30.81 o
  -5  -6  10        716.19        737.77        10.17 o
  -4  -6  10        211.96        204.95         3.34 o
  -3  -6  10        222.17        235.58         3.31 o
  -2  -6  10       8783.23       8870.41       114.38 o
  -1  -6  10        299.72        274.61         4.38 o
   0  -6  10        467.03        487.34         6.62 o
   1  -6  10         64.38         70.79         2.42 o
   2  -6  10        367.55        420.28        10.00 o
   3  -6  10       1273.97       1310.14        15.63 o
   4  -6  10         35.10         45.72         1.31 o
   5  -6  10       1019.57       1023.28        26.64 o
   6  -6  10       1647.67       1661.60        27.97 o
   7  -6  10       2425.23       2501.74        29.45 o
   8  -6  10       4246.41       4294.76        80.24 o
  -9  -5  10         12.21          8.80         1.10 o
  -8  -5  10        729.65        736.52        32.03 o
  -7  -5  10        992.56        952.79        11.99 o
  -6  -5  10        755.97        737.09        11.72 o
  -5  -5  10         92.99         90.38         2.27 o
  -4  -5  10        628.24        642.08         8.17 o
  -3  -5  10       8193.42       8293.33       242.20 o
  -2  -5  10       4137.11       4117.71        49.68 o
  -1  -5  10        813.60        790.94        10.94 o
   0  -5  10        574.98        573.47         7.42 o
   1  -5  10        238.37        238.93         3.54 o
   2  -5  10       1566.30       1627.02        19.60 o
   3  -5  10        586.90        603.18         7.61 o
   4  -5  10       2090.11       2017.44        25.41 o
   5  -5  10        760.64        743.42         9.94 o
   6  -5  10         15.69         16.43         1.72 o
   7  -5  10        573.73        555.68         8.05 o
   8  -5  10       1393.94       1345.41        47.89 o
  -9  -4  10         93.76         87.81         3.28 o
  -8  -4  10       1794.62       1731.61        46.25 o
  -7  -4  10        484.92        497.73        13.13 o
  -6  -4  10        749.79        735.91        19.77 o
  -5  -4  10        634.57        646.78        19.14 o
  -4  -4  10       1811.49       1894.44        51.41 o
  -3  -4  10         70.92         64.30         1.33 o
  -2  -4  10        515.56        520.18         8.13 o
  -1  -4  10       1875.94       1901.51        22.54 o
   0  -4  10      11047.64      10872.38       152.46 o
   1  -4  10        233.12        232.78         3.26 o
   2  -4  10         26.95         23.93         0.90 o
   3  -4  10       4313.62       4410.21        53.21 o
   4  -4  10       3834.23       3973.71        45.84 o
   5  -4  10         13.93         10.05         0.75 o
   6  -4  10       1531.26       1561.06        19.39 o
   7  -4  10       2263.21       2254.72        30.71 o
   8  -4  10        136.81        133.62         3.65 o
  -9  -3  10        498.98        487.54         6.68 o
  -8  -3  10        269.27        296.21        17.42 o
  -7  -3  10        118.90        114.90         2.15 o
  -6  -3  10         10.07          6.87         0.93 o
  -5  -3  10       3650.72       3643.98        47.67 o
  -4  -3  10          0.15          0.70         0.55 o
  -3  -3  10         34.09         32.04         1.64 o
  -2  -3  10       4575.59       4466.21       106.26 o
  -1  -3  10       1625.21       1575.76        18.84 o
   0  -3  10         24.12         21.90         1.33 o
   1  -3  10         78.65         65.00         2.50 o
   2  -3  10       1036.85       1059.96        13.37 o
   3  -3  10       2496.89       2478.48        28.84 o
   4  -3  10       2221.33       2250.87        37.89 o
   5  -3  10        118.53        109.81         3.28 o
   6  -3  10        120.42        124.96         2.15 o
   7  -3  10        193.52        205.57         3.45 o
   8  -3  10       3096.98       3151.19        52.20 o
  -9  -2  10         46.10         48.86         1.65 o
  -8  -2  10        878.05        876.79        13.13 o
  -7  -2  10        586.77        601.03        16.88 o
  -6  -2  10       4527.00       4542.71        56.02 o
  -5  -2  10         94.75        102.10         2.50 o
  -4  -2  10       1003.95       1039.39        17.03 o
  -3  -2  10         17.70         17.19         1.17 o
  -2  -2  10       5494.03       5272.21        68.39 o
  -1  -2  10       3149.76       3122.27       133.60 o
   0  -2  10         32.17         34.02         0.93 o
   1  -2  10       1138.34       1164.92        14.25 o
   2  -2  10       4618.84       4573.31        51.65 o
   3  -2  10       3470.62       3346.29        38.67 o
   4  -2  10       5208.69       5392.97        71.72 o
   5  -2  10         47.04         51.08         2.58 o
   6  -2  10        255.34        259.21         4.05 o
   7  -2  10        451.52        486.71         8.22 o
   8  -2  10         77.40         79.26         3.52 o
   9  -2  10       1145.30       1047.04        25.94 o
  -9  -1  10        413.63        397.79         6.07 o
  -8  -1  10        638.25        632.25        15.94 o
  -7  -1  10        219.91        224.30         6.64 o
  -6  -1  10         42.81         47.27         1.31 o
  -5  -1  10       4081.38       4118.01        50.33 o
  -4  -1  10        240.59        232.72         3.53 o
  -3  -1  10       3847.81       3726.83        49.78 o
  -2  -1  10        938.60        912.47        21.25 o
  -1  -1  10       5340.27       5374.32        64.80 o
   0  -1  10         11.17         19.32         0.71 o
   1  -1  10       5582.17       5655.68        64.25 o
   2  -1  10         92.63        101.55         3.67 o
   3  -1  10         16.31         16.35         0.86 o
   4  -1  10        905.48        917.55        11.33 o
   5  -1  10        964.72        943.94        11.76 o
   6  -1  10       1086.25       1086.88        13.57 o
   7  -1  10         31.05         32.66         1.05 o
   8  -1  10       1382.67       1370.07        24.32 o
   9  -1  10          5.43          3.11         1.80 o
  -9   0  10        226.14        217.00         3.78 o
  -8   0  10        712.81        736.30         9.34 o
  -7   0  10       2101.20       2110.44        67.50 o
  -6   0  10         46.63         43.90         1.27 o
  -5   0  10          3.18          2.24         0.64 o
  -4   0  10       1547.76       1596.97        19.28 o
  -3   0  10        200.21        176.97         3.45 o
  -2   0  10         79.16         66.73         1.33 o
  -1   0  10       8996.95       8813.84       317.91 o
   0   0  10      13164.44      12812.92       286.58 o
   1   0  10          4.18          3.73         0.86 o
   2   0  10       4086.65       4213.31        48.56 o
   3   0  10        149.66        177.02         2.76 o
   4   0  10         35.84         47.68         1.05 o
   5   0  10       1548.79       1613.76        19.50 o
   6   0  10       1721.43       1754.66        22.75 o
   7   0  10        610.02        569.12        12.34 o
   8   0  10       2528.96       2531.14        31.53 o
   9   0  10        664.94        626.79        20.24 o
  -9   1  10       2405.24       2402.67        60.71 o
  -8   1  10         68.08         69.85         1.91 o
  -7   1  10        569.20        573.89        12.50 o
  -6   1  10         27.39         28.99         0.99 o
  -5   1  10       1047.89       1041.21        30.78 o
  -4   1  10         24.15         28.97         0.98 o
  -3   1  10         42.01         47.87         1.24 o
  -2   1  10          0.93          1.64         0.70 o
  -1   1  10       7632.59       7955.69       209.47 o
   0   1  10       2217.41       2313.95        26.51 o
   1   1  10       3527.64       3561.77        41.66 o
   2   1  10       1679.31       1711.88        20.65 o
   3   1  10         92.34        108.41         1.88 o
   4   1  10        390.15        408.03         5.40 o
   5   1  10          0.81          1.48         0.60 o
   6   1  10       1930.40       1998.68        25.30 o
   7   1  10        986.33       1034.34        26.56 o
   8   1  10        215.54        202.12         3.26 o
  -9   2  10        500.00        500.47         9.69 o
  -8   2  10        361.48        362.38         6.48 o
  -7   2  10        297.95        279.16         8.36 o
  -6   2  10       7539.14       7415.49        91.57 o
  -5   2  10        250.39        241.98         4.69 o
  -4   2  10        749.94        762.67        10.87 o
  -3   2  10        225.09        217.26         6.80 o
  -2   2  10       5174.60       5133.93        58.45 o
  -1   2  10        597.87        602.71        17.11 o
   0   2  10       1628.66       1630.43        31.25 o
   1   2  10       1721.94       1739.28        20.77 o
   2   2  10       5111.72       5304.04        60.04 o
   3   2  10       3357.73       3347.06        41.72 o
   4   2  10        625.28        630.42         8.51 o
   5   2  10       2625.22       2619.80        32.90 o
   6   2  10       2013.67       1998.61        25.32 o
   7   2  10        408.15        423.23         6.42 o
   8   2  10        880.19        888.05        55.94 o
  -9   3  10       2165.65       2271.87        29.17 o
  -8   3  10         34.66         30.69         1.48 o
  -7   3  10        100.16        105.80         2.04 o
  -6   3  10          0.97          2.09         0.86 o
  -5   3  10        432.96        389.72        25.39 o
  -4   3  10         15.91         18.34         0.86 o
  -3   3  10       2030.17       2032.94        31.49 o
  -2   3  10         50.50         39.41         1.05 o
  -1   3  10       2356.12       2382.30        35.47 o
   0   3  10        770.06        769.90         9.72 o
   1   3  10        121.85        128.13         1.99 o
   2   3  10        839.18        849.89        10.50 o
   3   3  10        769.54        807.05        10.22 o
   4   3  10        178.22        189.39         2.98 o
   5   3  10         89.24         92.78         1.60 o
   6   3  10       1724.73       1723.19        22.97 o
   7   3  10         32.48         41.92         1.87 o
   8   3  10        142.18        135.30         9.77 o
  -9   4  10        116.45        125.92         2.67 o
  -8   4  10       3209.29       3251.67       138.21 o
  -7   4  10        202.48        197.42         3.20 o
  -6   4  10        967.12        926.96        20.31 o
  -5   4  10         67.21         71.88         1.66 o
  -4   4  10       6940.91       6990.27        78.01 o
  -3   4  10       3708.44       3633.20        49.93 o
  -2   4  10       1363.88       1351.63        16.29 o
  -1   4  10        296.81        267.68         5.94 o
   0   4  10       4583.97       4640.62        58.36 o
   1   4  10       6442.00       6738.81        76.90 o
   2   4  10        284.70        310.11         4.31 o
   3   4  10          5.59          6.11         0.55 o
   4   4  10       3708.00       3844.55        46.80 o
   5   4  10       3051.15       2990.76        42.89 o
   6   4  10       4899.25       4718.21        75.58 o
   7   4  10        260.15        285.47        13.20 o
   8   4  10        470.96        470.26         9.57 o
  -9   5  10          8.35          6.56         1.24 o
  -8   5  10          0.15          0.28         0.90 o
  -7   5  10        325.87        335.36         5.25 o
  -6   5  10        154.20        165.61         6.17 o
  -5   5  10        768.77        725.55        19.69 o
  -4   5  10          1.56          2.66         0.78 o
  -3   5  10       4418.96       4365.94        49.60 o
  -2   5  10       2148.48       2100.68        24.95 o
  -1   5  10        798.98        799.27        12.97 o
   0   5  10       3362.12       3332.25        38.56 o
   1   5  10         36.33         47.02         1.17 o
   2   5  10       2260.71       2333.94        48.91 o
   3   5  10       3957.26       4050.09        46.40 o
   4   5  10        956.25       1003.52        13.64 o
   5   5  10        344.10        348.76         6.83 o
   6   5  10        467.05        440.89         8.23 o
   7   5  10        518.86        530.37        21.25 o
   8   5  10         43.24         31.85         2.19 o
  -8   6  10          0.28          1.19         1.01 o
  -7   6  10        178.85        164.67         5.86 o
  -6   6  10       1742.19       1763.74        21.32 o
  -5   6  10        472.72        479.95        10.78 o
  -4   6  10         20.12         18.90         0.86 o
  -3   6  10       1785.47       1848.79        29.14 o
  -2   6  10       2714.13       2745.74        31.93 o
  -1   6  10        127.55        127.78         2.25 o
   0   6  10        723.73        773.59        10.50 o
   1   6  10       5301.57       5300.61        59.99 o
   2   6  10      14656.03      14892.59       269.71 o
   3   6  10       3607.43       3679.82        68.05 o
   4   6  10       3123.80       3210.28        37.27 o
   5   6  10         20.14         20.59         1.31 o
   6   6  10         29.57         37.44         1.80 o
   7   6  10        431.55        448.20         8.83 o
   8   6  10       2954.54       2901.43        93.76 o
  -8   7  10         31.63         30.36         1.56 o
  -7   7  10       2900.36       2913.53        76.49 o
  -6   7  10        213.35        192.89         4.92 o
  -5   7  10       1749.17       1734.88        20.61 o
  -4   7  10        754.98        744.28        10.39 o
  -3   7  10        652.33        644.18         8.43 o
  -2   7  10        121.68        114.48         2.04 o
  -1   7  10        525.01        488.04         7.97 o
   0   7  10        578.20        578.47         8.01 o
   1   7  10        108.68        115.95         1.88 o
   2   7  10       1985.69       2081.93        24.63 o
   3   7  10        443.52        448.84         6.59 o
   4   7  10          4.43          4.80         0.60 o
   5   7  10          2.07          3.17         1.13 o
   6   7  10        587.87        585.11        10.99 o
   7   7  10         60.46         53.55         2.47 o
   8   7  10       1187.78       1151.25        21.27 o
  -8   8  10       4538.45       4653.99        57.19 o
  -7   8  10          3.22          0.29         1.01 o
  -6   8  10        162.33        151.19         2.96 o
  -5   8  10        582.86        576.55         7.73 o
  -4   8  10       2393.94       2474.01        60.79 o
  -3   8  10        296.54        295.80         4.30 o
  -2   8  10       1015.02       1021.63        13.43 o
  -1   8  10         23.82         23.51         0.82 o
   0   8  10       1226.91       1236.14        16.88 o
   1   8  10       2076.24       2101.13        29.14 o
   2   8  10         68.29         70.33         1.44 o
   3   8  10        922.64        982.80        12.65 o
   4   8  10        390.52        401.59         5.67 o
   5   8  10        453.51        452.61         8.54 o
   6   8  10        202.83        192.00         6.88 o
   7   8  10        623.92        602.39        19.77 o
  -7   9  10       4296.31       4413.76        54.69 o
  -6   9  10         81.51         84.74         3.44 o
  -5   9  10        332.32        327.02         4.80 o
  -4   9  10        322.63        339.03         8.28 o
  -3   9  10         19.83         16.19         0.98 o
  -2   9  10        232.31        230.59         3.67 o
  -1   9  10          2.85          3.84         0.71 o
   0   9  10       1361.84       1325.62        22.35 o
   1   9  10       2059.73       2009.42        32.66 o
   2   9  10       1932.51       2004.51        24.14 o
   3   9  10          2.85          3.96         0.66 o
   4   9  10          4.56          5.44         1.27 o
   5   9  10        426.46        459.48         8.40 o
   6   9  10        369.59        343.51         7.10 o
   7   9  10        192.80        186.78         5.47 o
  -7  10  10        208.51        216.32         4.92 o
  -6  10  10       4505.94       4380.69        68.36 o
  -5  10  10        273.44        266.39         3.97 o
  -4  10  10       1761.86       1738.96        33.28 o
  -3  10  10          2.06          2.97         0.75 o
  -2  10  10       7545.44       7625.19        98.05 o
  -1  10  10       2911.09       2878.64        66.65 o
   0  10  10       2975.44       2885.14        35.95 o
   1  10  10        429.55        417.68         5.52 o
   2  10  10       1811.15       1787.95        21.67 o
   3  10  10        227.54        214.77         4.84 o
   4  10  10        477.20        500.19         9.39 o
   5  10  10         19.08         27.81         2.50 o
   6  10  10       2675.76       2608.10        42.76 o
  -7  11  10       1435.12       1398.88        17.51 o
  -6  11  10         26.80         28.11         1.25 o
  -5  11  10         20.94         23.16         1.88 o
  -4  11  10        309.12        311.68         4.64 o
  -3  11  10       1970.64       2083.69        25.74 o
  -2  11  10         58.75         69.86         1.60 o
  -1  11  10        806.99        778.85        13.28 o
   0  11  10        320.81        331.92         5.25 o
   1  11  10        302.69        302.01         4.53 o
   2  11  10        639.39        608.96         8.18 o
   3  11  10         18.65         17.86         1.02 o
   4  11  10       2972.44       3353.44       184.78 o
   5  11  10         77.62         81.71         2.89 o
   6  11  10         12.62          8.63         1.71 o
  -6  12  10          7.47          7.94         2.42 o
  -5  12  10        297.30        286.08         5.31 o
  -4  12  10       1397.34       1411.45        18.58 o
  -3  12  10         23.74         25.02         1.20 o
  -2  12  10          0.85          1.40         1.02 o
  -1  12  10       3024.13       2924.76        33.86 o
   0  12  10       1619.23       1611.86        94.77 o
   1  12  10         97.78         98.47         1.99 o
   2  12  10       2055.80       2063.86        34.22 o
   3  12  10        830.46        851.53        11.24 o
   4  12  10       2361.35       2452.02        40.94 o
   5  12  10       1531.90       1499.24        26.07 o
  -5  13  10        991.48        980.24        12.37 o
  -4  13  10         53.69         54.80         1.66 o
  -3  13  10       1851.81       1879.59        24.83 o
  -2  13  10        474.43        489.21         6.57 o
  -1  13  10        123.91        128.64         2.81 o
   0  13  10        147.04        145.36         3.20 o
   1  13  10        436.42        444.58         8.20 o
   2  13  10          2.89          2.39         0.86 o
   3  13  10        172.94        176.91         3.07 o
   4  13  10       5057.54       5166.61       120.32 o
   5  13  10        204.78        220.20         7.97 o
  -4  14  10        231.10        232.04         3.85 o
  -3  14  10          1.26          2.52         0.92 o
  -2  14  10        277.60        277.89         4.24 o
  -1  14  10        338.97        333.39         5.07 o
   0  14  10        106.42        102.15         2.10 o
   1  14  10        185.91        175.91         3.08 o
   2  14  10         93.72         84.94         2.27 o
   3  14  10       1611.72       1589.78        32.89 o
   4  14  10        121.91         98.62         2.58 o
  -3  15  10         44.45         43.47         2.42 o
  -2  15  10          1.11          1.61         0.92 o
  -1  15  10          5.42          5.31         1.06 o
   0  15  10        847.44        786.90        10.65 o
   1  15  10          1.28          2.60         0.98 o
   2  15  10        108.77         91.67         2.22 o
   3  15  10        139.14        146.11         4.69 o
  -2  16  10       2054.05       2048.95        85.32 o
  -1  16  10        117.44        116.48         5.08 o
   0  16  10       1864.04       1747.21        22.00 o
   1  16  10       1198.52       1136.57        15.20 o
  -2 -16  11        340.36        322.16         4.58 o
  -1 -16  11       1582.99       1587.93        28.44 o
   0 -16  11         99.80         98.44         2.09 o
   1 -16  11        126.80        122.33         2.48 o
   2 -16  11        468.11        444.17         6.18 o
  -4 -15  11        695.14        651.74         8.56 o
  -3 -15  11          7.30          8.52         1.10 o
  -2 -15  11        848.17        813.98        10.11 o
  -1 -15  11         39.68         45.63         1.38 o
   0 -15  11         97.11         95.71         1.88 o
   1 -15  11       1716.98       1679.30        19.72 o
   2 -15  11          3.62          5.49         0.99 o
   3 -15  11        299.35        287.71         4.25 o
  -5 -14  11       1132.17       1123.42        13.54 o
  -4 -14  11         84.96         72.61         2.81 o
  -3 -14  11        121.00        121.59         2.36 o
  -2 -14  11         22.77         23.24         2.11 o
  -1 -14  11       1498.29       1527.77        21.56 o
   0 -14  11        414.70        430.50         8.28 o
   1 -14  11        184.88        176.84         2.87 o
   2 -14  11        286.47        286.78         6.25 o
   3 -14  11        295.24        286.74         4.30 o
   4 -14  11         38.25         43.62         1.76 o
  -5 -13  11         27.87         26.34         1.56 o
  -4 -13  11        253.89        240.74         4.38 o
  -3 -13  11       1837.26       1756.30        22.09 o
  -2 -13  11        122.79        120.53         2.15 o
  -1 -13  11       3722.57       3748.93        42.70 o
   0 -13  11         18.60         21.50         1.09 o
   1 -13  11       1820.81       1841.02        30.24 o
   2 -13  11       1286.12       1316.18        30.31 o
   3 -13  11         82.66         79.16         1.82 o
   4 -13  11       2124.38       2164.93        27.79 o
   5 -13  11         13.32         17.08         1.27 o
  -6 -12  11        610.83        615.36         7.84 o
  -5 -12  11        521.92        531.40         7.03 o
  -4 -12  11       1418.74       1440.03        19.22 o
  -3 -12  11         31.20         24.75         1.05 o
  -2 -12  11        104.13        104.71         2.04 o
  -1 -12  11        669.24        675.91         8.62 o
   0 -12  11        351.14        366.23         5.14 o
   1 -12  11       5479.16       5490.97       108.68 o
   2 -12  11        396.13        399.06         5.74 o
   3 -12  11       1698.88       1700.70        21.33 o
   4 -12  11        203.64        213.08         3.37 o
   5 -12  11        461.87        488.11         6.57 o
   6 -12  11        395.44        366.50         5.30 o
  -7 -11  11        159.29        153.45         4.53 o
  -6 -11  11        569.76        551.22         7.18 o
  -5 -11  11       3230.15       3213.60        36.67 o
  -4 -11  11         50.28         46.18         2.19 o
  -3 -11  11       3836.77       3863.28        44.85 o
  -2 -11  11        524.83        517.36         7.43 o
  -1 -11  11        312.79        319.10         7.34 o
   0 -11  11       3349.43       3181.99        37.50 o
   1 -11  11       3724.77       3887.77        78.05 o
   2 -11  11       2834.23       2856.30        33.58 o
   3 -11  11       4719.23       4757.46        58.52 o
   4 -11  11        416.58        428.61         5.69 o
   5 -11  11       2954.12       2943.18       102.59 o
   6 -11  11        276.85        290.87         5.16 o
  -7 -10  11        387.38        408.30        12.81 o
  -6 -10  11        436.41        457.79         6.30 o
  -5 -10  11        175.08        178.49         3.67 o
  -4 -10  11        311.45        332.38         4.75 o
  -3 -10  11       1429.84       1426.03        17.23 o
  -2 -10  11       1257.33       1230.84        17.74 o
  -1 -10  11        106.53         98.69         2.04 o
   0 -10  11         65.92         59.58         1.56 o
   1 -10  11       1903.14       1878.60        22.04 o
   2 -10  11        704.42        659.73         8.45 o
   3 -10  11         33.85         38.48         1.25 o
   4 -10  11        166.31        178.14         2.98 o
   5 -10  11        147.51        149.46         3.67 o
   6 -10  11       1062.80       1045.30        14.11 o
   7 -10  11        611.41        609.44        10.31 o
  -7  -9  11       1583.51       1594.53        26.80 o
  -6  -9  11        135.81        135.10         2.32 o
  -5  -9  11       1647.07       1665.04        20.91 o
  -4  -9  11        298.39        304.97         5.00 o
  -3  -9  11        105.03        113.48         2.10 o
  -2  -9  11         55.39         59.57         1.44 o
  -1  -9  11         45.09         49.76         1.41 o
   0  -9  11       1964.56       1944.85        29.69 o
   1  -9  11         19.35         18.89         0.82 o
   2  -9  11       1406.27       1428.74        17.07 o
   3  -9  11       2287.68       2303.52        27.40 o
   4  -9  11        562.14        618.94        22.97 o
   5  -9  11        181.16        165.96         2.76 o
   6  -9  11        306.60        305.28         8.20 o
   7  -9  11       3673.70       3695.70        69.93 o
  -8  -8  11       1010.08       1008.37        13.91 o
  -7  -8  11       2588.07       2687.74        42.50 o
  -6  -8  11         59.42         63.06         1.49 o
  -5  -8  11         54.91         55.31         2.11 o
  -4  -8  11        312.25        316.35         4.53 o
  -3  -8  11       2258.32       2223.18        40.86 o
  -2  -8  11         26.99         31.80         1.88 o
  -1  -8  11        726.70        673.46        11.95 o
   0  -8  11       1062.28       1052.60        21.64 o
   1  -8  11        894.57        889.83        11.27 o
   2  -8  11         68.02         67.33         1.54 o
   3  -8  11        674.86        692.29         8.78 o
   4  -8  11         88.85         82.20         1.55 o
   5  -8  11        178.77        182.69         5.39 o
   6  -8  11       1493.57       1512.10        18.28 o
   7  -8  11       1443.96       1450.62        18.13 o
  -8  -7  11       1337.28       1382.18        18.15 o
  -7  -7  11        319.02        311.27         7.27 o
  -6  -7  11        263.55        266.96        16.56 o
  -5  -7  11       3286.80       3438.25        52.74 o
  -4  -7  11        565.13        555.12        18.99 o
  -3  -7  11        387.38        377.33         5.67 o
  -2  -7  11       2792.18       2902.34        47.67 o
  -1  -7  11       8274.12       8333.45       100.19 o
   0  -7  11        101.39         92.85         1.95 o
   1  -7  11       6808.97       6958.62        77.12 o
   2  -7  11       1504.66       1516.43        18.67 o
   3  -7  11         43.11         45.62         1.33 o
   4  -7  11         19.62         17.11         1.64 o
   5  -7  11       1398.92       1388.01        16.74 o
   6  -7  11        930.31        919.65        11.65 o
   7  -7  11          8.49          7.86         1.24 o
  -8  -6  11         41.77         42.15         1.44 o
  -7  -6  11       1462.09       1454.81        31.88 o
  -6  -6  11        177.34        167.28         3.59 o
  -5  -6  11        176.27        181.23         7.58 o
  -4  -6  11         32.80         24.91         1.25 o
  -3  -6  11       2506.14       2495.54        31.11 o
  -2  -6  11       3026.61       3023.67        59.22 o
  -1  -6  11         13.35         11.93         0.86 o
   0  -6  11        135.68        117.66         2.04 o
   1  -6  11        406.12        396.69         5.30 o
   2  -6  11       1153.03       1169.25        19.92 o
   3  -6  11       2961.49       3010.77        37.08 o
   4  -6  11        136.88        135.66         2.21 o
   5  -6  11       2136.72       2203.07        28.76 o
   6  -6  11        515.17        542.15         7.24 o
   7  -6  11         73.66         66.52         1.65 o
   8  -6  11         44.83         39.60         3.52 o
  -8  -5  11        608.92        596.79        16.64 o
  -7  -5  11       1176.73       1148.52        21.02 o
  -6  -5  11        527.24        521.42         7.11 o
  -5  -5  11        378.54        381.36         5.51 o
  -4  -5  11        591.72        604.68         7.78 o
  -3  -5  11       2422.66       2537.32        48.91 o
  -2  -5  11       3501.59       3473.83        65.94 o
  -1  -5  11       8659.48       8734.37       105.41 o
   0  -5  11       2359.34       2485.25        29.16 o
   1  -5  11         90.54         99.96         1.77 o
   2  -5  11       4506.36       4386.39        50.11 o
   3  -5  11       6643.60       6743.78        75.46 o
   4  -5  11       1706.06       1692.95        20.16 o
   5  -5  11       2479.67       2517.55        29.72 o
   6  -5  11        457.17        491.76         8.83 o
   7  -5  11        636.86        607.96         8.85 o
   8  -5  11         52.94         53.89         2.36 o
  -9  -4  11        143.65        163.40         4.06 o
  -8  -4  11        549.74        535.70         9.84 o
  -7  -4  11        266.96        256.08         3.70 o
  -6  -4  11        236.73        248.96         4.14 o
  -5  -4  11        502.60        547.17         7.18 o
  -4  -4  11         20.66         22.10         0.94 o
  -3  -4  11       1746.24       1769.16        22.74 o
  -1  -4  11          4.61          8.79         0.71 o
   0  -4  11          0.59          3.38         0.71 o
   1  -4  11        314.41        318.94         4.53 o
   2  -4  11       2208.99       2356.25        33.83 o
   3  -4  11       4224.65       4298.30        49.31 o
   4  -4  11       1469.35       1493.03        19.77 o
   5  -4  11        422.84        428.88         6.18 o
   6  -4  11        130.31        135.35         2.64 o
   7  -4  11        804.07        812.77        11.11 o
   8  -4  11        133.71        132.99         4.84 o
  -9  -3  11        196.27        184.42         3.37 o
  -8  -3  11          1.23          1.35         1.09 o
  -7  -3  11          0.30          1.64         0.88 o
  -6  -3  11       5839.76       5921.49        74.38 o
  -5  -3  11        632.33        657.01         9.30 o
  -4  -3  11       2585.90       2529.51        34.39 o
  -3  -3  11        194.00        210.21         4.30 o
  -2  -3  11       3771.40       3731.45        71.96 o
  -1  -3  11        202.32        191.10         3.26 o
   0  -3  11         76.47         62.66         1.35 o
   1  -3  11       3021.99       3149.40        39.32 o
   2  -3  11        344.61        388.85         5.55 o
   3  -3  11         31.22         24.88         1.09 o
   4  -3  11        724.58        788.73        10.28 o
   5  -3  11       1691.14       1736.02        21.05 o
   6  -3  11         53.89         55.55         1.33 o
   7  -3  11        958.52        975.40        14.38 o
   8  -3  11          6.45          9.74         1.89 o
  -9  -2  11          3.07          2.68         1.27 o
  -8  -2  11        118.70        122.44         2.21 o
  -7  -2  11        381.06        375.61         7.58 o
  -6  -2  11        786.67        792.41        16.88 o
  -5  -2  11       3902.69       3903.88        79.30 o
  -4  -2  11         13.82         14.20         0.78 o
  -3  -2  11        148.95        155.29         3.59 o
  -2  -2  11        638.45        636.35        13.91 o
  -1  -2  11        221.71        248.01         3.63 o
   0  -2  11       1045.64       1053.47        13.03 o
   1  -2  11       3383.45       3416.24        38.93 o
   2  -2  11        208.88        226.21         3.42 o
   3  -2  11       1004.33       1011.59        14.84 o
   4  -2  11       3244.86       3207.35        39.89 o
   5  -2  11        136.72        136.79         3.28 o
   6  -2  11        629.81        649.94         9.23 o
   7  -2  11         85.47         83.32         1.91 o
   8  -2  11       2090.87       2037.56        49.30 o
  -9  -1  11       1543.98       1530.96        19.60 o
  -8  -1  11        108.35        109.92         3.59 o
  -7  -1  11       3203.90       3374.48        79.46 o
  -6  -1  11       1557.31       1582.03        21.17 o
  -5  -1  11       2723.29       2813.91        32.21 o
  -4  -1  11         43.69         41.26         1.05 o
  -3  -1  11       4110.02       4072.33       121.96 o
  -2  -1  11        592.13        564.42         8.20 o
  -1  -1  11       1264.12       1267.86        15.95 o
   0  -1  11       8098.17       8355.38        93.36 o
   1  -1  11       1286.47       1383.87        16.79 o
   2  -1  11          6.56          5.34         0.86 o
   3  -1  11       4063.49       4225.65        90.55 o
   4  -1  11       2487.22       2472.00        36.41 o
   5  -1  11        334.30        348.85         5.47 o
   6  -1  11        348.70        381.48         5.35 o
   7  -1  11       2005.95       2042.56        48.75 o
   8  -1  11          0.49         -0.40         0.82 o
  -9   0  11         43.26         40.56         2.58 o
  -8   0  11         27.56         33.05         1.22 o
  -7   0  11        740.71        720.37         9.81 o
  -6   0  11        121.38        112.87         1.98 o
  -5   0  11       2437.67       2467.74        70.08 o
  -4   0  11        280.30        283.62         4.35 o
  -3   0  11        601.05        577.08         7.98 o
  -2   0  11        148.48        145.62         2.31 o
  -1   0  11       1867.83       1805.48        45.39 o
   0   0  11        741.36        739.98         9.33 o
   1   0  11        297.76        302.71         4.42 o
   2   0  11        100.93        104.61         1.95 o
   3   0  11       1498.99       1475.58        17.57 o
   4   0  11       3328.28       3342.98        56.10 o
   5   0  11        279.47        274.59         4.17 o
   6   0  11          3.32          5.24         0.82 o
   7   0  11        118.26        123.17         2.25 o
   8   0  11        601.58        611.31         7.95 o
  -9   1  11        817.17        826.75        11.39 o
  -8   1  11        298.74        308.94         4.87 o
  -7   1  11       2492.39       2448.70        31.53 o
  -6   1  11        178.43        198.07         2.98 o
  -5   1  11        927.43        926.59        13.20 o
  -4   1  11       1803.36       1798.18        23.23 o
  -3   1  11       1352.21       1393.60        16.79 o
  -2   1  11         29.08         33.82         0.93 o
  -1   1  11       2004.01       2100.23        26.24 o
   0   1  11       6084.09       6077.72        68.45 o
   1   1  11       5148.68       5183.11        58.67 o
   2   1  11       1434.89       1462.62        17.97 o
   3   1  11        393.93        422.53         8.13 o
   4   1  11        443.66        450.23         5.85 o
   5   1  11       8413.92       8558.21       129.77 o
   6   1  11       1143.10       1185.52        15.68 o
   7   1  11        427.82        445.62         7.19 o
   8   1  11         70.75         72.22         2.11 o
  -9   2  11       1188.40       1193.16        33.05 o
  -8   2  11       2334.00       2346.16        38.28 o
  -7   2  11         27.59         28.99         1.22 o
  -6   2  11         10.32         11.30         0.82 o
  -5   2  11        631.41        673.26        24.30 o
  -4   2  11         20.45         19.27         1.95 o
  -3   2  11        291.16        310.41         4.47 o
  -2   2  11        362.76        362.89         4.92 o
  -1   2  11       5034.75       5130.93       269.47 o
   0   2  11        978.96        994.61        12.04 o
   1   2  11        274.19        273.68         7.42 o
   2   2  11        336.69        347.58         9.38 o
   3   2  11       1162.01       1151.11        16.37 o
   4   2  11       2941.41       2915.95        33.74 o
   5   2  11       2208.08       2295.54        27.01 o
   6   2  11       1604.54       1623.55        19.63 o
   7   2  11        388.11        371.66         7.58 o
   8   2  11         19.09         19.37         1.88 o
  -9   3  11        357.24        352.09         5.63 o
  -8   3  11        358.99        370.57         8.83 o
  -7   3  11        127.36        132.29         3.05 o
  -6   3  11        415.98        435.91         6.24 o
  -5   3  11        262.11        241.68         4.36 o
  -4   3  11       6669.09       6628.72       174.70 o
  -3   3  11       1019.43       1050.07        14.04 o
  -2   3  11        905.16        900.24        11.95 o
  -1   3  11       4826.07       4899.63        70.65 o
   0   3  11       1434.51       1436.11        17.97 o
   1   3  11       3106.38       3179.88        37.72 o
   2   3  11        388.24        389.00         5.36 o
   3   3  11       4981.19       5145.15        58.83 o
   4   3  11         65.18         68.26         2.11 o
   5   3  11        139.08        130.29         3.59 o
   6   3  11         62.40         57.11         1.35 o
   7   3  11       2047.10       2050.45        39.74 o
   8   3  11          6.82          7.19         1.60 o
  -8   4  11        200.41        215.64        10.00 o
  -7   4  11        650.94        664.03         8.62 o
  -6   4  11        978.74        939.58        11.78 o
  -5   4  11       3647.29       3630.10        69.54 o
  -4   4  11          8.30         12.86         0.75 o
  -3   4  11       1374.31       1402.86        18.10 o
  -2   4  11          1.67          1.11         0.64 o
  -1   4  11        715.09        704.21        10.45 o
   0   4  11        481.81        465.00         6.13 o
   1   4  11       1230.20       1234.42        15.19 o
   2   4  11        585.73        588.68         7.73 o
   3   4  11       1308.00       1316.07        15.80 o
   4   4  11        785.35        833.67        16.56 o
   5   4  11       1911.42       1929.53        26.95 o
   6   4  11       2068.14       2139.68        62.27 o
   7   4  11         80.02         84.43         6.02 o
   8   4  11        199.49        161.25         4.61 o
  -8   5  11          9.96         15.08         1.41 o
  -7   5  11        998.83       1010.97        13.30 o
  -6   5  11        172.32        192.83         3.20 o
  -5   5  11       1821.95       1800.08        36.33 o
  -4   5  11       4387.02       4368.64       110.63 o
  -3   5  11       1676.99       1675.73        36.49 o
  -2   5  11       1357.58       1357.01        16.35 o
  -1   5  11        930.95        976.48        43.21 o
   0   5  11         96.80         99.96         1.82 o
   1   5  11        829.22        975.26        12.67 o
   2   5  11        103.42        102.69         2.19 o
   3   5  11        104.26        105.17         1.87 o
   4   5  11          9.65          6.53         1.33 o
   5   5  11       2293.29       2287.58        30.61 o
   6   5  11        165.71        148.75         3.74 o
   7   5  11        429.18        398.95         7.67 o
   8   5  11        519.24        536.48        19.45 o
  -8   6  11        273.03        302.28         4.58 o
  -7   6  11        107.19        100.18         2.10 o
  -6   6  11        890.92        901.14        22.11 o
  -5   6  11       1873.50       1907.22        34.14 o
  -4   6  11         28.23         22.89         0.98 o
  -3   6  11       2141.80       2087.98        40.08 o
  -2   6  11         93.64        101.57         1.77 o
  -1   6  11        109.35        108.02         2.09 o
   0   6  11       1830.78       1829.99        25.24 o
   1   6  11       2484.23       2619.70        39.46 o
   2   6  11       3195.43       3402.87        55.63 o
   3   6  11          7.41          7.82         0.77 o
   4   6  11        319.14        328.93         4.64 o
   5   6  11        110.07        112.09         2.93 o
   6   6  11       2159.28       2128.41        51.72 o
   7   6  11         19.03         10.73         1.60 o
  -8   7  11         67.33         64.74         1.95 o
  -7   7  11       1068.19       1020.54        18.91 o
  -6   7  11       2425.39       2435.05        79.61 o
  -5   7  11       6170.91       6126.08       110.24 o
  -4   7  11        723.43        759.33         9.72 o
  -3   7  11        973.24        986.22        13.26 o
  -2   7  11       1241.30       1274.23        16.31 o
  -1   7  11       3365.03       3337.96        41.16 o
   0   7  11         13.53         14.36         0.82 o
   1   7  11        213.76        229.88         3.31 o
   2   7  11       1910.55       1949.49        23.50 o
   3   7  11       4233.62       4407.21        51.30 o
   4   7  11         79.75         65.54         1.54 o
   5   7  11       1108.17       1060.59        19.34 o
   6   7  11          0.62          0.18         1.42 o
   7   7  11       6502.88       6605.04       104.45 o
  -7   8  11       1054.06       1039.43        15.39 o
  -6   8  11         15.62         10.56         2.97 o
  -5   8  11         68.44         71.90         2.58 o
  -4   8  11        111.44        104.92         1.98 o
  -3   8  11        800.83        817.89        10.21 o
  -2   8  11        529.59        509.36         7.16 o
  -1   8  11       1672.52       1745.35        21.49 o
   0   8  11        546.56        520.46         7.43 o
   1   8  11       1323.73       1348.39        16.07 o
   2   8  11       2604.99       2715.13        34.35 o
   3   8  11         64.38         62.11         2.97 o
   4   8  11        136.37        134.17         2.32 o
   5   8  11       1392.60       1452.92        24.81 o
   6   8  11        346.37        317.52        12.42 o
   7   8  11        801.29        795.69        25.63 o
  -7   9  11         25.29         23.75         1.39 o
  -6   9  11       1950.35       2005.72        24.13 o
  -5   9  11        629.85        656.95        17.03 o
  -4   9  11        120.80        108.91         1.99 o
  -3   9  11       4029.55       4011.37        45.72 o
  -2   9  11       2207.87       2156.31        25.68 o
  -1   9  11       1028.14        983.82        12.10 o
   0   9  11        270.25        269.92         4.29 o
   1   9  11       5004.04       4997.93        56.46 o
   2   9  11        420.72        430.45         5.80 o
   3   9  11       1533.36       1600.00        28.36 o
   4   9  11          1.00          1.24         0.66 o
   5   9  11       2261.44       2218.14        36.19 o
   6   9  11        414.05        425.15        17.42 o
  -7  10  11       2778.44       2734.77        32.24 o
  -6  10  11          0.05          0.63         1.04 o
  -5  10  11        691.72        681.42         9.00 o
  -4  10  11         30.78         35.09         1.20 o
  -3  10  11        764.74        756.90        16.09 o
  -2  10  11        754.18        732.54         9.80 o
  -1  10  11       2600.94       2575.12        30.43 o
   0  10  11        518.76        565.31         8.51 o
   1  10  11        437.51        454.72         8.75 o
   2  10  11         25.83         23.00         1.05 o
   3  10  11        442.29        438.84         6.46 o
   4  10  11        183.63        161.79         9.14 o
   5  10  11        399.32        407.88        14.77 o
   6  10  11       1054.92       1031.51        18.70 o
  -6  11  11         31.33         31.45         1.50 o
  -5  11  11         17.50         17.56         1.64 o
  -4  11  11       1313.18       1359.06        16.39 o
  -3  11  11         12.94         10.87         0.86 o
  -2  11  11       1720.70       1724.01        20.38 o
  -1  11  11       1419.80       1386.58        18.15 o
   0  11  11        360.70        350.00        10.63 o
   1  11  11       1492.93       1484.06        17.95 o
   2  11  11       1209.50       1199.42        16.33 o
   3  11  11       1770.26       1776.09        23.77 o
   4  11  11          2.16          5.16         1.44 o
   5  11  11         64.12         57.64         2.97 o
  -6  12  11        437.87        463.66         6.41 o
  -5  12  11          2.81          2.98         2.27 o
  -4  12  11       1685.77       1663.76        20.05 o
  -3  12  11        315.29        337.73         4.92 o
  -2  12  11        953.51        942.93        12.76 o
  -1  12  11       3151.97       3157.01        38.55 o
   0  12  11        330.45        304.34         5.16 o
   1  12  11        812.84        799.86        10.38 o
   2  12  11        199.88        194.92         3.40 o
   3  12  11       1111.13       1117.51        15.08 o
   4  12  11        807.39        736.12        12.91 o
   5  12  11        245.36        233.59         8.36 o
  -5  13  11       1797.81       1746.96        21.04 o
  -4  13  11        212.36        202.60         3.31 o
  -3  13  11       3729.98       3789.66        45.94 o
  -2  13  11       2144.57       2114.56        25.19 o
  -1  13  11        636.86        634.50         8.45 o
   0  13  11        754.81        711.24        14.14 o
   1  13  11        942.77        925.29        11.82 o
   2  13  11        120.54        111.89         2.48 o
   3  13  11         85.81         74.48         5.63 o
   4  13  11         66.84         65.48         2.37 o
  -4  14  11        678.50        716.93        12.11 o
  -3  14  11          4.12          4.02         1.13 o
  -2  14  11         46.61         51.28         1.65 o
  -1  14  11         78.61         80.92         1.76 o
   0  14  11        141.05        139.91         3.58 o
   1  14  11        504.23        488.13         6.79 o
   2  14  11         22.98         20.29         1.42 o
   3  14  11        260.17        256.26         7.58 o
  -2  15  11          8.29         10.16         1.24 o
  -1  15  11       1364.66       1335.65        17.30 o
   0  15  11        212.12        198.88         3.48 o
   1  15  11        209.39        202.16         3.57 o
   2  15  11          7.97          7.85         1.39 o
  -1 -16  12        513.63        498.21         6.68 o
   0 -16  12        600.96        603.14         7.95 o
  -3 -15  12        864.22        825.02        11.15 o
  -2 -15  12          9.49          9.13         1.64 o
  -1 -15  12        906.93        879.11        10.66 o
   0 -15  12         16.37         17.99         1.22 o
   1 -15  12         37.71         33.94         1.95 o
   2 -15  12        501.36        476.34         7.40 o
  -4 -14  12       3461.07       3415.50        58.29 o
  -3 -14  12         78.49         79.62         1.77 o
  -2 -14  12        256.00        244.97         3.70 o
  -1 -14  12         54.76         47.47         1.49 o
   0 -14  12       3553.62       3488.03        39.61 o
   1 -14  12         14.35          9.20         1.10 o
   2 -14  12       1936.44       1875.49        23.98 o
   3 -14  12          1.75          1.56         0.99 o
   4 -14  12       5590.72       5743.23        75.63 o
  -5 -13  12       1128.34       1091.64        13.48 o
  -4 -13  12       1781.50       1793.75        20.99 o
  -3 -13  12        613.88        582.82         8.08 o
  -2 -13  12          0.58          2.65         1.95 o
  -1 -13  12          2.42          3.67         1.05 o
   0 -13  12          9.24         10.13         1.05 o
   1 -13  12          4.64          4.93         0.99 o
   2 -13  12         77.92         68.76         1.77 o
   3 -13  12        124.73        124.80         2.31 o
   4 -13  12         56.49         51.50         2.66 o
  -6 -12  12       1206.80       1184.21        14.41 o
  -5 -12  12        940.44        954.67        11.93 o
  -4 -12  12        411.38        414.00         6.29 o
  -3 -12  12          7.72          6.02         0.88 o
  -2 -12  12         23.86         28.70         1.27 o
  -1 -12  12          3.22          4.61         1.17 o
   0 -12  12        185.55        175.73         2.82 o
   1 -12  12        284.85        277.86         4.47 o
   2 -12  12       1963.19       1935.32        22.53 o
   3 -12  12        852.12        848.17        10.55 o
   4 -12  12        162.97        153.40         2.59 o
   5 -12  12        695.48        677.55         8.95 o
  -6 -11  12        119.32        128.52         2.37 o
  -5 -11  12       1786.84       1760.87        20.83 o
  -4 -11  12        215.01        220.98         3.37 o
  -3 -11  12          3.28          5.10         1.17 o
  -2 -11  12         18.94         12.66         0.99 o
  -1 -11  12        221.52        227.42         3.67 o
   0 -11  12        227.08        227.51         3.67 o
   1 -11  12       1088.49       1093.70        15.47 o
   2 -11  12        463.39        445.06        14.69 o
   3 -11  12         22.02         18.75         1.10 o
   4 -11  12        580.90        580.72         7.68 o
   5 -11  12        889.01        836.00        10.44 o
   6 -11  12        233.89        246.61         6.56 o
  -7 -10  12         23.89         18.36         1.33 o
  -6 -10  12       1134.25       1079.80        19.53 o
  -5 -10  12       1197.50       1182.29        14.25 o
  -4 -10  12       5698.13       5792.36        69.30 o
  -3 -10  12        436.72        423.03         6.80 o
  -2 -10  12        707.21        723.19         9.90 o
  -1 -10  12          4.42          4.13         0.71 o
   0 -10  12       9115.59       9191.04       129.61 o
   1 -10  12        286.85        305.91         4.42 o
   2 -10  12        250.75        241.93         3.96 o
   3 -10  12        489.86        493.51         9.69 o
   4 -10  12          9.14          8.69         0.99 o
   5 -10  12          3.82          6.25         1.05 o
   6 -10  12         50.07         54.39         1.55 o
  -7  -9  12        325.67        333.61         9.30 o
  -6  -9  12         19.21         16.36         1.05 o
  -5  -9  12        505.55        511.17         7.05 o
  -4  -9  12          5.21          5.60         0.94 o
  -3  -9  12          2.25          2.86         0.82 o
  -2  -9  12        130.25        129.71         2.70 o
  -1  -9  12       1132.98       1197.35        14.63 o
   0  -9  12        107.11         95.23         2.66 o
   1  -9  12       4852.85       4902.30        56.79 o
   2  -9  12         10.41         10.40         1.80 o
   3  -9  12        160.73        164.68         2.82 o
   4  -9  12         17.84         16.70         0.93 o
   5  -9  12         51.58         49.02         1.46 o
   6  -9  12       2844.26       2924.42        33.36 o
  -7  -8  12        669.85        652.81        12.58 o
  -6  -8  12        837.37        843.79        10.27 o
  -5  -8  12        383.41        397.84         8.98 o
  -4  -8  12       1319.21       1359.04        16.79 o
  -3  -8  12        179.57        171.00         2.82 o
  -2  -8  12      12773.32      12473.39       187.59 o
  -1  -8  12        846.94        812.81        11.80 o
   0  -8  12        406.47        406.91         5.75 o
   1  -8  12        248.06        260.15         4.69 o
   2  -8  12       4104.67       4111.57        91.49 o
   3  -8  12         32.45         37.38         1.20 o
   4  -8  12       1596.17       1642.70        62.97 o
   5  -8  12          1.56          2.08         0.93 o
   6  -8  12       6465.03       6410.61        70.94 o
   7  -8  12       1818.26       1901.29        23.00 o
  -8  -7  12        899.94        848.16        23.36 o
  -7  -7  12         41.68         51.52         1.71 o
  -6  -7  12          4.72          7.34         0.82 o
  -5  -7  12         96.02         94.03         2.19 o
  -4  -7  12         10.24          9.67         0.82 o
  -3  -7  12       1508.14       1557.94        18.89 o
  -2  -7  12         69.88         68.75         1.49 o
  -1  -7  12       3525.22       3513.19        81.80 o
   0  -7  12        146.20        144.00         2.32 o
   1  -7  12        550.40        553.34         7.02 o
   2  -7  12        703.46        701.13         8.78 o
   3  -7  12         64.83         66.79         2.03 o
   4  -7  12        253.29        252.47         5.31 o
   5  -7  12         62.02         56.80         1.44 o
   6  -7  12       2067.03       2093.55        24.85 o
   7  -7  12        932.98        957.40        12.57 o
  -8  -6  12        322.24        311.24         4.69 o
  -7  -6  12        295.74        299.01         4.31 o
  -6  -6  12         63.12         66.79         2.03 o
  -5  -6  12        624.24        655.20         9.84 o
  -4  -6  12       1850.22       1876.64        22.45 o
  -3  -6  12        110.77        110.19         2.14 o
  -2  -6  12        801.38        810.59        15.70 o
  -1  -6  12        104.10        110.03         2.26 o
   0  -6  12        875.81        934.25        20.70 o
   1  -6  12        199.36        203.37         3.20 o
   2  -6  12        151.90        161.30         3.36 o
   3  -6  12        487.38        511.18         7.88 o
   4  -6  12       5545.99       5497.87        61.88 o
   5  -6  12       1221.71       1220.57        14.86 o
   6  -6  12       1245.07       1241.35        15.30 o
   7  -6  12       1595.56       1586.66        19.06 o
  -8  -5  12        383.74        382.65         6.09 o
  -7  -5  12         66.80         74.55         1.80 o
  -6  -5  12         79.50         79.27         5.78 o
  -5  -5  12        132.72        136.58         2.89 o
  -4  -5  12         28.09         29.15         0.99 o
  -3  -5  12       6611.28       6756.31        87.55 o
  -2  -5  12         41.23         46.41         1.88 o
  -1  -5  12       2495.45       2497.27        31.46 o
   0  -5  12        365.96        364.67         4.97 o
   1  -5  12        210.99        213.11         3.29 o
   2  -5  12        367.95        353.61         4.75 o
   3  -5  12       2349.41       2405.22        27.78 o
   4  -5  12         40.14         38.62         2.34 o
   5  -5  12        127.61        125.42         2.21 o
   6  -5  12         35.12         36.57         1.56 o
   7  -5  12       1097.86       1092.35        14.25 o
  -8  -4  12       2180.10       2260.29       106.10 o
  -7  -4  12        896.94        881.76        10.77 o
  -6  -4  12       3133.70       3141.65        50.32 o
  -5  -4  12         28.50         29.08         1.16 o
  -4  -4  12        679.87        717.45         9.39 o
  -3  -4  12        118.36        111.34         2.04 o
  -2  -4  12       4340.23       4372.39        70.75 o
  -1  -4  12       3110.46       3078.90        36.02 o
   0  -4  12       2121.51       2245.96        28.63 o
   1  -4  12         46.90         44.83         1.16 o
   2  -4  12       7613.75       7668.59        85.52 o
   3  -4  12        723.74        736.21         9.33 o
   4  -4  12         70.08         70.98         1.54 o
   5  -4  12       1731.70       1665.47        20.28 o
   6  -4  12        369.67        367.23         5.48 o
   7  -4  12        670.83        682.37         9.43 o
   8  -4  12        435.96        417.55         6.80 o
  -8  -3  12          4.69          3.18         0.93 o
  -7  -3  12        740.16        743.21        12.58 o
  -6  -3  12       1752.01       1805.89        31.17 o
  -5  -3  12        607.02        628.96         9.61 o
  -4  -3  12        307.69        285.20         4.14 o
  -3  -3  12        646.24        634.40         8.77 o
  -2  -3  12          1.22          1.07         1.80 o
  -1  -3  12       1009.37        995.06        13.05 o
   0  -3  12       1784.27       1831.87        26.41 o
   1  -3  12          4.74          5.52         0.64 o
   2  -3  12        218.67        221.75         3.67 o
   3  -3  12       4474.31       4455.77        50.32 o
   4  -3  12         28.47         29.93         2.42 o
   5  -3  12        755.08        753.34        12.74 o
   6  -3  12          2.13          3.38         0.93 o
   7  -3  12        189.78        195.19         6.72 o
   8  -3  12       2025.74       1922.67        23.44 o
  -8  -2  12       1926.90       1917.70        30.94 o
  -7  -2  12        636.68        639.14         8.23 o
  -6  -2  12          0.07          0.95         0.71 o
  -5  -2  12       1460.88       1467.60        23.05 o
  -4  -2  12       2205.07       2311.88        27.46 o
  -3  -2  12        821.13        800.54        16.66 o
  -2  -2  12        555.68        572.17         8.12 o
  -1  -2  12        471.21        460.22         6.35 o
   0  -2  12      12271.46      12336.94       157.31 o
   1  -2  12       4706.20       4717.03        53.47 o
   2  -2  12        406.14        417.89         5.58 o
   3  -2  12        440.71        455.73         6.61 o
   4  -2  12       2939.25       2944.21        34.19 o
   5  -2  12        720.00        696.52         9.00 o
   6  -2  12       1308.87       1297.52        19.62 o
   7  -2  12         34.81         33.56         1.27 o
   8  -2  12       2077.15       1992.80        30.08 o
  -8  -1  12          5.27          5.79         0.98 o
  -7  -1  12       2343.54       2415.18       138.29 o
  -6  -1  12       3796.60       3776.78        60.55 o
  -5  -1  12       1347.74       1358.52        16.57 o
  -4  -1  12        877.01        865.76        10.88 o
  -3  -1  12        621.98        625.11         8.67 o
  -2  -1  12        303.79        307.16         4.36 o
  -1  -1  12       1136.87       1095.38        13.42 o
   0  -1  12        209.18        229.69         3.98 o
   1  -1  12        529.95        554.19         7.18 o
   2  -1  12        459.19        443.58         5.80 o
   3  -1  12       3978.55       4141.32        50.64 o
   4  -1  12        133.53        145.92         2.51 o
   5  -1  12        393.79        383.04         5.36 o
   6  -1  12       1138.37       1153.15        15.17 o
   7  -1  12        124.53        124.52         2.36 o
   8  -1  12       1399.11       1338.57        41.88 o
  -8   0  12        897.09        864.10        11.74 o
  -7   0  12          6.40          7.28         1.33 o
  -6   0  12       3087.03       3070.46        83.76 o
  -5   0  12       2624.07       2630.37        82.35 o
  -4   0  12       2156.41       2144.20        25.74 o
  -3   0  12        301.70        306.15         4.53 o
  -2   0  12       7166.34       7624.91       209.70 o
  -1   0  12         50.84         53.30         1.64 o
   0   0  12       1142.30       1153.98        14.41 o
   1   0  12       2514.42       2551.85        30.44 o
   2   0  12       3221.60       3246.68        55.16 o
   3   0  12        575.83        593.24         8.43 o
   4   0  12       2642.39       2630.99        50.55 o
   5   0  12         27.54         33.29         1.09 o
   6   0  12       2313.83       2421.78        28.89 o
   7   0  12        771.36        811.58        14.22 o
   8   0  12        222.64        212.31         3.86 o
  -8   1  12         64.15         66.60         2.27 o
  -7   1  12        829.89        827.77        12.34 o
  -6   1  12       2034.59       2012.73        23.92 o
  -5   1  12        345.11        326.79         9.61 o
  -4   1  12        491.09        462.58         6.60 o
  -3   1  12        327.23        328.11         4.58 o
  -2   1  12       1030.56       1024.00        12.98 o
  -1   1  12       3652.37       3692.58        45.07 o
   0   1  12         21.96         22.46         0.86 o
   1   1  12       7518.27       7604.09        85.18 o
   2   1  12          6.69          5.96         0.86 o
   3   1  12        116.83        116.58         2.04 o
   4   1  12          1.70          2.34         0.66 o
   5   1  12       1742.75       1784.83        22.80 o
   6   1  12       2241.95       2311.06        29.72 o
   7   1  12        820.39        776.73        10.34 o
   8   1  12         74.06         67.30         1.84 o
  -8   2  12       2176.28       2170.23        38.28 o
  -7   2  12         63.97         69.58         1.69 o
  -6   2  12        739.62        745.12        13.91 o
  -5   2  12        979.46        983.95        13.10 o
  -4   2  12       2678.42       2665.75        40.63 o
  -3   2  12          1.96          5.73         0.75 o
  -2   2  12         57.40         47.93         1.27 o
  -1   2  12       3357.35       3431.55        42.03 o
   0   2  12       5514.93       5630.79        64.42 o
   1   2  12         56.86         60.40         1.48 o
   2   2  12        899.53        969.60        12.58 o
   3   2  12        195.94        199.56         2.98 o
   4   2  12       3975.70       4029.06        46.10 o
   5   2  12       1377.44       1410.44        17.89 o
   6   2  12        160.98        172.27         7.27 o
   7   2  12        684.46        674.49        16.49 o
   8   2  12          6.26          5.26         2.27 o
  -8   3  12        305.01        285.80         5.08 o
  -7   3  12        143.55        141.53         4.06 o
  -6   3  12         10.13          9.07         1.09 o
  -5   3  12        660.54        606.54         9.39 o
  -4   3  12        831.45        813.70        10.26 o
  -3   3  12       4066.96       4083.36        46.83 o
  -2   3  12        150.03        158.80         4.30 o
  -1   3  12        234.49        251.40         4.25 o
   0   3  12         12.30         13.67         0.88 o
   1   3  12       2117.32       2058.69        25.66 o
   2   3  12       1339.61       1354.17        24.61 o
   3   3  12        892.51        888.58        11.27 o
   4   3  12       1733.62       1737.30        20.83 o
   5   3  12        363.64        366.05         5.30 o
   6   3  12        102.75        102.73         2.10 o
   7   3  12        155.68        158.24         4.16 o
   8   3  12          8.43          7.57         1.93 o
  -8   4  12        144.34        137.82         3.20 o
  -7   4  12        259.10        260.45         4.54 o
  -6   4  12       1885.06       1902.61        22.54 o
  -5   4  12          2.56          2.71         0.84 o
  -4   4  12        164.34        174.13         3.04 o
  -3   4  12         11.21         11.88         0.77 o
  -2   4  12       1188.76       1220.12        15.82 o
  -1   4  12         89.30         81.73         2.42 o
   0   4  12        601.28        589.93        13.52 o
   1   4  12       1050.53       1031.73        13.07 o
   2   4  12       4996.80       5176.77        58.28 o
   3   4  12        643.72        652.44         8.23 o
   4   4  12        264.16        257.88         3.74 o
   5   4  12       4300.60       4414.44        53.21 o
   6   4  12       4542.75       4554.37        85.43 o
   7   4  12         94.50         95.40         3.09 o
  -8   5  12       1416.41       1406.44        19.85 o
  -7   5  12          1.97          2.13         1.04 o
  -6   5  12         15.02         13.04         1.64 o
  -5   5  12        363.81        396.36         8.36 o
  -4   5  12       2367.64       2396.17        34.61 o
  -3   5  12       3391.70       3387.10        60.94 o
  -2   5  12         61.23         70.53         2.03 o
  -1   5  12       1810.94       1841.40        26.97 o
   0   5  12       1111.95       1157.58        14.42 o
   1   5  12       2333.51       2347.91        27.90 o
   2   5  12       1544.07       1518.09        18.22 o
   3   5  12         75.22         65.00         1.49 o
   4   5  12       1356.87       1371.58        16.68 o
   5   5  12        579.12        565.19         7.97 o
   6   5  12       1046.87       1111.16        30.31 o
   7   5  12        379.21        381.13         9.61 o
  -8   6  12       1566.52       1623.26        19.55 o
  -7   6  12        169.15        173.93         3.98 o
  -6   6  12         10.09         10.63         1.23 o
  -5   6  12        612.87        623.45         8.51 o
  -4   6  12       8329.26       8252.32        91.92 o
  -3   6  12       1394.66       1410.51        17.13 o
  -2   6  12       5449.29       5415.28        61.54 o
  -1   6  12          0.69          3.89         0.71 o
   0   6  12       2861.88       2954.46        65.79 o
   1   6  12        544.77        604.72        21.72 o
   2   6  12        190.30        195.71         5.39 o
   3   6  12       1236.49       1285.62        15.97 o
   4   6  12       1565.87       1591.54        21.56 o
   5   6  12         85.78        100.50         2.96 o
   6   6  12         68.87         68.18         2.40 o
   7   6  12         59.93         59.87         7.50 o
  -7   7  12       1816.94       1767.96        20.93 o
  -6   7  12        164.07        149.34         2.74 o
  -5   7  12       1546.62       1486.63        19.16 o
  -4   7  12        119.48        121.20         2.15 o
  -3   7  12        463.02        480.37         6.95 o
  -2   7  12         89.23         84.40         3.59 o
  -1   7  12        231.24        232.93         4.53 o
   0   7  12       1647.47       1579.90        25.08 o
   1   7  12       1940.04       1947.93        23.46 o
   2   7  12          9.45          9.88         1.17 o
   3   7  12       2601.37       2640.62        31.05 o
   4   7  12        153.76        154.91         5.31 o
   5   7  12        862.07        831.44        15.36 o
   6   7  12        107.30        113.62         5.16 o
   7   7  12        250.04        227.82         5.19 o
  -7   8  12         95.55         85.39         2.10 o
  -6   8  12       1364.73       1309.81        17.09 o
  -5   8  12         21.60         22.11         1.09 o
  -4   8  12        309.10        314.05         9.77 o
  -3   8  12       3822.19       3887.62        46.72 o
  -2   8  12       2622.32       2613.75        31.16 o
  -1   8  12        510.55        573.28        13.20 o
   0   8  12         84.05         84.80         2.97 o
   1   8  12       3746.65       3802.63        53.83 o
   2   8  12       5537.14       5786.17        71.27 o
   3   8  12       1930.01       1959.84        38.13 o
   4   8  12       1933.79       1874.98        24.08 o
   5   8  12        513.78        497.95        12.34 o
   6   8  12       1205.21       1195.98        20.64 o
  -7   9  12        517.76        491.85        11.72 o
  -6   9  12         67.30         63.95         2.02 o
  -5   9  12       2198.81       2195.53        25.90 o
  -4   9  12         11.24         10.73         1.17 o
  -3   9  12         12.72         15.28         0.86 o
  -2   9  12       1079.39       1096.43        13.42 o
  -1   9  12       1333.06       1310.52        16.96 o
   0   9  12       1542.32       1582.98        19.51 o
   1   9  12         31.88         39.80         1.24 o
   2   9  12          1.88          2.70         0.82 o
   3   9  12       1734.93       1717.98        22.89 o
   4   9  12        319.65        333.39        10.08 o
   5   9  12          1.35          3.65         1.46 o
   6   9  12       1265.20       1215.77        33.21 o
  -6  10  12         77.56         80.84         1.87 o
  -5  10  12          4.02          5.02         1.25 o
  -4  10  12       4153.84       4142.85        47.07 o
  -3  10  12        181.54        160.86         2.76 o
  -2  10  12        554.38        577.38        18.99 o
  -1  10  12       1794.47       1775.90        21.59 o
   0  10  12       1975.52       1933.68        24.22 o
   1  10  12         57.96         53.72         1.80 o
   2  10  12        929.60        934.67        18.28 o
   3  10  12          3.24          3.36         0.93 o
   4  10  12       3473.73       3313.64       189.70 o
   5  10  12        175.81        165.77         4.03 o
  -6  11  12          4.86          3.60         1.04 o
  -5  11  12        180.06        188.48         3.44 o
  -4  11  12         30.16         33.24         1.88 o
  -3  11  12         20.17         18.97         1.33 o
  -2  11  12         27.79         30.50         2.42 o
  -1  11  12       1439.39       1454.34        17.90 o
   0  11  12         36.40         35.89         2.81 o
   1  11  12        153.03        143.70         3.04 o
   2  11  12        802.34        797.77        13.99 o
   3  11  12        402.11        370.86         5.52 o
   4  11  12        598.71        545.02        18.20 o
   5  11  12        108.25        110.91         3.36 o
  -5  12  12          3.35          3.87         1.06 o
  -4  12  12          1.24          1.00         1.06 o
  -3  12  12        406.28        402.42         5.69 o
  -2  12  12       2708.43       2702.27        31.85 o
  -1  12  12        102.76        110.01         2.73 o
   0  12  12       2355.49       2304.52        37.42 o
   1  12  12        571.23        558.99        10.31 o
   2  12  12        372.06        365.46         5.55 o
   3  12  12        617.16        574.71         9.84 o
   4  12  12        113.54        124.70         6.95 o
  -4  13  12         25.87         26.97         1.27 o
  -3  13  12        356.21        352.04         5.14 o
  -2  13  12          1.23          2.41         0.90 o
  -1  13  12       1128.52       1095.35        13.64 o
   0  13  12        127.43        119.41         3.05 o
   1  13  12         27.37         26.74         1.24 o
   2  13  12       1870.84       1874.07        25.70 o
   3  13  12          6.00          3.24         1.13 o
  -3  14  12       1320.60       1337.17        16.45 o
  -2  14  12        416.90        405.62        11.64 o
  -1  14  12       1728.78       1750.90        21.32 o
   0  14  12       2345.30       2260.86        33.04 o
   1  14  12        369.15        344.41         5.35 o
   2  14  12       1296.46       1233.59        15.40 o
  -2 -15  13        667.12        643.11        10.76 o
  -1 -15  13          6.85         12.43         1.27 o
   0 -15  13        799.34        792.38         9.89 o
   1 -15  13          4.47          6.81         1.10 o
  -3 -14  13        140.59        148.05         2.76 o
  -2 -14  13        456.06        476.50         6.24 o
  -1 -14  13         25.56         23.10         1.49 o
   0 -14  13        572.03        574.80         7.73 o
   1 -14  13        103.35         97.60         2.10 o
   2 -14  13          1.82          2.89         1.16 o
   3 -14  13       2776.45       2759.39        31.71 o
  -4 -13  13        425.29        421.38         5.85 o
  -3 -13  13        865.12        811.55        12.81 o
  -2 -13  13        340.23        327.89         4.75 o
  -1 -13  13         45.25         50.13         1.49 o
   0 -13  13          9.93          9.60         1.02 o
   1 -13  13        930.74        907.61        12.61 o
   2 -13  13        301.97        287.61         4.43 o
   3 -13  13        383.11        393.78         6.41 o
   4 -13  13        391.51        370.77         5.14 o
  -5 -12  13        609.30        605.56         7.73 o
  -4 -12  13        135.61        143.09         3.13 o
  -3 -12  13         59.16         52.01         1.60 o
  -2 -12  13          6.53          6.70         0.93 o
  -1 -12  13          1.96          1.80         0.88 o
   0 -12  13         20.09         19.19         1.05 o
   1 -12  13       3357.84       3281.05        40.30 o
   2 -12  13       1003.29        948.74        13.13 o
   3 -12  13         36.79         34.93         1.33 o
   4 -12  13        130.64        142.44         3.44 o
  -6 -11  13       2238.07       2235.38        25.69 o
  -5 -11  13        155.31        146.36         2.54 o
  -4 -11  13        454.78        450.40         5.91 o
  -3 -11  13       2682.99       2701.49        33.61 o
  -2 -11  13        122.88        120.87         2.21 o
  -1 -11  13       2306.71       2343.10        27.84 o
   0 -11  13        110.04        110.16         2.74 o
   1 -11  13       3544.73       3466.01        39.85 o
   2 -11  13       2522.21       2611.94        31.27 o
   3 -11  13        717.91        717.45        17.27 o
   4 -11  13        275.85        287.00         4.25 o
   5 -11  13        306.78        298.96         4.47 o
  -6 -10  13        893.96        916.70        11.20 o
  -5 -10  13          1.41          2.97         1.10 o
  -4 -10  13       3198.33       3200.82        36.50 o
  -3 -10  13          9.26          7.49         1.05 o
  -2 -10  13         54.09         50.48         1.44 o
  -1 -10  13          5.85          5.36         0.82 o
   0 -10  13        222.06        223.79         3.53 o
   1 -10  13       5920.91       5955.80        66.40 o
   2 -10  13        160.14        187.16         2.98 o
   3 -10  13        374.33        384.37         5.36 o
   4 -10  13         13.27         16.80         1.22 o
   5 -10  13        320.20        334.65         8.52 o
   6 -10  13        358.72        382.39         5.89 o
  -7  -9  13        101.89        113.32         2.32 o
  -6  -9  13        499.23        506.49        21.56 o
  -5  -9  13        642.89        621.87         8.01 o
  -4  -9  13        361.84        356.17         6.48 o
  -3  -9  13          0.42          1.71         0.71 o
  -2  -9  13        286.45        277.75         4.38 o
  -1  -9  13        696.47        688.91         9.54 o
   0  -9  13       1227.71       1223.35        15.30 o
   1  -9  13       1243.98       1215.69        15.58 o
   2  -9  13       1181.64       1181.36        14.47 o
   3  -9  13       1008.44        993.24        12.43 o
   4  -9  13        414.74        440.74         7.01 o
   5  -9  13       2833.94       2812.64        32.10 o
   6  -9  13       1420.88       1366.90        16.51 o
  -7  -8  13        840.27        849.37        11.10 o
  -6  -8  13         79.96         83.99         1.88 o
  -5  -8  13          2.55          2.49         0.86 o
  -4  -8  13       1495.49       1474.20        17.84 o
  -3  -8  13        568.28        589.74         8.34 o
  -2  -8  13          0.43          0.94         0.77 o
  -1  -8  13          6.12          9.87         1.30 o
   0  -8  13         61.00         63.82         3.05 o
   1  -8  13        612.95        596.65         7.90 o
   2  -8  13       1959.74       1966.74        23.12 o
   3  -8  13         40.21         35.30         2.66 o
   4  -8  13         23.22         24.24         1.16 o
   5  -8  13       1253.60       1246.33        16.56 o
   6  -8  13          2.00          2.76         1.05 o
  -7  -7  13       1303.59       1306.03        15.52 o
  -6  -7  13         14.12         12.99         2.58 o
  -5  -7  13        970.39       1042.88       143.84 o
  -4  -7  13        333.79        349.26         6.09 o
  -3  -7  13       9790.12       9700.43       108.12 o
  -2  -7  13       1484.49       1374.42        16.90 o
  -1  -7  13       1854.15       1840.15        23.74 o
   0  -7  13       2705.59       2765.56        34.43 o
   1  -7  13        757.61        775.69         9.77 o
   2  -7  13        203.21        225.52         6.56 o
   3  -7  13       2763.44       2811.49        35.35 o
   4  -7  13         10.93         13.91         0.93 o
   5  -7  13        182.80        179.40         2.93 o
   6  -7  13        546.62        556.40         7.98 o
   7  -7  13        629.95        597.82         8.63 o
  -7  -6  13         26.93         25.34         2.11 o
  -6  -6  13          3.53          3.56         1.02 o
  -5  -6  13       1420.54       1449.15        21.75 o
  -4  -6  13        163.99        153.73         2.58 o
  -3  -6  13       1496.30       1523.23        19.77 o
  -2  -6  13        271.13        265.24         5.86 o
  -1  -6  13        710.54        722.86         9.78 o
   0  -6  13        537.45        539.55         7.35 o
   1  -6  13        653.33        668.26        13.13 o
   2  -6  13        885.04        884.32        11.64 o
   3  -6  13       3130.53       3288.94        50.94 o
   4  -6  13       3494.18       3428.96        41.78 o
   5  -6  13        712.56        738.97         9.72 o
   6  -6  13         18.39         17.50         1.10 o
   7  -6  13        351.48        325.88         8.13 o
  -8  -5  13          4.97          3.16         1.05 o
  -7  -5  13        144.89        142.39         2.74 o
  -6  -5  13        304.18        299.53         7.58 o
  -5  -5  13       3096.33       3113.87        85.40 o
  -4  -5  13       6337.72       6375.67        71.16 o
  -3  -5  13          1.86          1.52         0.75 o
  -2  -5  13       1292.87       1534.64        57.66 o
  -1  -5  13       1704.57       1756.69        21.30 o
   0  -5  13        165.15        172.02         2.81 o
   1  -5  13       1587.75       1641.95        33.67 o
   2  -5  13        169.09        174.88         2.76 o
   3  -5  13        344.26        346.85         4.69 o
   4  -5  13       1795.01       1790.73        21.26 o
   5  -5  13       1910.90       1871.24        23.63 o
   6  -5  13        599.67        585.27         8.79 o
   7  -5  13        694.13        668.24         8.62 o
  -8  -4  13         33.03         37.05         1.64 o
  -7  -4  13        199.48        189.18         2.98 o
  -6  -4  13         29.46         29.72         1.16 o
  -5  -4  13       3630.73       3601.88        41.27 o
  -4  -4  13         17.22         18.52         0.88 o
  -3  -4  13         28.57         32.00         1.38 o
  -2  -4  13       4541.72       4426.94        98.03 o
  -1  -4  13         89.17         88.20         1.71 o
   0  -4  13         28.99         32.38         1.09 o
   1  -4  13        461.58        468.63         6.83 o
   2  -4  13        544.79        523.22        12.27 o
   3  -4  13       3914.67       3938.63        44.25 o
   4  -4  13       1231.79       1291.01        18.13 o
   5  -4  13        561.15        577.62        11.09 o
   6  -4  13        155.22        155.04         2.53 o
   7  -4  13          1.37          1.37         1.01 o
  -8  -3  13         41.59         39.22         3.44 o
  -7  -3  13       1705.00       1675.40        21.54 o
  -6  -3  13        246.81        255.57         4.42 o
  -5  -3  13       1977.19       1984.15        23.46 o
  -4  -3  13       3364.57       3412.41        39.82 o
  -3  -3  13       1863.24       1874.13        28.04 o
  -2  -3  13          8.86          9.82         0.77 o
  -1  -3  13        393.43        401.37         5.56 o
   0  -3  13       1048.89       1072.78        14.03 o
   1  -3  13       1896.53       1977.24        24.76 o
   2  -3  13        937.12        950.16        11.60 o
   3  -3  13       4759.77       4814.38        55.02 o
   4  -3  13       4167.00       4070.97        46.52 o
   5  -3  13       1161.88       1189.39        14.64 o
   6  -3  13        222.74        222.05         3.67 o
   7  -3  13       1013.12       1034.79        13.13 o
  -8  -2  13        307.59        318.88         4.64 o
  -7  -2  13        166.47        167.41        10.94 o
  -6  -2  13        333.94        369.04        36.64 o
  -5  -2  13       1279.25       1360.14        32.97 o
  -4  -2  13        107.52        115.38         2.20 o
  -3  -2  13        118.00        120.49         2.18 o
  -2  -2  13       3880.52       3850.68        48.03 o
  -1  -2  13       2624.00       2664.68        33.65 o
   0  -2  13         83.51         85.97         1.60 o
   1  -2  13        773.82        775.93         9.77 o
   2  -2  13       5657.64       5870.16        66.07 o
   3  -2  13         24.56         30.31         0.93 o
   4  -2  13        263.52        279.41         6.25 o
   5  -2  13          4.49          5.68         0.86 o
   6  -2  13         38.68         41.81         1.46 o
   7  -2  13         76.84         77.24         3.05 o
  -8  -1  13         29.17         36.92         3.20 o
  -7  -1  13         52.58         57.22         4.84 o
  -6  -1  13       2750.07       2755.91        39.69 o
  -5  -1  13       1875.77       1896.90        30.78 o
  -4  -1  13         45.83         47.10         1.27 o
  -3  -1  13       3176.14       3116.70        38.24 o
  -2  -1  13         96.64        103.26         1.98 o
  -1  -1  13       4886.60       5083.13        62.05 o
   0  -1  13        499.42        497.00         7.01 o
   1  -1  13       3839.16       3883.44        43.97 o
   2  -1  13         23.16         21.49         1.09 o
   3  -1  13       1407.68       1444.80        18.12 o
   4  -1  13       1028.03       1056.75        13.50 o
   5  -1  13       2382.76       2378.48        30.94 o
   6  -1  13        580.92        592.37        12.66 o
   7  -1  13        136.70        130.84         2.67 o
  -8   0  13         32.41         29.13         2.27 o
  -7   0  13        557.37        542.57         7.56 o
  -6   0  13        956.47        927.38        12.27 o
  -5   0  13         12.63         10.58         0.75 o
  -4   0  13       1159.88       1174.81        44.46 o
  -3   0  13       1208.25       1173.94        32.58 o
  -2   0  13       1407.43       1436.66        19.01 o
  -1   0  13       3523.79       3542.45        40.39 o
   0   0  13        101.74         94.70         1.77 o
   1   0  13        145.09        142.84         2.21 o
   2   0  13       2126.74       2118.26        25.36 o
   3   0  13         61.41         50.27         1.33 o
   4   0  13        828.21        816.07        10.38 o
   5   0  13       1301.90       1300.51        15.91 o
   6   0  13       1306.53       1332.89        16.30 o
   7   0  13        298.76        298.64         5.55 o
  -8   1  13        285.99        284.74         4.58 o
  -7   1  13        226.32        214.21         3.43 o
  -6   1  13        303.77        291.97         4.25 o
  -5   1  13          1.41          2.38         0.82 o
  -4   1  13        102.10        110.52         2.09 o
  -3   1  13       1634.01       1724.85        21.09 o
  -2   1  13       2141.38       2111.85        40.86 o
  -1   1  13        174.39        166.51         2.82 o
   0   1  13       5775.26       5842.38        65.57 o
   1   1  13       1104.46       1160.09        16.62 o
   2   1  13         76.23         78.68         1.55 o
   3   1  13       2256.68       2295.61        27.07 o
   4   1  13       1682.13       1683.69        20.11 o
   5   1  13        498.07        507.85         7.58 o
   6   1  13          1.85          2.55         0.93 o
   7   1  13       3570.28       3742.50        49.46 o
  -8   2  13        465.46        445.75         6.56 o
  -7   2  13        469.14        443.89         6.80 o
  -6   2  13        103.46        107.85         2.42 o
  -5   2  13         35.49         32.31         2.66 o
  -4   2  13       1385.09       1335.68        17.62 o
  -3   2  13       3976.32       4011.11        76.80 o
  -2   2  13       3106.25       3059.54        35.16 o
  -1   2  13       1257.58       1271.24        16.26 o
   0   2  13       4322.15       4291.42        48.67 o
   1   2  13        568.83        545.88         7.13 o
   2   2  13        758.24        745.35         9.44 o
   3   2  13        212.04        221.58         5.86 o
   4   2  13        125.57        138.97         2.66 o
   5   2  13       1160.90       1163.24        17.03 o
   6   2  13       2518.18       2487.20        31.13 o
   7   2  13        294.19        306.82        12.42 o
  -8   3  13        211.69        195.30         3.60 o
  -7   3  13       1477.14       1476.86        48.91 o
  -6   3  13         10.47          8.74         1.09 o
  -5   3  13       4655.31       4573.60        71.33 o
  -4   3  13         10.62         15.29         0.86 o
  -3   3  13       4450.84       4617.16       108.45 o
  -2   3  13       4141.91       4038.31        49.70 o
  -1   3  13       2264.97       2236.45        28.91 o
   0   3  13       1929.80       1932.41        34.53 o
   1   3  13         44.36         52.61         1.39 o
   2   3  13         31.72         29.42         1.10 o
   3   3  13         19.46         21.60         0.98 o
   4   3  13        162.85        160.47         4.38 o
   5   3  13       3489.21       3576.98        41.03 o
   6   3  13       1887.93       1923.98        23.85 o
   7   3  13         40.82         34.21         2.25 o
  -8   4  13        656.24        664.83         9.41 o
  -7   4  13        205.11        203.26         3.76 o
  -6   4  13         16.84         21.13         1.41 o
  -5   4  13        100.54         91.93         6.02 o
  -4   4  13        237.81        203.08         3.59 o
  -3   4  13        749.25        761.78        20.39 o
  -2   4  13        336.86        320.31         4.53 o
[truncated: 79,292 more chars]
